# Supplementary material for: In-Line Near-Infrared Spectroscopy Gives Rapid and Precise Assessment of Product Quality and Reveals Unknown Sources of Variation—A Case Study from Commercial Cheese Production
Source: Foods. 2023 Feb 28;12(5):1026. doi: 10.3390/foods12051026 (PMC10001380; doi:10.3390/foods12051026)
Supplement: Supplementary file 1 [file foods-12-01026-s001.zip]

Archive with 4 entries (4 files):
- Simulation1.csv
- Simulation2.csv
- Simulation3.csv
- Simulation4.csv
