# Supplementary material for: In-Line Near-Infrared Spectroscopy Gives Rapid and Precise Assessment of Product Quality and Reveals Unknown Sources of Variation—A Case Study from Commercial Cheese Production
Source: Foods. 2023 Feb 28;12(5):1026. doi: 10.3390/foods12051026 (PMC10001380; doi:10.3390/foods12051026)
Supplement: Supplementary file 1 [file foods-12-01026-s001.zip › Simulation1.csv]

x	x_b	x_c	x_p	x_e	batchid
56.2178698866045	57.0983699247254	-0.648996410941234	0	-0.231503627179634	1
56.9130565317792	57.0983699247254	-0.63473275355791	0	0.449419360611718	1
56.5253584680247	57.0983699247254	-0.620469096174587	0	0.0474576394738653	1
56.7177658332239	57.0983699247254	-0.606205438791263	0	0.225601347289758	1
56.3435970412046	57.0983699247254	-0.591941781407939	0	-0.162831102112897	1
56.3792253012296	57.0983699247254	-0.577678124024615	0	-0.141466499471196	1
56.4799908669307	57.0983699247254	-0.563414466641291	0	-0.0549645911534337	1
56.3809243966294	57.0983699247254	-0.549150809257967	0	-0.168294718838021	1
56.4220415294646	57.0983699247254	-0.534887151874644	0	-0.141441243386153	1
56.4746353078445	57.0983699247254	-0.52062349449132	0	-0.103111122389583	1
56.5673639180265	57.0983699247254	-0.506359837107996	0	-0.0246461695909168	1
56.6117007541695	57.0983699247254	-0.492096179724672	0	0.00542700916878162	1
56.2123511053531	57.0983699247254	-0.477832522341348	0	-0.408186297030898	1
56.6160529534584	57.0983699247254	-0.463568864958024	0	-0.0187481063090151	1
56.8691615619533	57.0983699247254	-0.449305207574701	0	0.220096844802619	1
56.9493123183688	57.0983699247254	-0.435041550191377	-0	0.285983943834821	1
57.0816048761975	57.0983699247254	-0.420777892808053	-0	0.404012844280124	1
57.1180744631839	57.0983699247254	-0.406514235424729	-0	0.426218773883239	1
56.5372895516214	57.0983699247254	-0.392250578041405	-0	-0.168829795062605	1
56.9307422310739	57.0983699247254	-0.377986920658081	-0	0.210359227006559	1
56.679233428015	57.0983699247254	-0.363723263274758	-0	-0.0554132334356813	1
56.3871066857579	57.0983699247254	-0.349459605891434	-0	-0.361803633076033	1
56.4040594000703	57.0983699247254	-0.33519594850811	-0	-0.359114576146937	1
56.4875681086165	57.0983699247254	-0.320932291124786	-0	-0.289869524984144	1
56.8467749316642	57.0983699247254	-0.306668633741462	-0	0.0550736406802452	1
57.1733737362867	57.0983699247254	-0.292404976358139	-0	0.367408787919422	1
56.7064353041577	57.0983699247254	-0.278141318974815	-0	-0.113793301592922	1
56.5850384611393	57.0983699247254	-0.263877661591491	-0	-0.249453801994576	1
57.0266421296468	57.0983699247254	-0.249614004208167	-0	0.177886209129574	1
56.7356519305976	57.0983699247254	-0.235350346824843	-0	-0.127367647302929	1
56.5794633539252	57.0983699247254	-0.221086689441519	0	-0.297819881358685	1
57.1999035979041	57.0983699247254	-0.206823032058196	0	0.308356705236923	1
56.9337214070258	57.0983699247254	-0.192559374674872	0	0.0279108569753181	1
57.0788648708222	57.0983699247254	-0.178295717291548	0	0.15879066338839	1
56.7989824983246	57.0983699247254	-0.164032059908224	0	-0.135355366492593	1
57.1747174102787	57.0983699247254	-0.1497684025249	0	0.226115888078218	1
56.9907715371736	57.0983699247254	-0.135504745141576	0	0.0279063575897438	1
56.9572624503131	57.0983699247254	-0.121241087758253	0	-0.0198663866540879	1
57.1852120459304	57.0983699247254	-0.106977430374929	0	0.193819551579927	1
56.841777995373	57.0983699247254	-0.0927137729916049	0	-0.163878156360764	1
56.9297920499855	57.0983699247254	-0.0784501156082811	0	-0.0901277591315666	1
57.0449026364346	57.0983699247254	-0.0641864582249572	0	0.0107191699342152	1
56.9437056362671	57.0983699247254	-0.0499228008416334	0	-0.104741487616692	1
57.0892595569625	57.0983699247254	-0.0356591434583096	0	0.0265487756954415	1
57.275632583475	57.0983699247254	-0.0213954860749857	0	0.198658144824581	1
57.3867579364384	57.0983699247254	-0.00713182869166192	-0	0.295519840404678	1
57.5116001959509	57.0983699247254	0.00713182869166192	-0	0.406098442533882	1
57.4444654658534	57.0983699247254	0.0213954860749857	-0	0.32470005505304	1
57.4125755957406	57.0983699247254	0.0356591434583096	-0	0.278546527556913	1
57.1215403359561	57.0983699247254	0.0499228008416334	-0	-0.0267523896109386	1
57.3066038524444	57.0983699247254	0.0641864582249572	-0	0.144047469494059	1
56.7633843206524	57.0983699247254	0.0784501156082811	-0	-0.413435719681309	1
57.1601219532655	57.0983699247254	0.0927137729916049	-0	-0.030961744451518	1
57.1917959867404	57.0983699247254	0.106977430374929	-0	-0.0135513683599251	1
57.2625379398948	57.0983699247254	0.121241087758253	-0	0.0429269274111987	1
57.4776439269076	57.0983699247254	0.135504745141576	-0	0.243769257040633	1
57.0453691782192	57.0983699247254	0.1497684025249	-0	-0.202769149031063	1
57.1192963733646	57.0983699247254	0.164032059908224	-0	-0.143105611269045	1
57.5049693017845	57.0983699247254	0.178295717291548	-0	0.228303659767565	1
57.4548001957366	57.0983699247254	0.192559374674872	-0	0.163870896336305	1
57.5232623161234	57.0983699247254	0.206823032058196	0	0.218069359339827	1
58.0799474530712	57.0983699247254	0.221086689441519	0	0.760490838904306	1
57.4199378349244	57.0983699247254	0.235350346824843	0	0.0862175633741954	1
57.1236252878681	57.0983699247254	0.249614004208167	0	-0.224358641065492	1
57.1024345136782	57.0983699247254	0.263877661591491	0	-0.259813072638664	1
56.9732403159117	57.0983699247254	0.278141318974815	0	-0.403270927788471	1
57.3671951193785	57.0983699247254	0.292404976358139	0	-0.023579781705039	1
57.3928698408145	57.0983699247254	0.306668633741462	0	-0.0121687176523021	1
57.6019823963816	57.0983699247254	0.320932291124786	0	0.182680180531461	1
57.3980424945863	57.0983699247254	0.33519594850811	0	-0.0355233786471912	1
57.3843227355609	57.0983699247254	0.349459605891434	0	-0.0635067950559693	1
57.3888072107006	57.0983699247254	0.363723263274758	0	-0.0732859772995211	1
57.3201611832076	57.0983699247254	0.377986920658081	0	-0.156195662175875	1
57.4935631094015	57.0983699247254	0.392250578041405	0	0.0029426066347346	1
57.8798947941933	57.0983699247254	0.406514235424729	0	0.375010634043227	1
57.3169698844774	57.0983699247254	0.420777892808053	-0	-0.202177933056052	1
57.374983700871	57.0983699247254	0.435041550191377	-0	-0.158427774045735	1
56.8892760688968	57.0983699247254	0.449305207574701	-0	-0.658399063403267	1
57.4054863733869	57.0983699247254	0.463568864958024	-0	-0.156452416296507	1
57.6715905880107	57.0983699247254	0.477832522341348	-0	0.0953881409439487	1
57.5998287586066	57.0983699247254	0.492096179724672	-0	0.00936265415655894	1
57.7760540985906	57.0983699247254	0.506359837107996	-0	0.171324336757227	1
57.6604336312282	57.0983699247254	0.52062349449132	-0	0.0414402120114503	1
57.9083895525169	57.0983699247254	0.534887151874644	-0	0.275132475916839	1
57.6616116379697	57.0983699247254	0.549150809257967	-0	0.0140909039863543	1
57.4366594766903	57.0983699247254	0.563414466641291	-0	-0.225124914676359	1
57.4744410135878	57.0983699247254	0.577678124024615	-0	-0.20160703516225	1
57.9370613848155	57.0983699247254	0.591941781407939	-0	0.246749678682191	1
57.8534135914682	57.0983699247254	0.606205438791263	-0	0.148838227951543	1
57.9614396378334	57.0983699247254	0.620469096174587	-0	0.242600616933441	1
58.0641884304662	57.0983699247254	0.63473275355791	0	0.331085752182943	1
57.7906903519775	57.0983699247254	0.648996410941234	0	0.0433240163108805	1
56.1962165248173	57.1486272182255	-0.609013427756645	0	-0.343397265651575	2
56.5597815091657	57.1486272182255	-0.595628517256499	0	0.00678280819664948	2
56.2563423052097	57.1486272182255	-0.582243606756353	0	-0.31004130625948	2
56.5538728225848	57.1486272182255	-0.568858696256207	0	-0.0258956993844867	2
56.8580140949694	57.1486272182255	-0.555473785756061	0	0.264860662499954	2
56.5751942616971	57.1486272182255	-0.542088875255915	0	-0.0313440812724838	2
56.8118639805526	57.1486272182255	-0.528703964755769	0	0.191940727082861	2
56.4172866478472	57.1486272182255	-0.515319054255623	0	-0.216021516122677	2
56.5475537350876	57.1486272182255	-0.501934143755477	0	-0.0991393393824322	2
56.1794874523092	57.1486272182255	-0.488549233255331	0	-0.480590532660958	2
56.860517632255	57.1486272182255	-0.475164322755185	0	0.187054736784689	2
56.8993623645267	57.1486272182255	-0.461779412255039	0	0.212514558556228	2
56.9666655385449	57.1486272182255	-0.448394501754893	0	0.266432822074269	2
56.5832372876868	57.1486272182255	-0.435009591254747	-0	-0.130380339283981	2
56.6721573902559	57.1486272182255	-0.421624680754601	-0	-0.0548451472150442	2
56.9779053437393	57.1486272182255	-0.408239770254455	-0	0.237517895768223	2
56.8525051289156	57.1486272182255	-0.394854859754309	-0	0.0987327704443964	2
56.8145462552654	57.1486272182255	-0.381469949254162	-0	0.0473889862940393	2
56.9831892281003	57.1486272182255	-0.368085038754016	-0	0.2026470486288	2
57.0088492988102	57.1486272182255	-0.35470012825387	-0	0.214922208838506	2
56.939543292299	57.1486272182255	-0.341315217753724	-0	0.132231291827161	2
56.898799230676	57.1486272182255	-0.327930307253578	-0	0.0781023197040812	2
56.8449653969534	57.1486272182255	-0.314545396753432	-0	0.0108835754812889	2
56.8951790374952	57.1486272182255	-0.301160486253286	-0	0.0477123055229963	2
56.701147266249	57.1486272182255	-0.28777557575314	-0	-0.159704376223379	2
56.8037021542791	57.1486272182255	-0.274390665252994	-0	-0.0705343986934498	2
57.0390030942864	57.1486272182255	-0.261005754752848	-0	0.151381630813757	2
57.1203313886254	57.1486272182255	-0.247620844252702	-0	0.219325014652569	2
56.5942182018694	57.1486272182255	-0.234235933752556	0	-0.32017308260354	2
56.6686424900499	57.1486272182255	-0.22085102325241	0	-0.259133704923255	2
56.8822743059533	57.1486272182255	-0.207466112752264	0	-0.0588867995199121	2
57.200298582464	57.1486272182255	-0.194081202252118	0	0.245752566490554	2
56.8817230604038	57.1486272182255	-0.180696291751972	0	-0.0862078660697336	2
56.9379415300892	57.1486272182255	-0.167311381251826	0	-0.0433743068845264	2
56.9723274006641	57.1486272182255	-0.15392647075168	0	-0.0223733468097579	2
56.8324290060257	57.1486272182255	-0.140541560251534	0	-0.175656651948238	2
56.8995633993849	57.1486272182255	-0.127156649751387	0	-0.12190716908923	2
56.940422819773	57.1486272182255	-0.113771739251241	0	-0.0944326592012881	2
57.0096784975988	57.1486272182255	-0.100386828751095	0	-0.0385618918755858	2
57.2978514240684	57.1486272182255	-0.0870019182509493	0	0.236226124093834	2
57.0405708474315	57.1486272182255	-0.0736170077508033	0	-0.0344393630432613	2
57.3860050527879	57.1486272182255	-0.0602320972506572	0	0.297609931813037	2
56.913707460887	57.1486272182255	-0.0468471867505112	0	-0.188072570587999	2
57.2102209206414	57.1486272182255	-0.0334622762503651	-0	0.0950559786662091	2
56.9496636929582	57.1486272182255	-0.0200773657502191	-0	-0.178886159517078	2
56.9436192631801	57.1486272182255	-0.00669245525007303	-0	-0.198315499795366	2
56.8580003756335	57.1486272182255	0.00669245525007303	-0	-0.297319297842119	2
57.324928301438	57.1486272182255	0.0200773657502191	-0	0.156223717462243	2
57.5267587914622	57.1486272182255	0.0334622762503651	-0	0.344669296986328	2
57.0987295796199	57.1486272182255	0.0468471867505112	-0	-0.0967448253561248	2
57.1779882969175	57.1486272182255	0.0602320972506572	-0	-0.0308710185586987	2
57.247254554744	57.1486272182255	0.0736170077508033	-0	0.0250103287676845	2
57.4392909687276	57.1486272182255	0.0870019182509493	-0	0.203661832251088	2
57.6289366839615	57.1486272182255	0.100386828751095	-0	0.379922636984858	2
57.1186271230606	57.1486272182255	0.113771739251241	-0	-0.143771834416155	2
57.3733762785626	57.1486272182255	0.127156649751387	-0	0.0975924105856755	2
57.1061437488726	57.1486272182255	0.140541560251534	-0	-0.183025029604455	2
57.0108530724443	57.1486272182255	0.15392647075168	-0	-0.291700616532857	2
57.5652249357993	57.1486272182255	0.167311381251826	0	0.249286336321978	2
57.5666435603223	57.1486272182255	0.180696291751972	0	0.237320050344764	2
57.1162868824163	57.1486272182255	0.194081202252118	0	-0.226421538061324	2
57.1303807206198	57.1486272182255	0.207466112752264	0	-0.225712610357946	2
57.5210504654814	57.1486272182255	0.22085102325241	0	0.151572224003457	2
57.3740679188939	57.1486272182255	0.234235933752556	0	-0.00879523308418517	2
56.8832866707845	57.1486272182255	0.247620844252702	0	-0.512961391693739	2
57.9144496351761	57.1486272182255	0.261005754752848	0	0.504816662197763	2
57.3445423380762	57.1486272182255	0.274390665252994	0	-0.0784755454023322	2
57.2631355479902	57.1486272182255	0.28777557575314	0	-0.173267245988422	2
57.2662214918427	57.1486272182255	0.301160486253286	0	-0.183566212636141	2
57.6469506794421	57.1486272182255	0.314545396753432	0	0.183778064463186	2
57.7689941213706	57.1486272182255	0.327930307253578	0	0.292436595891496	2
57.244041480821	57.1486272182255	0.341315217753724	0	-0.245900955158255	2
57.7426133466084	57.1486272182255	0.35470012825387	0	0.239286000128997	2
57.2208810901704	57.1486272182255	0.368085038754016	-0	-0.295831166809181	2
57.3495129600124	57.1486272182255	0.381469949254162	-0	-0.180584207467326	2
57.5937040382511	57.1486272182255	0.394854859754309	-0	0.0502219602712231	2
57.5023148456007	57.1486272182255	0.408239770254455	-0	-0.054552142879234	2
57.7954951725316	57.1486272182255	0.421624680754601	-0	0.225243273551473	2
57.6364417296732	57.1486272182255	0.435009591254747	-0	0.0528049201929287	2
57.4579498605801	57.1486272182255	0.448394501754893	-0	-0.139071859400338	2
57.3922924537523	57.1486272182255	0.461779412255039	-0	-0.218114176728253	2
57.7198150114837	57.1486272182255	0.475164322755185	-0	0.0960234705029955	2
57.5695798357502	57.1486272182255	0.488549233255331	-0	-0.0675966157306668	2
57.0988544594977	57.1486272182255	0.501934143755477	-0	-0.551706902483281	2
57.5447864613166	57.1486272182255	0.515319054255623	-0	-0.119159811164556	2
58.1190269573678	57.1486272182255	0.528703964755769	-0	0.441695774386464	2
57.592908445314	57.1486272182255	0.542088875255915	-0	-0.0978076481674212	2
57.9645371062264	57.1486272182255	0.555473785756061	-0	0.260436102244789	2
57.6513783507611	57.1486272182255	0.568858696256207	0	-0.0661075637206533	2
57.7815556264062	57.1486272182255	0.582243606756353	0	0.0506848014242981	2
57.556681235198	57.1486272182255	0.595628517256499	0	-0.187574500283974	2
57.5707522288571	57.1486272182255	0.609013427756645	0	-0.186888417125111	2
57.1011564591804	57.5070429278365	-0.44913569273598	0	0.0432492240798628	3
56.9174967175164	57.5070429278365	-0.439264578609914	0	-0.150281631710189	3
57.2541460677067	57.5070429278365	-0.429393464483849	0	0.176496604353962	3
57.0306359225709	57.5070429278365	-0.419522350357783	0	-0.0568846549078236	3
56.728057487664	57.5070429278366	-0.409651236231718	0	-0.369334203940799	3
57.0777738627143	57.5070429278365	-0.399780122105652	0	-0.0294889430166252	3
56.9990422422849	57.5070429278365	-0.389909007979587	0	-0.118091677572017	3
57.3438149071927	57.5070429278365	-0.380037893853521	0	0.216809873209702	3
57.460897623452	57.5070429278365	-0.370166779727456	0	0.324021475342886	3
56.8555550366555	57.5070429278365	-0.36029566560139	0	-0.291192225579628	3
56.6081978500421	57.5070429278365	-0.350424551475325	0	-0.54842052631916	3
56.9141928374081	57.5070429278365	-0.340553437349259	-0	-0.252296653079236	3
57.1016187609668	57.5070429278365	-0.330682323223194	-0	-0.0747418436465342	3
57.3402665932761	57.5070429278365	-0.320811209097128	-0	0.154034874536674	3
57.4076299139692	57.5070429278365	-0.310940094971063	-0	0.211527081103723	3
57.5334205202004	57.5070429278365	-0.301068980844997	-0	0.32744657320886	3
57.4435620630693	57.5070429278365	-0.291197866718932	-0	0.227717001951648	3
57.010196022092	57.5070429278365	-0.281326752592866	-0	-0.215520153151707	3
57.3419351935522	57.5070429278365	-0.271455638466801	-0	0.106347904182426	3
57.3735464018809	57.5070429278365	-0.261584524340735	-0	0.128087998385092	3
57.3682664704751	57.5070429278365	-0.25171341021467	-0	0.112936952853229	3
57.5892452799846	57.5070429278365	-0.241842296088604	-0	0.324044648236684	3
57.6969020094862	57.5070429278365	-0.231971181962539	-0	0.421830263612195	3
57.0163697526433	57.5070429278365	-0.222100067836473	-0	-0.268573107356737	3
57.1923825457213	57.5070429278365	-0.212228953710408	-0	-0.102431428404795	3
57.4644625915623	57.5070429278365	-0.202357839584342	-0	0.15977750331006	3
57.5379523317947	57.5070429278365	-0.192486725458277	0	0.223396129416427	3
57.2952028866629	57.5070429278365	-0.182615611332211	0	-0.0292244298414378	3
57.4493232326738	57.5070429278365	-0.172744497206146	0	0.115024802043426	3
57.4643156592236	57.5070429278365	-0.16287338308008	0	0.120146114467135	3
57.1954948734634	57.5070429278365	-0.153002268954015	0	-0.158545785419127	3
57.362597127536	57.5070429278365	-0.143131154827949	0	-0.00131464547261786	3
57.5721722614083	57.5070429278365	-0.133260040701884	0	0.198389374273594	3
57.5087801222993	57.5070429278365	-0.123388926575819	0	0.125126121038592	3
57.4097172371903	57.5070429278365	-0.113517812449753	0	0.016192121803458	3
57.4220558520227	57.5070429278365	-0.103646698323688	0	0.0186596225098015	3
57.6922339095925	57.5070429278365	-0.0937755841976221	0	0.278966565953599	3
57.9203731601307	57.5070429278365	-0.0839044700715566	0	0.49723470236568	3
57.5139019876332	57.5070429278365	-0.0740333559454911	0	0.0808924157421602	3
57.7447192777645	57.5070429278365	-0.0641622418194256	0	0.301838591747334	3
57.2208501457972	57.5070429278365	-0.0542911276933602	0	-0.231901654346006	3
57.4710747135902	57.5070429278365	-0.0444200135672947	-0	0.00845179932095522	3
57.4266237194841	57.5070429278365	-0.0345488994412292	-0	-0.0458703089112388	3
57.4350522528065	57.5070429278365	-0.0246777853151637	-0	-0.0473128897148647	3
57.6154624263148	57.5070429278365	-0.0148066711890982	-0	0.123226169667314	3
57.2968276361341	57.5070429278365	-0.00493555706303274	-0	-0.205279734639437	3
57.5886620171755	57.5070429278365	0.00493555706303274	-0	0.0766835322758943	3
57.3147422621938	57.5070429278365	0.0148066711890982	-0	-0.20710733683184	3
57.5284156776069	57.5070429278365	0.0246777853151637	-0	-0.0033050355447894	3
57.7303963359772	57.5070429278365	0.0345488994412292	-0	0.188804508699406	3
57.5204664960052	57.5070429278365	0.0444200135672947	-0	-0.0309964453986013	3
58.1152255009056	57.5070429278366	0.0542911276933602	-0	0.553891445375644	3
57.1565719555755	57.5070429278365	0.0641622418194256	-0	-0.41463321408049	3
57.3578890114609	57.5070429278365	0.0740333559454911	-0	-0.223187272321162	3
57.9237604817507	57.5070429278365	0.0839044700715566	-0	0.332813083842582	3
57.5665085620369	57.5070429278365	0.0937755841976221	-0	-0.0343099499972657	3
58.1550291637701	57.5070429278365	0.103646698323688	0	0.544339537609856	3
57.733801334819	57.5070429278365	0.113517812449753	0	0.113240594532729	3
58.0337681850992	57.5070429278365	0.123388926575819	0	0.403336330686808	3
57.3582402802943	57.5070429278365	0.133260040701884	0	-0.282062688244155	3
57.5429472681868	57.5070429278365	0.143131154827949	0	-0.107226814477691	3
58.1018462114756	57.5070429278365	0.153002268954015	0	0.441801014685087	3
57.630831383542	57.5070429278365	0.16287338308008	0	-0.0390849273746122	3
57.5002808988124	57.5070429278365	0.172744497206146	0	-0.179506526230285	3
57.7273614962749	57.5070429278365	0.182615611332211	0	0.0377029571061076	3
57.5196872382417	57.5070429278365	0.192486725458277	0	-0.179842415053107	3
57.9111401844056	57.5070429278365	0.202357839584342	0	0.201739416984662	3
57.7917687515574	57.5070429278365	0.212228953710408	0	0.0724968700104308	3
57.6294352710902	57.5070429278365	0.222100067836473	0	-0.0997077245828336	3
57.836210049776	57.5070429278365	0.231971181962539	0	0.097195939976943	3
57.8227886567604	57.5070429278365	0.241842296088604	0	0.0739034328352752	3
58.0683253736937	57.5070429278365	0.25171341021467	-0	0.309569035642528	3
57.7876610167239	57.5070429278365	0.261584524340735	-0	0.019033564546585	3
57.6986286272759	57.5070429278365	0.271455638466801	-0	-0.0798699390274139	3
58.0199703793657	57.5070429278365	0.281326752592866	-0	0.231600698936291	3
57.6524359246072	57.5070429278365	0.291197866718932	-0	-0.145804869948306	3
57.9392399859417	57.5070429278365	0.301068980844997	-0	0.131128077260156	3
57.1556682310738	57.5070429278365	0.310940094971063	-0	-0.662314791733832	3
57.579821933778	57.5070429278365	0.320811209097128	-0	-0.248032203155712	3
57.6209946741153	57.5070429278365	0.330682323223194	-0	-0.216730576944413	3
57.9134903159903	57.5070429278365	0.340553437349259	-0	0.0658939508044695	3
58.0212385759888	57.5070429278365	0.350424551475325	-0	0.163771096676941	3
57.8285191652139	57.5070429278365	0.36029566560139	-0	-0.0388194282240047	3
57.8907782678656	57.5070429278365	0.370166779727456	-0	0.0135685603015578	3
58.0837712096642	57.5070429278365	0.380037893853521	-0	0.196690387974159	3
57.6479135063776	57.5070429278365	0.389909007979587	-0	-0.249038429438572	3
57.8036186327021	57.5070429278365	0.399780122105652	0	-0.103204417240091	3
58.0123630526879	57.5070429278365	0.409651236231718	0	0.0956688886196234	3
57.6636092487381	57.5070429278365	0.419522350357783	0	-0.262956029456238	3
58.094469095632	57.5070429278365	0.429393464483849	0	0.158032703311658	3
57.6901899609896	57.5070429278365	0.439264578609914	0	-0.256117545456887	3
57.9213990873087	57.5070429278365	0.44913569273598	0	-0.0347795332638103	3
55.7401971736613	56.592481345489	-0.680704533682658	0	-0.171579638145056	4
55.844505620346	56.592481345489	-0.665743994480842	0	-0.0822317306621697	4
55.7592053313113	56.592481345489	-0.650783455279025	0	-0.182492558898614	4
55.8127648632716	56.592481345489	-0.635822916077208	0	-0.143893566140124	4
55.973503270536	56.592481345489	-0.620862376875392	0	0.00188430192240221	4
55.8455528745625	56.592481345489	-0.605901837673575	0	-0.14102663325291	4
55.7845555091562	56.592481345489	-0.590941298471758	0	-0.21698453786105	4
55.8835653811098	56.592481345489	-0.575980759269942	0	-0.132935205109232	4
56.142932291143	56.592481345489	-0.561020220068125	0	0.111471165722112	4
56.0293355988016	56.592481345489	-0.546059680866308	-0	-0.0170860658210543	4
55.7117581934402	56.592481345489	-0.531099141664492	-0	-0.349624010384297	4
55.9813384028718	56.592481345489	-0.516138602462675	-0	-0.0950043401544591	4
56.2275130148112	56.592481345489	-0.501178063260858	-0	0.136209732583073	4
56.0200301696719	56.592481345489	-0.486217524059042	-0	-0.0862336517580342	4
55.97146926827	56.592481345489	-0.471256984857225	-0	-0.149755092361766	4
56.2752486029373	56.592481345489	-0.456296445655408	-0	0.139063703103699	4
56.4328770452513	56.592481345489	-0.441335906453592	-0	0.281731606215907	4
56.4109931781047	56.592481345489	-0.426375367251775	-0	0.24488719986749	4
56.037234528176	56.592481345489	-0.411414828049958	-0	-0.143831989262974	4
56.465594648873	56.592481345489	-0.396454288848142	-0	0.269567592232204	4
56.3855371991063	56.592481345489	-0.381493749646325	-0	0.174549603263694	4
55.7960934422278	56.592481345489	-0.366533210444508	-0	-0.42985469281665	4
55.9146264395279	56.592481345489	-0.351572671242692	-0	-0.326282234718348	4
56.2995213312668	56.592481345489	-0.336612132040875	-0	0.0436521178187249	4
56.0877521020735	56.592481345489	-0.321651592839058	0	-0.183077650576398	4
55.8502534145028	56.592481345489	-0.306691053637242	0	-0.435536877348888	4
56.0220822878224	56.592481345489	-0.291730514435425	0	-0.278668543231183	4
56.7636315115633	56.592481345489	-0.276769975233608	0	0.447920141307892	4
56.3633104030779	56.592481345489	-0.261809436031792	0	0.0326384936207602	4
56.5951361658305	56.592481345489	-0.246848896829975	0	0.249503717171463	4
56.2664847899281	56.592481345489	-0.231888357628158	0	-0.0941081979326907	4
56.4538627927026	56.592481345489	-0.216927818426342	0	0.0783092656399846	4
56.8663949507065	56.592481345489	-0.201967279224525	0	0.47588088444208	4
56.4817106609845	56.592481345489	-0.187006740022708	0	0.0762360555182521	4
56.5539959229147	56.592481345489	-0.172046200820892	0	0.133560778246663	4
56.7133638161485	56.592481345489	-0.157085661619075	0	0.277968132278616	4
56.4093761800852	56.592481345489	-0.142125122417258	0	-0.0409800429865002	4
56.2813188946185	56.592481345489	-0.127164583215442	0	-0.183997867655003	4
56.3247298994904	56.592481345489	-0.112204044013625	0	-0.155547401984897	4
56.8617604114413	56.592481345489	-0.0972435048118083	-0	0.366522570764153	4
56.3276925609847	56.592481345489	-0.0822829656099917	-0	-0.182505818894287	4
56.2712632306205	56.592481345489	-0.067322426408175	-0	-0.253895688460272	4
56.7115824268888	56.592481345489	-0.0523618872063583	-0	0.171462968606179	4
56.7912771064324	56.592481345489	-0.0374013480045417	-0	0.236197108947967	4
56.5126597360891	56.592481345489	-0.022440808802725	-0	-0.0573808005971671	4
56.4756595726274	56.592481345489	-0.00748026960090833	-0	-0.109341503260684	4
56.4621332035151	56.592481345489	0.00748026960090833	-0	-0.137828411574747	4
56.5383567758648	56.592481345489	0.022440808802725	-0	-0.0765653784268983	4
56.5819160179233	56.592481345489	0.0374013480045417	-0	-0.0479666755701819	4
56.3270145874968	56.592481345489	0.0523618872063583	-0	-0.317828645198526	4
56.3714377664366	56.592481345489	0.067322426408175	-0	-0.288366005460494	4
56.4792266541877	56.592481345489	0.0822829656099917	-0	-0.195537656911261	4
56.5596021826545	56.592481345489	0.0972435048118083	-0	-0.130122667646318	4
57.1430538208323	56.592481345489	0.112204044013625	-0	0.43836843132966	4
56.828713177844	56.592481345489	0.127164583215442	0	0.109067249139559	4
56.8189916051742	56.592481345489	0.142125122417258	0	0.0843851372679818	4
56.8554265455733	56.592481345489	0.157085661619075	0	0.105859538465221	4
56.2236882814267	56.592481345489	0.172046200820892	0	-0.540839264883184	4
56.7420032380921	56.592481345489	0.187006740022708	0	-0.037484847419622	4
56.8377720613984	56.592481345489	0.201967279224525	0	0.0433234366849527	4
56.4567583711365	56.592481345489	0.216927818426342	0	-0.35265079277879	4
56.6625230884974	56.592481345489	0.231888357628158	0	-0.161846614619691	4
56.6980936853172	56.592481345489	0.246848896829975	0	-0.141236557001766	4
56.9902946544935	56.592481345489	0.261809436031792	0	0.136003872972778	4
56.939261212832	56.592481345489	0.276769975233608	0	0.0700098921094287	4
57.0634623022902	56.592481345489	0.291730514435425	0	0.179250442365781	4
56.6313230617768	56.592481345489	0.306691053637242	0	-0.267849337349384	4
56.4424163994173	56.592481345489	0.321651592839058	0	-0.471716538910735	4
57.0903561754688	56.592481345489	0.336612132040875	0	0.161262697938982	4
56.9406709374241	56.592481345489	0.351572671242692	-0	-0.00338307930753103	4
56.8004842441617	56.592481345489	0.366533210444508	-0	-0.158530311771734	4
56.9906715042708	56.592481345489	0.381493749646325	-0	0.0166964091355174	4
56.9660750981273	56.592481345489	0.396454288848142	-0	-0.0228605362097757	4
56.6785135591993	56.592481345489	0.411414828049958	-0	-0.32538261433964	4
57.0629612210649	56.592481345489	0.426375367251775	-0	0.0441045083241108	4
56.8011448521802	56.592481345489	0.441335906453592	-0	-0.232672399762363	4
56.9290672948084	56.592481345489	0.456296445655408	-0	-0.119710496335978	4
57.1909934821809	56.592481345489	0.471256984857225	-0	0.127255151834737	4
56.8379367841524	56.592481345489	0.486217524059042	-0	-0.240762085395626	4
56.6203165810504	56.592481345489	0.501178063260858	-0	-0.473342827699441	4
57.0659501785116	56.592481345489	0.516138602462675	-0	-0.0426697694400833	4
56.9783447890454	56.592481345489	0.531099141664492	-0	-0.145235698108091	4
56.9737553619359	56.592481345489	0.546059680866308	-0	-0.164785664419415	4
57.1647260886561	56.592481345489	0.561020220068125	-0	0.0112245230989752	4
57.3421518219443	56.592481345489	0.575980759269942	0	0.173689717185353	4
57.0583704577916	56.592481345489	0.590941298471758	0	-0.125052186169137	4
56.9296577590635	56.592481345489	0.605901837673575	0	-0.268725424099051	4
57.183178909422	56.592481345489	0.620862376875392	0	-0.0301648129423183	4
57.5549473341482	56.592481345489	0.635822916077208	0	0.326643072582053	4
57.5508179586571	56.592481345489	0.650783455279025	0	0.307553157889059	4
57.2683616319589	56.592481345489	0.665743994480842	0	0.010136291989041	4
57.2755785084141	56.592481345489	0.680704533682658	0	0.00239262924250686	4
56.6868165333828	57.1362069191911	-0.464754829975339	0	0.0153644441669682	5
56.6641479695476	57.1362069191911	-0.454540438107749	0	-0.0175185115357525	5
57.0358387966477	57.1362069191911	-0.444326046240159	0	0.343957923696711	5
56.2565965227132	57.1362069191911	-0.434111654372569	0	-0.445498742105371	5
56.8452400774992	57.1362069191911	-0.423897262504979	0	0.132930420813073	5
56.6882526369379	57.1362069191911	-0.413682870637389	0	-0.0342714116158157	5
57.1286611570415	57.1362069191911	-0.4034684787698	0	0.395922716620183	5
56.9380889411578	57.1362069191911	-0.39325408690221	-0	0.195136108868849	5
56.7308585391865	57.1362069191911	-0.38303969503462	-0	-0.0223086849699998	5
56.7911884209326	57.1362069191911	-0.37282530316703	-0	0.0278068049085199	5
57.1789855638604	57.1362069191911	-0.36261091129944	-0	0.405389555968718	5
56.8242447318082	57.1362069191911	-0.35239651943185	-0	0.0404343320489214	5
56.6941219025575	57.1362069191911	-0.34218212756426	-0	-0.0999028890693794	5
57.1070843526814	57.1362069191911	-0.331967735696671	-0	0.302845169186909	5
56.7257938517907	57.1362069191911	-0.321753343829081	-0	-0.0886597235714041	5
56.8172233536586	57.1362069191911	-0.311538951961491	-0	-0.00744461357100769	5
57.1747772613626	57.1362069191911	-0.301324560093901	-0	0.339894902265344	5
57.1162335828716	57.1362069191911	-0.291110168226311	-0	0.271136831906722	5
57.0661347736566	57.1362069191911	-0.280895776358721	-0	0.210823630824155	5
56.8232242595564	57.1362069191911	-0.270681384491131	-0	-0.0423012751436382	5
57.0525640578683	57.1362069191911	-0.260466992623542	-0	0.17682413130065	5
56.5958226913269	57.1362069191911	-0.250252600755952	-0	-0.290131627108259	5
56.9518864037576	57.1362069191911	-0.240038208888362	0	0.0557176934548056	5
56.6065286333679	57.1362069191911	-0.229823817020772	0	-0.299854468802476	5
57.0505375975038	57.1362069191911	-0.219609425153182	0	0.133940103465857	5
56.9655411815967	57.1362069191911	-0.209395033285592	0	0.0387292956911832	5
56.9071660047604	57.1362069191911	-0.199180641418002	0	-0.0298602730127667	5
57.3406944648414	57.1362069191911	-0.188966249550412	0	0.39345379520067	5
57.1241736978731	57.1362069191911	-0.178751857682823	0	0.166718636364757	5
56.9722525516321	57.1362069191911	-0.168537465815233	0	0.00458309825619281	5
57.1299361728901	57.1362069191911	-0.158323073947643	0	0.152052327646553	5
57.2593378804092	57.1362069191911	-0.148108682080053	0	0.271239643298065	5
57.3456993434168	57.1362069191911	-0.137894290212463	0	0.347386714438146	5
57.0664332016819	57.1362069191911	-0.127679898344873	0	0.0579061808356365	5
57.3468873965317	57.1362069191911	-0.117465506477283	0	0.328145983817824	5
56.985101485891	57.1362069191911	-0.107251114609694	0	-0.0438543186904422	5
56.8869678890812	57.1362069191911	-0.0970367227421037	0	-0.152202307367832	5
56.876961873156	57.1362069191911	-0.0868223308745138	-0	-0.172422715160607	5
57.126184392123	57.1362069191911	-0.076607939006924	-0	0.0665854119387763	5
56.8111362892474	57.1362069191911	-0.0663935471393341	-0	-0.258677082804378	5
57.627760202272	57.1362069191911	-0.0561791552717443	-0	0.547732438352577	5
57.059477805714	57.1362069191911	-0.0459647634041544	-0	-0.0307643500730098	5
57.2422243326671	57.1362069191911	-0.0357503715365645	-0	0.141767785012559	5
57.0037566078588	57.1362069191911	-0.0255359796689747	-0	-0.10691433166338	5
56.754000075582	57.1362069191911	-0.0153215878013848	-0	-0.366885255807762	5
57.3522022394922	57.1362069191911	-0.00510719593379493	-0	0.221102516234857	5
57.1060293281148	57.1362069191911	0.00510719593379493	-0	-0.0352847870100997	5
57.0419202673891	57.1362069191911	0.0153215878013848	-0	-0.109608239603435	5
57.1732469381318	57.1362069191911	0.0255359796689747	-0	0.0115040392716338	5
56.9059885057326	57.1362069191911	0.0357503715365645	-0	-0.265968784995103	5
57.5577095610784	57.1362069191911	0.0459647634041544	-0	0.37553787848308	5
57.1051406324678	57.1362069191911	0.0561791552717443	-0	-0.0872454419950891	5
57.3679745446903	57.1362069191911	0.0663935471393341	0	0.165374078359846	5
57.3209819353494	57.1362069191911	0.076607939006924	0	0.108167077151312	5
57.3436572817212	57.1362069191911	0.0868223308745138	0	0.120628031655577	5
57.3558411699872	57.1362069191911	0.0970367227421037	0	0.122597528053935	5
57.4121847127473	57.1362069191911	0.107251114609694	0	0.168726678946417	5
57.0699996314392	57.1362069191911	0.117465506477283	0	-0.183672794229195	5
56.9266392020406	57.1362069191911	0.127679898344873	0	-0.337247615495383	5
57.3131788554879	57.1362069191911	0.137894290212463	0	0.0390776460842643	5
57.1093858239037	57.1362069191911	0.148108682080053	0	-0.174929777367485	5
57.2238070183041	57.1362069191911	0.158323073947643	0	-0.0707229748347236	5
57.4216777616019	57.1362069191911	0.168537465815233	0	0.116933376595479	5
56.96233970564	57.1362069191911	0.178751857682823	0	-0.35261907123393	5
57.2696477428034	57.1362069191911	0.188966249550412	0	-0.0555254259381532	5
57.0071499402251	57.1362069191911	0.199180641418002	0	-0.328237620384023	5
57.5536486053532	57.1362069191911	0.209395033285592	0	0.208046652876448	5
57.6211219761785	57.1362069191911	0.219609425153182	-0	0.265305631834154	5
57.1499807489656	57.1362069191911	0.229823817020772	-0	-0.216049987246359	5
57.0268509004737	57.1362069191911	0.240038208888362	-0	-0.349394227605787	5
57.0422689410006	57.1362069191911	0.250252600755952	-0	-0.344190578946518	5
57.0799437208601	57.1362069191911	0.260466992623542	-0	-0.31673019095463	5
57.5228369118705	57.1362069191911	0.270681384491131	-0	0.115948608188261	5
57.3963154364764	57.1362069191911	0.280895776358721	-0	-0.0207872590734428	5
57.2540565134614	57.1362069191911	0.291110168226311	-0	-0.173260573956059	5
57.5709549897537	57.1362069191911	0.301324560093901	-0	0.133423510468638	5
57.4636661249897	57.1362069191911	0.311538951961491	-0	0.0159202538370172	5
57.0703168254918	57.1362069191911	0.321753343829081	-0	-0.387643437528413	5
57.3984543373627	57.1362069191911	0.331967735696671	-0	-0.0697203175251023	5
57.7343367247547	57.1362069191911	0.34218212756426	-0	0.25594767799925	5
57.3603514233871	57.1362069191911	0.35239651943185	-0	-0.128252015235935	5
57.5695271835803	57.1362069191911	0.36261091129944	-0	0.070709353089745	5
57.6124147881673	57.1362069191911	0.37282530316703	0	0.103382565809125	5
57.5462110136884	57.1362069191911	0.38303969503462	0	0.0269643994626441	5
57.4765803866022	57.1362069191911	0.39325408690221	0	-0.0528806194911984	5
57.3999710956498	57.1362069191911	0.4034684787698	0	-0.139704302311153	5
57.6239298616205	57.1362069191911	0.413682870637389	0	0.074040071791946	5
57.5827504393576	57.1362069191911	0.423897262504979	0	0.0226462576615066	5
57.7340948103322	57.1362069191911	0.434111654372569	0	0.163776236768445	5
57.3860861088304	57.1362069191911	0.444326046240159	0	-0.194446856600899	5
57.632164497594	57.1362069191911	0.454540438107749	0	0.0414171402951153	5
57.8367848458086	57.1362069191911	0.464754829975339	0	0.235823096642147	5
56.1788521974801	56.8719712562477	-0.579983110727088	0	-0.113135948040577	6
56.1666098681017	56.8719712562477	-0.567236229172647	0	-0.138125158973406	6
56.366457210998	56.8719712562477	-0.554489347618205	0	0.0489753023684299	6
56.3371790344994	56.8719712562477	-0.541742466063764	0	0.00695024431538571	6
56.2984596906782	56.8719712562477	-0.528995584509322	0	-0.0445159810601732	6
56.2583509170415	56.8719712562477	-0.516248702954881	-0	-0.0973716362513532	6
56.9310941922958	56.8719712562477	-0.503501821400439	-0	0.562624757448456	6
56.2186722230721	56.8719712562477	-0.490754939845998	-0	-0.162544093329671	6
56.5638751365046	56.8719712562477	-0.478008058291556	-0	0.169911938548464	6
56.5094377952614	56.8719712562477	-0.465261176737115	-0	0.102727715750797	6
56.4295444840134	56.8719712562477	-0.452514295182673	-0	0.0100875229483817	6
56.5525305227685	56.8719712562477	-0.439767413628232	-0	0.120326680149039	6
56.9481319494166	56.8719712562477	-0.42702053207379	-0	0.503181225242646	6
56.266573927698	56.8719712562477	-0.414273650519349	-0	-0.191123678030413	6
56.3299213920918	56.8719712562477	-0.401526768964907	-0	-0.140523095191077	6
56.5232824734736	56.8719712562477	-0.388779887410466	-0	0.0400911046362724	6
56.7380080594068	56.8719712562477	-0.376033005856024	-0	0.24206980901509	6
56.7948980062662	56.8719712562477	-0.363286124301583	-0	0.286212874320079	6
56.3947155525836	56.8719712562477	-0.350539242747141	-0	-0.126716460917002	6
56.7185071643816	56.8719712562477	-0.3377923611927	-0	0.184328269326549	6
56.2223815438766	56.8719712562477	-0.325045479638258	0	-0.324544232732849	6
56.4227324579311	56.8719712562477	-0.312298598083817	0	-0.136940200232859	6
56.8499509809471	56.8719712562477	-0.299551716529375	0	0.277531441228765	6
56.6974829682736	56.8719712562477	-0.286804834974934	0	0.112316547000801	6
56.6403078488751	56.8719712562477	-0.274057953420492	0	0.0423945460478445	6
56.4421164196734	56.8719712562477	-0.261311071866051	0	-0.168543764708297	6
56.7432509681461	56.8719712562477	-0.248564190311609	0	0.119843902209995	6
56.2314409850485	56.8719712562477	-0.235817308757168	0	-0.404712962442047	6
56.6335303546238	56.8719712562477	-0.223070427202726	0	-0.0153704744211771	6
56.3057145244702	56.8719712562477	-0.210323545648285	0	-0.355933186129252	6
56.8333270120596	56.8719712562477	-0.197576664093843	0	0.158932419905722	6
56.574721361267	56.8719712562477	-0.184829782539402	0	-0.112420112441386	6
57.1630953383402	56.8719712562477	-0.17208290098496	0	0.463206983077389	6
56.8901887740532	56.8719712562477	-0.159336019430519	0	0.177553537235956	6
56.5714232607423	56.8719712562477	-0.146589137876077	0	-0.153958857629368	6
56.729717051216	56.8719712562477	-0.133842256321636	-0	-0.00841194871011037	6
57.0592166089289	56.8719712562477	-0.121095374767194	-0	0.308340727448319	6
56.7947153632235	56.8719712562477	-0.108348493212753	-0	0.0310926001885031	6
56.5227882600665	56.8719712562477	-0.0956016116583113	-0	-0.253581384522957	6
56.6373546835061	56.8719712562477	-0.0828547301038698	-0	-0.151761842637817	6
56.7555761710421	56.8719712562477	-0.0701078485494283	-0	-0.0462872366561942	6
56.8928356199222	56.8719712562477	-0.0573609669949868	-0	0.0782253306694035	6
56.9966169583553	56.8719712562477	-0.0446140854405453	-0	0.169259787548084	6
56.8492814943824	56.8719712562477	-0.0318672038861038	-0	0.00917744202079668	6
57.1919193519521	56.8719712562477	-0.0191203223316623	-0	0.33906841803603	6
57.10019851082	56.8719712562477	-0.00637344077722075	-0	0.234600695349465	6
56.7469581333458	56.8719712562477	0.00637344077722075	-0	-0.131386563679184	6
56.9533950559584	56.8719712562477	0.0191203223316623	-0	0.0623034773790156	6
57.1926016846303	56.8719712562477	0.0318672038861038	-0	0.288763224496422	6
56.5693586413909	56.8719712562477	0.0446140854405453	-0	-0.347226700297411	6
57.0076034957058	56.8719712562477	0.0573609669949868	0	0.0782712724630323	6
57.0431051988372	56.8719712562477	0.0701078485494283	0	0.101026094040019	6
56.5427701848106	56.8719712562477	0.0828547301038698	0	-0.412055801541013	6
56.9284214480065	56.8719712562477	0.0956016116583113	0	-0.0391514198995664	6
56.9063101594379	56.8719712562477	0.108348493212753	0	-0.0740095900225781	6
57.3200038268886	56.8719712562477	0.121095374767194	0	0.326937195873663	6
57.1679327095985	56.8719712562477	0.133842256321636	0	0.162119197029125	6
56.9736055764004	56.8719712562477	0.146589137876077	0	-0.0449548177234164	6
56.8869225080404	56.8719712562477	0.159336019430519	0	-0.144384767637862	6
56.8652100109281	56.8719712562477	0.17208290098496	0	-0.178844146304616	6
57.2024844592029	56.8719712562477	0.184829782539402	0	0.145683420415794	6
57.3177392809886	56.8719712562477	0.197576664093843	0	0.248191360646999	6
57.2082416913429	56.8719712562477	0.210323545648285	0	0.125946889446908	6
57.0554540094642	56.8719712562477	0.223070427202726	0	-0.0395876739862179	6
56.9781769065614	56.8719712562477	0.235817308757168	0	-0.129611658443488	6
57.6013760732302	56.8719712562477	0.248564190311609	-0	0.480840626670817	6
57.382788729569	56.8719712562477	0.261311071866051	-0	0.249506401455248	6
57.2026751138414	56.8719712562477	0.274057953420492	-0	0.0566459041731354	6
57.1861519159429	56.8719712562477	0.286804834974934	-0	0.0273758247202555	6
57.081877743874	56.8719712562477	0.299551716529375	-0	-0.0896452289030674	6
57.0153086275833	56.8719712562477	0.312298598083817	-0	-0.168961226748219	6
57.1168045205526	56.8719712562477	0.325045479638258	-0	-0.0802122153334375	6
57.4140964541917	56.8719712562477	0.3377923611927	-0	0.204332836751212	6
56.792335446531	56.8719712562477	0.350539242747141	-0	-0.430175052463912	6
56.9893673910628	56.8719712562477	0.363286124301583	-0	-0.245889989486528	6
56.7733953018563	56.8719712562477	0.376033005856024	-0	-0.474608960247437	6
57.6392427462508	56.8719712562477	0.388779887410466	-0	0.378491602592614	6
57.5167568420777	56.8719712562477	0.401526768964907	-0	0.243258816865071	6
57.4022721983195	56.8719712562477	0.414273650519349	-0	0.116027291552425	6
57.5794978228594	56.8719712562477	0.42702053207379	-0	0.28050603453784	6
57.0457523625671	56.8719712562477	0.439767413628232	0	-0.265986307308865	6
57.4352669208768	56.8719712562477	0.452514295182673	0	0.110781369446427	6
57.3446421205395	56.8719712562477	0.465261176737115	0	0.00740968755461107	6
57.6152557734283	56.8719712562477	0.478008058291556	0	0.265276458889046	6
57.2389434540019	56.8719712562477	0.490754939845998	0	-0.123782742091801	6
57.3102586152644	56.8719712562477	0.503501821400439	0	-0.0652144623838083	6
57.7469994935623	56.8719712562477	0.516248702954881	0	0.358779534359631	6
57.4561786265586	56.8719712562477	0.528995584509322	0	0.0552117858015105	6
57.6231252776454	56.8719712562477	0.541742466063764	0	0.209411555333841	6
57.5070385105491	56.8719712562477	0.554489347618205	0	0.0805779066831539	6
57.6885758408126	56.8719712562477	0.567236229172647	0	0.249368355392169	6
57.222433558794	56.8719712562477	0.579983110727088	0	-0.229520808180836	6
57.161070353376	57.103059295059	-0.3565979565609	0	0.414609014877937	7
56.6899261750351	57.103059295059	-0.348760638834287	0	-0.0643724811895274	7
56.6855826175229	57.103059295059	-0.340923321107674	0	-0.0765533564283368	7
56.7676685536738	57.103059295059	-0.333086003381061	-0	-0.00230473800412809	7
56.7274037587156	57.103059295059	-0.325248685654448	-0	-0.0504068506889218	7
57.2796243971839	57.103059295059	-0.317411367927834	-0	0.493976470052765	7
56.6676199057126	57.103059295059	-0.309574050201221	-0	-0.125865339145146	7
56.8633976667278	57.103059295059	-0.301736732474608	-0	0.0620751041434552	7
56.9209536205178	57.103059295059	-0.293899414747995	-0	0.111793740206804	7
56.7038557176784	57.103059295059	-0.286062097021382	-0	-0.113141480359194	7
56.7882192816283	57.103059295059	-0.278224779294768	-0	-0.0366152341359402	7
56.5270660318254	57.103059295059	-0.270387461568155	-0	-0.305605801665368	7
56.9076418886876	57.103059295059	-0.262550143841542	-0	0.0671327374702294	7
56.7490104741972	57.103059295059	-0.254712826114929	-0	-0.099335994746791	7
56.7314617759545	57.103059295059	-0.246875508388316	-0	-0.124722010716177	7
56.9122025402455	57.103059295059	-0.239038190661702	-0	0.0481814358482054	7
56.8815671856701	57.103059295059	-0.231200872935089	-0	0.0097087635462482	7
56.7953185328369	57.103059295059	-0.223363555208476	-0	-0.0843772070135602	7
56.703244829678	57.103059295059	-0.215526237481863	0	-0.184288227899056	7
56.7573194486909	57.103059295059	-0.20768891975525	0	-0.138050926612797	7
56.9163205893548	57.103059295059	-0.199851602028636	0	0.013112896324464	7
56.8300208973958	57.103059295059	-0.192014284302023	0	-0.0810241133611614	7
56.5567074309527	57.103059295059	-0.18417696657541	0	-0.362174897530843	7
56.7831964761879	57.103059295059	-0.176339648848797	0	-0.14352317002229	7
56.9602350842303	57.103059295059	-0.168502331122184	0	0.0256781202935604	7
56.8369182377034	57.103059295059	-0.16066501339557	0	-0.105476043959954	7
57.1279165372483	57.103059295059	-0.152827695668957	0	0.177684937858292	7
56.7979692286518	57.103059295059	-0.144990377942344	0	-0.160099688464777	7
56.7975198663043	57.103059295059	-0.137153060215731	0	-0.168386368538969	7
57.3232935440953	57.103059295059	-0.129315742489118	0	0.349549991525441	7
56.7956479907606	57.103059295059	-0.121478424762505	0	-0.185932879535879	7
56.7512400416736	57.103059295059	-0.113641107035891	0	-0.238178146349426	7
56.7420132643571	57.103059295059	-0.105803789309278	0	-0.255242241392533	7
56.7809191400485	57.103059295059	-0.0979664715826649	-0	-0.224173683427807	7
56.9769160599995	57.103059295059	-0.0901291538560517	-0	-0.0360140812033758	7
56.8011759796754	57.103059295059	-0.0822918361294386	-0	-0.219591479254102	7
56.9071790935426	57.103059295059	-0.0744545184028254	-0	-0.121425683113569	7
56.5919491542256	57.103059295059	-0.0666172006762122	-0	-0.444492940157121	7
56.8838723287679	57.103059295059	-0.058779882949599	-0	-0.160407083341455	7
57.1253933095337	57.103059295059	-0.0509425652229858	-0	0.0732765796977665	7
56.7893730335376	57.103059295059	-0.0431052474963726	-0	-0.270581014024975	7
57.2362886220128	57.103059295059	-0.0352679297697594	-0	0.168497256723569	7
57.2529422770894	57.103059295059	-0.0274306120431462	-0	0.177313594073615	7
57.5732138469669	57.103059295059	-0.019593294316533	-0	0.489747846224465	7
56.8280851109537	57.103059295059	-0.0117559765899198	-0	-0.263218207515353	7
57.2011716519107	57.103059295059	-0.0039186588633066	-0	0.102031015715095	7
57.5121499088018	57.103059295059	0.0039186588633066	-0	0.405171954879514	7
57.2715199146756	57.103059295059	0.0117559765899198	-0	0.156704643026765	7
57.0383903237943	57.103059295059	0.019593294316533	0	-0.084262265581229	7
56.8517295264185	57.103059295059	0.0274306120431462	0	-0.278760380683606	7
57.2061167198074	57.103059295059	0.0352679297697594	0	0.067789494978731	7
56.9347455605443	57.103059295059	0.0431052474963726	0	-0.211418982011044	7
57.2231260928851	57.103059295059	0.0509425652229858	0	0.069124232603114	7
57.1681430699376	57.103059295059	0.058779882949599	0	0.00630389192904643	7
57.1355760377521	57.103059295059	0.0666172006762122	0	-0.034100457983032	7
57.0415782628938	57.103059295059	0.0744545184028254	0	-0.135935550567937	7
57.4994828783448	57.103059295059	0.0822918361294386	0	0.314131747156438	7
56.9896109827094	57.103059295059	0.0901291538560517	0	-0.203577466205585	7
57.1749957996021	57.103059295059	0.0979664715826649	0	-0.0260299670395314	7
57.306161995833	57.103059295059	0.105803789309278	0	0.0972989114648033	7
57.0645260434305	57.103059295059	0.113641107035891	0	-0.152174358664378	7
57.7701138377254	57.103059295059	0.121478424762505	0	0.545576117903898	7
57.3167704876557	57.103059295059	0.129315742489118	0	0.0843954501075893	7
57.3022908074358	57.103059295059	0.137153060215731	-0	0.062078452161115	7
57.2024869442041	57.103059295059	0.144990377942344	-0	-0.0455627287971779	7
57.6926957415663	57.103059295059	0.152827695668957	-0	0.436808750838343	7
57.0911156764882	57.103059295059	0.16066501339557	-0	-0.172608631966318	7
57.6795984809127	57.103059295059	0.168502331122184	-0	0.408036854731548	7
57.1362164692592	57.103059295059	0.176339648848797	-0	-0.143182474648551	7
57.2548946979133	57.103059295059	0.18417696657541	-0	-0.0323415637210762	7
57.092757506487	57.103059295059	0.192014284302023	-0	-0.202316072874025	7
57.1600416057608	57.103059295059	0.199851602028636	-0	-0.142869291326775	7
57.1799828521672	57.103059295059	0.20768891975525	-0	-0.130765362646952	7
57.2965760853979	57.103059295059	0.215526237481863	-0	-0.022009447142913	7
57.0933578420683	57.103059295059	0.223363555208476	-0	-0.233065008199123	7
57.614724866568	57.103059295059	0.231200872935089	-0	0.280464698573995	7
57.5777703008234	57.103059295059	0.239038190661702	-0	0.23567281510273	7
57.4938919173532	57.103059295059	0.246875508388316	-0	0.143957113905911	7
57.3231679463988	57.103059295059	0.254712826114929	0	-0.0346041747750851	7
57.0739608079291	57.103059295059	0.262550143841542	0	-0.291648630971363	7
57.2038921044781	57.103059295059	0.270387461568155	0	-0.169554652149025	7
58.0350511755854	57.103059295059	0.278224779294768	0	0.653767101231681	7
57.494839764105	57.103059295059	0.286062097021382	0	0.105718372024616	7
57.6525009839397	57.103059295059	0.293899414747995	0	0.255542274132787	7
57.5573487218886	57.103059295059	0.301736732474608	0	0.152552694355083	7
57.2420427384361	57.103059295059	0.309574050201221	0	-0.170590606824089	7
57.2513993644614	57.103059295059	0.317411367927834	0	-0.169071298525381	7
57.7954170689881	57.103059295059	0.325248685654448	0	0.367109088274688	7
57.5270829598119	57.103059295059	0.333086003381061	0	0.0909376613718965	7
57.4849028001093	57.103059295059	0.340923321107674	0	0.0409201839426544	7
57.7535467220536	57.103059295059	0.348760638834287	0	0.301726788160317	7
57.3766678675241	57.103059295059	0.3565979565609	0	-0.0829893840957643	7
55.5462578716301	55.9238285186058	-0.468070374671501	0	0.0904997276958722	8
55.9002418101739	55.9238285186058	-0.45778311368971	-0	0.434196405257864	8
55.5921848912244	55.9238285186058	-0.447495852707919	-0	0.115852225326596	8
55.5943493924177	55.9238285186058	-0.437208591726128	-0	0.107729465538022	8
55.7483701022302	55.9238285186058	-0.426921330744336	-0	0.251462914368772	8
55.611032232811	55.9238285186058	-0.416634069762545	-0	0.103837783967823	8
55.6348743596517	55.9238285186058	-0.406346808780754	-0	0.117392649826706	8
55.2731368591326	55.9238285186058	-0.396059547798963	-0	-0.254632111674231	8
55.6236050062622	55.9238285186058	-0.385772286817171	-0	0.0855487744735782	8
55.4279881706088	55.9238285186058	-0.37548502583538	-0	-0.120355322161578	8
55.6125046537925	55.9238285186058	-0.365197764853589	-0	0.0538739000402994	8
55.5372504457538	55.9238285186058	-0.354910503871798	-0	-0.0316675689801205	8
55.7768533935121	55.9238285186058	-0.344623242890007	-0	0.197648117796378	8
55.5918349013043	55.9238285186058	-0.334335981908215	-0	0.00234236460678281	8
55.5282379922734	55.9238285186058	-0.324048720926424	-0	-0.0715418054059603	8
55.7092757688391	55.9238285186058	-0.313761459944633	-0	0.0992087101779798	8
55.4055029597189	55.9238285186058	-0.303474198962842	0	-0.214851359924064	8
55.6797426272081	55.9238285186058	-0.29318693798105	0	0.0491010465833478	8
55.8280438871615	55.9238285186058	-0.282899676999259	0	0.187115045555003	8
55.2838054918905	55.9238285186058	-0.272612416017468	0	-0.367410610697778	8
56.0014874694391	55.9238285186058	-0.262325155035677	0	0.339984105868989	8
55.7730585490277	55.9238285186058	-0.252037894053885	0	0.101267924475817	8
55.7464427030137	55.9238285186058	-0.241750633072094	0	0.0643648174800762	8
55.4697226743982	55.9238285186058	-0.231463372090303	0	-0.222642472117299	8
55.5149534027202	55.9238285186058	-0.221176111108512	0	-0.187699004777032	8
55.4655431933591	55.9238285186058	-0.21088885012672	0	-0.247396475119926	8
55.8160079395334	55.9238285186058	-0.200601589144929	0	0.0927810100725376	8
55.8374276901322	55.9238285186058	-0.190314328163138	0	0.103913499689557	8
55.5197901946958	55.9238285186058	-0.180027067181347	0	-0.22401125672858	8
55.9542101571635	55.9238285186058	-0.169739806199555	0	0.20012144475734	8
55.7979612992585	55.9238285186058	-0.159452545217764	0	0.0335853258705211	8
55.9671559514391	55.9238285186058	-0.149165284235973	-0	0.192492717069279	8
55.5684735081143	55.9238285186058	-0.138878023254182	-0	-0.216476987237315	8
56.3536833032404	55.9238285186058	-0.12859076227239	-0	0.558445546907023	8
55.7874330487175	55.9238285186058	-0.118303501290599	-0	-0.0180919685976661	8
55.7020547220347	55.9238285186058	-0.108016240308808	-0	-0.113757556262217	8
56.0662649505278	55.9238285186058	-0.0977289793270168	-0	0.24016541124907	8
56.2131621691188	55.9238285186058	-0.0874417183452255	-0	0.3767753688583	8
55.5751369453847	55.9238285186058	-0.0771544573634343	-0	-0.271537115857595	8
55.971251979748	55.9238285186058	-0.066867196381643	-0	0.114290657523923	8
55.8729097835888	55.9238285186058	-0.0565799353998518	-0	0.00566120038289672	8
55.7997905114158	55.9238285186058	-0.0462926744180606	-0	-0.077745332771932	8
56.0037833091553	55.9238285186058	-0.0360054134362693	-0	0.115960203985798	8
55.8199994212576	55.9238285186058	-0.0257181524544781	-0	-0.0781109448937036	8
55.5721327929479	55.9238285186058	-0.0154308914726869	-0	-0.336264834185185	8
55.745849881338	55.9238285186058	-0.00514363049089562	-0	-0.172835006776858	8
55.7865298822194	55.9238285186058	0.00514363049089562	0	-0.142442266877285	8
56.1014370909026	55.9238285186058	0.0154308914726869	0	0.16217768082414	8
55.6664231182107	55.9238285186058	0.0257181524544781	0	-0.283123552849582	8
55.8533857412562	55.9238285186058	0.0360054134362693	0	-0.10644819078584	8
55.4762883943703	55.9238285186058	0.0462926744180606	0	-0.493832798653533	8
55.8360244563502	55.9238285186058	0.0565799353998518	0	-0.14438399765538	8
56.2561417166246	55.9238285186058	0.066867196381643	0	0.26544600163717	8
56.1095365887692	55.9238285186058	0.0771544573634343	0	0.108553612799994	8
56.0020594341212	55.9238285186058	0.0874417183452255	0	-0.00921080282983382	8
56.1438115350577	55.9238285186058	0.0977289793270168	0	0.122254037124884	8
56.0314983081179	55.9238285186058	0.108016240308808	0	-0.000346450796656875	8
56.0414692403244	55.9238285186058	0.118303501290599	0	-0.000662779571955227	8
56.1905486858976	55.9238285186058	0.12859076227239	0	0.138129405019435	8
56.1543622335439	55.9238285186058	0.138878023254182	0	0.0916556916840062	8
56.2606829587645	55.9238285186058	0.149165284235973	0	0.187689155922821	8
56.195092894883	55.9238285186058	0.159452545217764	-0	0.111811831059485	8
55.7171893890876	55.9238285186058	0.169739806199555	-0	-0.376378935717672	8
56.2835984620985	55.9238285186058	0.180027067181347	-0	0.179742876311347	8
56.2842252672829	55.9238285186058	0.190314328163138	-0	0.17008242051401	8
55.8695276730686	55.9238285186058	0.200601589144929	-0	-0.254902434682055	8
56.4168013551546	55.9238285186058	0.21088885012672	-0	0.282083986422148	8
56.145490280758	55.9238285186058	0.221176111108512	-0	0.000485651043724047	8
56.0203670010654	55.9238285186058	0.231463372090303	-0	-0.134924889630637	8
56.3565658429539	55.9238285186058	0.241750633072094	-0	0.19098669127606	8
56.2977474939998	55.9238285186058	0.252037894053885	-0	0.121881081340109	8
55.7190406602086	55.9238285186058	0.262325155035677	-0	-0.467113013432793	8
56.2110454516919	55.9238285186058	0.272612416017468	-0	0.0146045170686686	8
56.1905497215008	55.9238285186058	0.282899676999259	-0	-0.0161784741042319	8
56.0238192755568	55.9238285186058	0.29318693798105	-0	-0.193196181029963	8
56.4303566146952	55.9238285186058	0.303474198962842	-0	0.203053897126636	8
55.959617433382	55.9238285186058	0.313761459944633	0	-0.277972545168439	8
56.2537414122841	55.9238285186058	0.324048720926424	0	0.00586417275188487	8
56.3062191908581	55.9238285186058	0.334335981908215	0	0.0480546903441064	8
56.1686837941815	55.9238285186058	0.344623242890007	0	-0.0997679673143036	8
56.1665823901229	55.9238285186058	0.354910503871798	0	-0.112156632354609	8
56.4878356215185	55.9238285186058	0.365197764853589	0	0.198809338059115	8
56.0159968364798	55.9238285186058	0.37548502583538	0	-0.283316707961329	8
56.6336898538239	55.9238285186058	0.385772286817171	0	0.324089048400941	8
56.5577036686435	55.9238285186058	0.396059547798963	0	0.237815602238829	8
56.6726892375105	55.9238285186058	0.406346808780754	0	0.342513910124033	8
56.6155033086127	55.9238285186058	0.416634069762545	0	0.275040720244369	8
55.7640485644535	55.9238285186058	0.426921330744336	0	-0.586701284896602	8
56.3907053195527	55.9238285186058	0.437208591726128	0	0.0296682092208523	8
56.0180694273383	55.9238285186058	0.447495852707919	0	-0.353254943975351	8
56.2094041724673	55.9238285186058	0.45778311368971	0	-0.172207459828168	8
55.8036382469959	55.9238285186058	0.468070374671501	-0	-0.58826064628134	8
55.6171309539633	56.1786698304837	-0.631778810608139	-0	0.0702399340877284	9
55.601627651339	56.1786698304837	-0.617893562023344	-0	0.0408513828786915	9
55.7914244751399	56.1786698304837	-0.60400831343855	-0	0.216762958094705	9
55.3355029168641	56.1786698304837	-0.590123064853756	-0	-0.253043848765888	9
54.7428934179078	56.1786698304837	-0.576237816268962	-0	-0.859538596306951	9
55.6750073914641	56.1786698304837	-0.562352567684167	-0	0.0586901286645486	9
55.4825231846768	56.1786698304837	-0.548467319099373	-0	-0.147679326707554	9
56.0195753060338	56.1786698304837	-0.534582070514579	-0	0.375487546064695	9
55.7557605459135	56.1786698304837	-0.520696821929785	-0	0.097787537359616	9
55.727198924016	56.1786698304837	-0.50681157334499	-0	0.0553406668773137	9
55.4003835179572	56.1786698304837	-0.492926324760196	-0	-0.285359987766304	9
55.2501906647856	56.1786698304837	-0.479041076175402	-0	-0.44943808952274	9
55.8525878220309	56.1786698304837	-0.465155827590608	-0	0.139073819137813	9
55.8024439035035	56.1786698304837	-0.451270579005813	-0	0.0750446520255779	9
55.3566212488515	56.1786698304837	-0.437385330421019	0	-0.384663251211206	9
55.5935471404928	56.1786698304837	-0.423500081836225	0	-0.161622608154642	9
55.8084359606088	56.1786698304837	-0.409614833251431	0	0.0393809633765239	9
55.5459757036947	56.1786698304837	-0.395729584666636	0	-0.236964542122319	9
55.4147839083163	56.1786698304837	-0.381844336081842	0	-0.382041586085534	9
56.1374329092553	56.1786698304837	-0.367959087497048	0	0.326722166268684	9
55.8321025214149	56.1786698304837	-0.354073838912254	0	0.00750652984349156	9
55.6488746208593	56.1786698304837	-0.340188590327459	0	-0.189606619296901	9
56.3847185006215	56.1786698304837	-0.326303341742665	0	0.532352011880473	9
55.7192506987015	56.1786698304837	-0.312418093157871	0	-0.147001038624371	9
55.7805651829626	56.1786698304837	-0.298532844573077	0	-0.0995718029480086	9
55.7154084574585	56.1786698304837	-0.284647595988282	0	-0.178613777036874	9
56.0115527562978	56.1786698304837	-0.270762347403488	0	0.103645273217569	9
55.7309780567983	56.1786698304837	-0.256877098818694	0	-0.190814674866685	9
56.1607319345174	56.1786698304837	-0.2429918502339	0	0.225053954267635	9
55.7723125233075	56.1786698304837	-0.229106601649105	-0	-0.177250705527111	9
56.1955384834518	56.1786698304837	-0.215221353064311	-0	0.232090006032418	9
55.7417319620673	56.1786698304837	-0.201336104479517	-0	-0.235601763936893	9
55.6648146452624	56.1786698304837	-0.187450855894722	-0	-0.326404329326591	9
55.7659404357211	56.1786698304837	-0.173565607309928	-0	-0.239163787452646	9
55.5640925204679	56.1786698304837	-0.159680358725134	-0	-0.454896951290683	9
55.6173822233018	56.1786698304837	-0.14579511014034	-0	-0.415492497041516	9
56.0523246024038	56.1786698304837	-0.131909861555545	-0	0.00556463347564073	9
56.4193564693595	56.1786698304837	-0.118024612970751	-0	0.358711251846591	9
56.1249114695794	56.1786698304837	-0.104139364385957	-0	0.050381003481663	9
56.2924202752541	56.1786698304837	-0.0902541158011627	-0	0.204004560571596	9
56.1887748744083	56.1786698304837	-0.0763688672163684	-0	0.0864739111409681	9
56.065479415791	56.1786698304837	-0.0624836186315742	-0	-0.050706796061115	9
56.3209600018594	56.1786698304837	-0.0485983700467799	-0	0.190888541422471	9
55.8697299818535	56.1786698304837	-0.0347131214619856	-0	-0.274226727168179	9
55.8216680465319	56.1786698304837	-0.0208278728771914	0	-0.336173911074581	9
56.2700550998318	56.1786698304837	-0.00694262429239713	0	0.0983278936405057	9
56.1951865386005	56.1786698304837	0.00694262429239713	0	0.00957408382443447	9
56.1311446497241	56.1786698304837	0.0208278728771914	0	-0.0683530536368357	9
56.230817838271	56.1786698304837	0.0347131214619856	0	0.0174348863253485	9
56.0128951885543	56.1786698304837	0.0485983700467799	0	-0.214373011976218	9
55.997113566061	56.1786698304837	0.0624836186315742	0	-0.244039883054266	9
56.5768017109687	56.1786698304837	0.0763688672163684	0	0.321763013268652	9
56.9376525434088	56.1786698304837	0.0902541158011627	0	0.668728597123904	9
56.244297596429	56.1786698304837	0.104139364385957	0	-0.0385115984407027	9
56.216416122328	56.1786698304837	0.118024612970751	0	-0.0802783211264291	9
56.366985869721	56.1786698304837	0.131909861555545	0	0.0564061776817927	9
55.8504199987011	56.1786698304837	0.14579511014034	0	-0.474044941922958	9
56.3363368598242	56.1786698304837	0.159680358725134	0	-0.00201332938463259	9
56.5050950449214	56.1786698304837	0.173565607309928	0	0.152859607127754	9
56.3915232609723	56.1786698304837	0.187450855894722	-0	0.0254025745939243	9
56.1823012421505	56.1786698304837	0.201336104479517	-0	-0.197704692812728	9
56.6368028639905	56.1786698304837	0.215221353064311	-0	0.242911680442516	9
56.6639043864887	56.1786698304837	0.229106601649105	-0	0.256127954355907	9
56.8079731314472	56.1786698304837	0.2429918502339	-0	0.386311450729578	9
56.9966219957121	56.1786698304837	0.256877098818694	-0	0.561075066409676	9
56.5487635748216	56.1786698304837	0.270762347403488	-0	0.0993313969343712	9
56.2593991006241	56.1786698304837	0.284647595988282	-0	-0.203918325847929	9
56.4931520129468	56.1786698304837	0.298532844573077	-0	0.0159493378900262	9
56.1498846793328	56.1786698304837	0.312418093157871	-0	-0.341203244308734	9
56.5840498212505	56.1786698304837	0.326303341742665	-0	0.0790766490241734	9
56.701616792354	56.1786698304837	0.340188590327459	-0	0.182758371542805	9
56.7143918283903	56.1786698304837	0.354073838912254	-0	0.18164815899434	9
56.6112161510604	56.1786698304837	0.367959087497048	-0	0.0645872330796452	9
56.3114876400977	56.1786698304837	0.381844336081842	-0	-0.249026526467852	9
56.7814083032837	56.1786698304837	0.395729584666636	0	0.20700888813339	9
56.7141167283505	56.1786698304837	0.409614833251431	0	0.125832064615394	9
56.6099763921299	56.1786698304837	0.423500081836225	0	0.00780647980995735	9
56.7449963123107	56.1786698304837	0.437385330421019	0	0.128941151405973	9
56.6397143622883	56.1786698304837	0.451270579005813	0	0.00977395279876178	9
56.4428640401539	56.1786698304837	0.465155827590608	0	-0.200961617920438	9
56.6447014644547	56.1786698304837	0.479041076175402	0	-0.0130094422043782	9
56.7414038543934	56.1786698304837	0.492926324760196	0	0.0698076991495174	9
56.5071446728937	56.1786698304837	0.50681157334499	0	-0.178336730934949	9
56.9482295704437	56.1786698304837	0.520696821929785	0	0.248862918030239	9
56.6340817367278	56.1786698304837	0.534582070514579	0	-0.0791701642705229	9
56.9642404875978	56.1786698304837	0.548467319099373	0	0.237103338014724	9
56.7981325690866	56.1786698304837	0.562352567684167	0	0.0571101709187584	9
57.0602337601643	56.1786698304837	0.576237816268962	0	0.305326113411682	9
56.4248228847943	56.1786698304837	0.590123064853756	0	-0.343970010543132	9
56.5570098799371	56.1786698304837	0.60400831343855	-0	-0.225668263985111	9
56.538918477531	56.1786698304837	0.617893562023344	-0	-0.257644914976051	9
56.8500623744735	56.1786698304837	0.631778810608139	-0	0.0396137333816906	9
56.2641533652485	56.4814099663056	-0.559981082302283	-0	0.342724481245113	10
55.7807373679706	56.4814099663056	-0.547673805768167	-0	-0.152998792566827	10
55.8016830064104	56.4814099663056	-0.535366529234051	-0	-0.144360430661213	10
55.952173359965	56.4814099663056	-0.523059252699934	-0	-0.00617735364069844	10
55.7734859284695	56.4814099663056	-0.510751976165818	-0	-0.197172061670306	10
56.4780778450754	56.4814099663056	-0.498444699631702	-0	0.4951125784015	10
56.2867888116871	56.4814099663056	-0.486137423097586	-0	0.291516268479026	10
56.3945390002757	56.4814099663056	-0.47383014656347	-0	0.38695918053359	10
56.1319893940409	56.4814099663056	-0.461522870029354	-0	0.112102297764657	10
55.8310851139319	56.4814099663056	-0.449215593495238	-0	-0.201109258878462	10
56.1531497510441	56.4814099663056	-0.436908316961122	-0	0.108648101699583	10
55.9512045371745	56.4814099663056	-0.424601040427006	-0	-0.105604388704117	10
56.1500359641637	56.4814099663056	-0.41229376389289	0	0.0809197617509514	10
56.1907310156872	56.4814099663056	-0.399986487358773	0	0.109307536740325	10
55.9393606009689	56.4814099663056	-0.387679210824657	0	-0.154370154512065	10
55.8547374810094	56.4814099663056	-0.375371934290541	0	-0.251300551005666	10
55.933700632828	56.4814099663056	-0.363064657756425	0	-0.184644675721258	10
56.3763389662797	56.4814099663056	-0.350757381222309	0	0.245686381196375	10
56.0931468884054	56.4814099663056	-0.338450104688193	0	-0.0498129732120399	10
56.1327672096951	56.4814099663056	-0.326142828154077	0	-0.0224999284565005	10
56.1859104296683	56.4814099663056	-0.313835551619961	0	0.01833601498259	10
56.1099200162873	56.4814099663056	-0.301528275085845	0	-0.0699616749324599	10
55.9722390445575	56.4814099663056	-0.289220998551729	0	-0.219949923196363	10
56.3987470342348	56.4814099663056	-0.276913722017612	0	0.194250789946815	10
56.2008216587331	56.4814099663056	-0.264606445483496	0	-0.0159818620890759	10
55.9730028654242	56.4814099663056	-0.25229916894938	0	-0.256107931932099	10
56.4993319477247	56.4814099663056	-0.239991892415264	0	0.257913873834373	10
56.4326102140832	56.4814099663056	-0.227684615881148	-0	0.17888486365873	10
56.1496301660181	56.4814099663056	-0.215377339347032	-0	-0.116402460940492	10
56.5352004229722	56.4814099663056	-0.203070062812916	-0	0.25686051947951	10
56.339212533266	56.4814099663056	-0.1907627862788	-0	0.0485653532391097	10
56.4294289283151	56.4814099663056	-0.178455509744684	-0	0.126474471754106	10
56.1966985023759	56.4814099663056	-0.166148233210567	-0	-0.1185632307192	10
56.1223402884282	56.4814099663056	-0.153840956676451	-0	-0.205228721200936	10
56.0594344718205	56.4814099663056	-0.141533680142335	-0	-0.280441814342806	10
56.5226608051715	56.4814099663056	-0.129226403608219	-0	0.170477242474101	10
56.5894287322694	56.4814099663056	-0.116919127074103	-0	0.224937893037838	10
56.4482954827311	56.4814099663056	-0.104611850539987	-0	0.0714973669654582	10
56.6503685229375	56.4814099663056	-0.0923045740058708	-0	0.261263130637788	10
56.3579357782617	56.4814099663056	-0.0799972974717547	-0	-0.0434768905722182	10
56.3438911221636	56.4814099663056	-0.0676900209376386	-0	-0.069828823204421	10
56.4990153512389	56.4814099663056	-0.0553827444035225	-0	0.0729881293368089	10
56.668140432632	56.4814099663056	-0.0430754678694064	0	0.229805934195749	10
56.5502821985487	56.4814099663056	-0.0307681913352903	0	0.0996404235783908	10
56.7310122888088	56.4814099663056	-0.0184609148011742	0	0.268063237304352	10
56.763495494615	56.4814099663056	-0.00615363826705805	0	0.288239166576413	10
56.2412865938936	56.4814099663056	0.00615363826705805	0	-0.246277010679075	10
56.1570421785691	56.4814099663056	0.0184609148011742	0	-0.342828702537663	10
56.605957945632	56.4814099663056	0.0307681913352903	0	0.0937797879910859	10
56.870610128007	56.4814099663056	0.0430754678694064	0	0.346124693832002	10
57.047456533262	56.4814099663056	0.0553827444035225	0	0.510663822552845	10
56.9871604847111	56.4814099663056	0.0676900209376386	0	0.438060497467831	10
56.6238675786067	56.4814099663056	0.0799972974717547	0	0.0624603148292965	10
56.4270108473967	56.4814099663056	0.0923045740058708	0	-0.146703692914791	10
56.2185096099054	56.4814099663056	0.104611850539987	0	-0.367512206940268	10
56.76273963661	56.4814099663056	0.116919127074103	0	0.164410543230214	10
56.4748550531783	56.4814099663056	0.129226403608219	0	-0.135781316735548	10
56.8668222779038	56.4814099663056	0.141533680142335	-0	0.243878631455868	10
56.4427832010681	56.4814099663056	0.153840956676451	-0	-0.192467721913944	10
56.5310520772357	56.4814099663056	0.166148233210567	-0	-0.116506122280458	10
56.7947477732546	56.4814099663056	0.178455509744684	-0	0.134882297204259	10
56.5863247024087	56.4814099663056	0.1907627862788	-0	-0.0858480501757343	10
57.0573188712191	56.4814099663056	0.203070062812916	-0	0.37283884210055	10
56.5718559202455	56.4814099663056	0.215377339347032	-0	-0.124931385407151	10
57.0400980608993	56.4814099663056	0.227684615881148	-0	0.33100347871257	10
56.9360137869241	56.4814099663056	0.239991892415264	-0	0.214611928203235	10
56.5090884614461	56.4814099663056	0.25229916894938	-0	-0.224620673808953	10
56.7204879881738	56.4814099663056	0.264606445483496	-0	-0.025528423615351	10
57.1852153555278	56.4814099663056	0.276913722017612	-0	0.42689166720452	10
56.5985466105847	56.4814099663056	0.289220998551729	-0	-0.172084354272674	10
56.4919146419472	56.4814099663056	0.301528275085845	-0	-0.291023599444238	10
56.5515869141861	56.4814099663056	0.313835551619961	-0	-0.243658603739453	10
56.9901207777866	56.4814099663056	0.326142828154077	0	0.182567983326889	10
56.9086099234769	56.4814099663056	0.338450104688193	0	0.0887498524830762	10
56.5936905558561	56.4814099663056	0.350757381222309	0	-0.238476791671866	10
56.9390009098567	56.4814099663056	0.363064657756425	0	0.0945262857946604	10
57.2052875801717	56.4814099663056	0.375371934290541	0	0.348505679575488	10
56.8550176108375	56.4814099663056	0.387679210824657	0	-0.0140715662928302	10
56.798069468092	56.4814099663056	0.399986487358773	0	-0.083326985572441	10
56.3315950803381	56.4814099663056	0.41229376389289	0	-0.562108649860387	10
57.412277242834	56.4814099663056	0.424601040427006	0	0.506266236101349	10
57.1625502876976	56.4814099663056	0.436908316961122	0	0.244232004430808	10
57.1824108957643	56.4814099663056	0.449215593495238	0	0.251785335963461	10
57.009869860152	56.4814099663056	0.461522870029354	0	0.0669370238170514	10
57.3330514910728	56.4814099663056	0.47383014656347	0	0.377811378203724	10
57.0617500039448	56.4814099663056	0.486137423097586	0	0.0942026145415445	10
56.3817577887056	56.4814099663056	0.498444699631702	0	-0.598096877231709	10
57.194703000736	56.4814099663056	0.510751976165818	-0	0.202541058264523	10
57.1513886908221	56.4814099663056	0.523059252699934	-0	0.146919471816542	10
57.1467606225484	56.4814099663056	0.535366529234051	-0	0.129984127008691	10
56.9759700100265	56.4814099663056	0.547673805768167	-0	-0.0531137620473229	10
56.8827002407646	56.4814099663056	0.559981082302283	-0	-0.158690807843304	10
56.6196661943321	57.1104265828693	-0.365347326638495	-0	-0.125413061898792	11
56.6561082480293	57.1104265828693	-0.357317715064023	-0	-0.0970006197759662	11
56.6856573517717	57.1104265828693	-0.34928810348955	-0	-0.0754811276080428	11
57.1066650041142	57.1104265828693	-0.341258491915078	-0	0.33749691315991	11
56.8024752401397	57.1104265828693	-0.333228880340605	-0	0.0252775376110074	11
56.8187152226359	57.1104265828693	-0.325199268766133	-0	0.0334879085326859	11
57.0554980920141	57.1104265828693	-0.317169657191661	-0	0.262241166336379	11
56.6515189977481	57.1104265828693	-0.309140045617188	-0	-0.149767539504007	11
57.0776581181301	57.1104265828693	-0.301110434042716	-0	0.268341969303456	11
56.8342056979685	57.1104265828693	-0.293080822468243	-0	0.0168599375673721	11
56.785556584319	57.1104265828693	-0.285051210893771	0	-0.0398187876566142	11
56.9487675218949	57.1104265828693	-0.277021599319299	0	0.115362538344905	11
56.4168583568169	57.1104265828693	-0.268991987744826	0	-0.424576238307567	11
57.2584034592669	57.1104265828693	-0.260962376170354	0	0.408939252567885	11
56.0319266884421	57.1104265828693	-0.252932764595881	0	-0.825567129831361	11
56.9949190529367	57.1104265828693	-0.244903153021409	0	0.129395623088742	11
56.7324936853412	57.1104265828693	-0.236873541446936	0	-0.141059356081203	11
56.2494592162076	57.1104265828693	-0.228843929872464	0	-0.632123436789234	11
57.0488221861235	57.1104265828693	-0.220814318297992	0	0.15920992155214	11
57.1229585296255	57.1104265828693	-0.212784706723519	0	0.225316653479731	11
57.0847751521738	57.1104265828693	-0.204755095149047	0	0.179103664453502	11
57.2137553840717	57.1104265828693	-0.196725483574574	0	0.300054284776949	11
57.0252651144207	57.1104265828693	-0.188695872000102	0	0.103534403551459	11
56.6232135925959	57.1104265828693	-0.180666260425629	0	-0.306546729847808	11
56.6578992313137	57.1104265828693	-0.172636648851157	0	-0.279890702704479	11
56.9206331739968	57.1104265828693	-0.164607037276685	-0	-0.0251863715958759	11
56.8612294218924	57.1104265828693	-0.156577425702212	-0	-0.0926197352747581	11
56.6799291879513	57.1104265828693	-0.14854781412774	-0	-0.281949580790263	11
57.1791447446912	57.1104265828693	-0.140518202553267	-0	0.209236364375136	11
57.0069439871323	57.1104265828693	-0.132488590978795	-0	0.0290059952417795	11
56.7793522600923	57.1104265828693	-0.124458979404323	-0	-0.206615343372676	11
57.2116239263609	57.1104265828693	-0.11642936782985	-0	0.217626711321399	11
56.8763800002128	57.1104265828693	-0.108399756255378	-0	-0.125646826401126	11
57.0259926556638	57.1104265828693	-0.100370144680905	-0	0.015936217475364	11
57.161046524338	57.1104265828693	-0.0923405331064329	-0	0.142960474575125	11
56.7643940175011	57.1104265828693	-0.0843109215319604	-0	-0.261721643836299	11
56.7997845913341	57.1104265828693	-0.076281309957488	-0	-0.234360681577791	11
57.0580176203031	57.1104265828693	-0.0682516983830156	-0	0.0158427358167898	11
56.8302408561626	57.1104265828693	-0.0602220868085432	-0	-0.219963639898237	11
57.2367565411176	57.1104265828693	-0.0521924752340707	-0	0.178522433482325	11
57.1134396142899	57.1104265828693	-0.0441628636595983	0	0.0471758950801358	11
57.3436661155913	57.1104265828693	-0.0361332520851259	0	0.269372784807069	11
57.1743319875459	57.1104265828693	-0.0281036405106535	0	0.0920090451872474	11
56.8085964984219	57.1104265828693	-0.0200740289361811	0	-0.281756055511265	11
57.1470735470079	57.1104265828693	-0.0120444173617086	0	0.0486913815002609	11
57.0719694239401	57.1104265828693	-0.00401480578723621	0	-0.034442353142008	11
56.9978649668068	57.1104265828693	0.00401480578723621	0	-0.116576421849782	11
57.2108890590053	57.1104265828693	0.0120444173617086	0	0.0884180587742516	11
57.2007520590692	57.1104265828693	0.0200740289361811	0	0.0702514472637243	11
57.1429299465787	57.1104265828693	0.0281036405106535	0	0.00439972319872333	11
57.6142838888316	57.1104265828693	0.0361332520851259	0	0.467724053877162	11
57.3025908759128	57.1104265828693	0.0441628636595983	0	0.148001429383908	11
57.2192788979476	57.1104265828693	0.0521924752340707	0	0.0566598398442135	11
57.1149219410824	57.1104265828693	0.0602220868085432	0	-0.0557267285954504	11
57.432255178579	57.1104265828693	0.0682516983830156	0	0.25357689732669	11
56.9714210391942	57.1104265828693	0.076281309957488	-0	-0.215286853632607	11
57.4431071785189	57.1104265828693	0.0843109215319604	-0	0.248369674117645	11
56.7865958975168	57.1104265828693	0.0923405331064329	-0	-0.416171218458988	11
57.2927082670325	57.1104265828693	0.100370144680905	-0	0.0819115394822742	11
57.1699543893318	57.1104265828693	0.108399756255378	-0	-0.0488719497928889	11
57.2232427990142	57.1104265828693	0.11642936782985	-0	-0.00361315168498488	11
57.1247281305451	57.1104265828693	0.124458979404323	-0	-0.110157431728554	11
57.6436596663677	57.1104265828693	0.132488590978795	-0	0.400744492519617	11
57.3236553080907	57.1104265828693	0.140518202553267	-0	0.0727105226680717	11
57.1861519561714	57.1104265828693	0.14854781412774	-0	-0.0728224408256323	11
57.1506941733503	57.1104265828693	0.156577425702212	-0	-0.116309835221291	11
57.6404848177962	57.1104265828693	0.164607037276685	-0	0.365451197650229	11
57.4021039542955	57.1104265828693	0.172636648851157	-0	0.119040722575047	11
57.5577055961685	57.1104265828693	0.180666260425629	-0	0.266612752873539	11
57.2715505035568	57.1104265828693	0.188695872000102	-0	-0.0275719513126728	11
57.2364210940122	57.1104265828693	0.196725483574574	0	-0.0707309724317219	11
57.417218428393	57.1104265828693	0.204755095149047	0	0.102036750374589	11
57.3407226243671	57.1104265828693	0.212784706723519	0	0.0175113347742884	11
56.8520628096227	57.1104265828693	0.220814318297992	0	-0.479178091544671	11
57.3791919099062	57.1104265828693	0.228843929872464	0	0.0399213971644151	11
57.3147671762999	57.1104265828693	0.236873541446936	0	-0.0325329480164013	11
57.441491405041	57.1104265828693	0.244903153021409	0	0.0861616691502684	11
57.7200210584484	57.1104265828693	0.252932764595881	0	0.356661710983163	11
57.7590087850798	57.1104265828693	0.260962376170354	0	0.38761982604006	11
57.1932035382311	57.1104265828693	0.268991987744826	0	-0.186215032383111	11
57.6468052036239	57.1104265828693	0.277021599319299	0	0.259357021435294	11
57.3647267896033	57.1104265828693	0.285051210893771	0	-0.0307510041598514	11
57.1176139303421	57.1104265828693	0.293080822468243	0	-0.285893474995499	11
57.2895765594701	57.1104265828693	0.301110434042716	0	-0.121960457441988	11
57.4197115737155	57.1104265828693	0.309140045617188	0	0.000144945228952736	11
57.5364991288502	57.1104265828693	0.317169657191661	-0	0.108902888789192	11
57.2985599819533	57.1104265828693	0.325199268766133	-0	-0.137065869682146	11
57.4067918895887	57.1104265828693	0.333228880340605	-0	-0.036863573621224	11
57.5262033391229	57.1104265828693	0.341258491915078	-0	0.0745182643384923	11
57.3598440205639	57.1104265828693	0.34928810348955	-0	-0.0998706657950059	11
57.5493202955013	57.1104265828693	0.357317715064023	-0	0.0815759975679546	11
57.210039651094	57.1104265828693	0.365347326638495	-0	-0.265734258413811	11
56.6388122158003	56.8324837817663	-0.424269063913771	-0	0.230597497947796	12
56.6079512897321	56.8324837817663	-0.414944469102479	-0	0.190411977068355	12
56.1307078577774	56.8324837817663	-0.405619874291187	-0	-0.296156049697651	12
56.6571598420261	56.8324837817663	-0.396295279479896	-0	0.220971339739692	12
56.4213784460439	56.8324837817663	-0.386970684668604	-0	-0.0241346510537961	12
56.3772177294711	56.8324837817663	-0.377646089857312	-0	-0.0776199624378494	12
56.2783704824708	56.8324837817663	-0.368321495046021	-0	-0.185791804249425	12
56.6164551867738	56.8324837817663	-0.358996900234729	-0	0.142968305242272	12
56.2151552475411	56.8324837817663	-0.349672305423437	0	-0.267656228801757	12
56.6808863424714	56.8324837817663	-0.340347710612146	0	0.188750271317326	12
56.3209659439485	56.8324837817663	-0.331023115800854	0	-0.180494722016931	12
56.5279329765671	56.8324837817663	-0.321698520989562	0	0.0171477157903555	12
56.7551553917027	56.8324837817663	-0.312373926178271	0	0.235045536114685	12
56.6119729504318	56.8324837817663	-0.303049331366979	0	0.082538500032568	12
56.8155306621045	56.8324837817663	-0.293724736555687	0	0.27677161689398	12
56.5748129856986	56.8324837817663	-0.284400141744396	0	0.026729345676779	12
56.2388429931459	56.8324837817663	-0.275075546933104	0	-0.318565241687243	12
56.4928222526994	56.8324837817663	-0.265750952121812	0	-0.0739105769450473	12
56.622641667149	56.8324837817663	-0.256426357310521	0	0.046584242693252	12
56.7944682812158	56.8324837817663	-0.247101762499229	0	0.209086261948775	12
56.678684616833	56.8324837817663	-0.237777167687937	0	0.083978002754645	12
56.6510107822659	56.8324837817663	-0.228452572876646	0	0.0469795733762556	12
56.6373991589334	56.8324837817663	-0.219127978065354	0	0.0240433552325012	12
56.3719973291806	56.8324837817663	-0.209803383254062	-0	-0.25068306933155	12
56.4472727027801	56.8324837817663	-0.200478788442771	-0	-0.184732290543359	12
56.7278490096083	56.8324837817663	-0.191154193631479	-0	0.0865194214735611	12
56.5241779635531	56.8324837817663	-0.181829598820187	-0	-0.126476219392947	12
56.9782063688701	56.8324837817663	-0.172505004008896	-0	0.318227591112741	12
56.6243315778628	56.8324837817663	-0.163180409197604	-0	-0.044971794705885	12
56.6963402874844	56.8324837817663	-0.153855814386312	-0	0.0177123201044654	12
57.0809907077154	56.8324837817663	-0.144531219575021	-0	0.393038145524124	12
56.5750090203597	56.8324837817663	-0.135206624763729	-0	-0.122268136642871	12
57.0605195638208	56.8324837817663	-0.125882029952437	-0	0.353917812007011	12
56.5820698906252	56.8324837817663	-0.116557435141146	-0	-0.133856455999912	12
56.8082635673397	56.8324837817663	-0.107232840329854	-0	0.0830126259033115	12
56.50422697593	56.8324837817663	-0.0979082455185624	-0	-0.230348560317731	12
56.8242905281694	56.8324837817663	-0.0885836507072708	-0	0.0803903971104593	12
56.9789322143787	56.8324837817663	-0.0792590558959791	-0	0.225707488508467	12
56.9601946248098	56.8324837817663	-0.0699344610846875	0	0.197645304128242	12
57.084417571518	56.8324837817663	-0.0606098662733958	0	0.312543656025151	12
56.9446620592809	56.8324837817663	-0.0512852714621041	0	0.163463548976776	12
57.2762053291847	56.8324837817663	-0.0419606766508125	0	0.48568222406925	12
56.9383857353391	56.8324837817663	-0.0326360818395208	0	0.138538035412349	12
56.2850263657662	56.8324837817663	-0.0233114870282292	0	-0.524145928971815	12
57.018863937386	56.8324837817663	-0.0139868922169375	0	0.200367047836641	12
56.6088511076576	56.8324837817663	-0.00466229740564583	0	-0.218970376702965	12
57.0510736199901	56.8324837817663	0.00466229740564583	0	0.213927540818161	12
56.6261688753483	56.8324837817663	0.0139868922169375	0	-0.220301798634873	12
56.7871975814257	56.8324837817663	0.0233114870282292	0	-0.0685976873687962	12
57.1201070205562	56.8324837817663	0.0326360818395208	0	0.254987156950379	12
56.7591630307805	56.8324837817663	0.0419606766508125	0	-0.115281427636591	12
56.9479020936538	56.8324837817663	0.0512852714621041	0	0.0641330404254149	12
56.7522781809483	56.8324837817663	0.0606098662733958	0	-0.140815467091312	12
56.8617061269572	56.8324837817663	0.0699344610846875	-0	-0.0407121158937286	12
56.9273612098175	56.8324837817663	0.0792590558959791	-0	0.0156183721552866	12
57.0854465971118	56.8324837817663	0.0885836507072708	-0	0.16437916463828	12
56.4861116837499	56.8324837817663	0.0979082455185624	-0	-0.444280343534875	12
56.7434503353299	56.8324837817663	0.107232840329854	-0	-0.196266286766224	12
57.051000932519	56.8324837817663	0.116557435141146	-0	0.101959715611573	12
56.9405852564971	56.8324837817663	0.125882029952437	-0	-0.0177805552215704	12
57.0780354686013	56.8324837817663	0.135206624763729	-0	0.110345062071355	12
56.8563358637367	56.8324837817663	0.144531219575021	-0	-0.1206791376046	12
56.2101567001398	56.8324837817663	0.153855814386312	-0	-0.776182896012739	12
57.0222532915483	56.8324837817663	0.163180409197604	-0	0.0265891005844488	12
57.4742931255356	56.8324837817663	0.172505004008896	-0	0.469304339760445	12
57.0158543108705	56.8324837817663	0.181829598820187	-0	0.00154093028408623	12
56.8895333571543	56.8324837817663	0.191154193631479	-0	-0.134104618243386	12
56.7400436511171	56.8324837817663	0.200478788442771	-0	-0.292918919091955	12
57.2819773961338	56.8324837817663	0.209803383254062	0	0.239690231113448	12
57.6584242903416	56.8324837817663	0.219127978065354	0	0.606812530509941	12
56.8957626638029	56.8324837817663	0.228452572876646	0	-0.165173690839998	12
56.8776094148563	56.8324837817663	0.237777167687937	0	-0.192651534597885	12
57.443529977222	56.8324837817663	0.247101762499229	0	0.363944432956477	12
57.1447793886556	56.8324837817663	0.256426357310521	0	0.055869249578849	12
57.1701156280786	56.8324837817663	0.265750952121812	0	0.0718808941905752	12
57.2205274147114	56.8324837817663	0.275075546933104	0	0.112968086012018	12
57.0423787329746	56.8324837817663	0.284400141744396	0	-0.074505190536033	12
57.4154841220621	56.8324837817663	0.293724736555687	0	0.289275603740191	12
57.3160087037502	56.8324837817663	0.303049331366979	0	0.18047559061697	12
57.4879619452344	56.8324837817663	0.312373926178271	0	0.343104237289835	12
57.1542419786513	56.8324837817663	0.321698520989562	0	5.96758954733276e-05	12
57.0213660689587	56.8324837817663	0.331023115800854	0	-0.142140828608415	12
57.2672052266422	56.8324837817663	0.340347710612146	0	0.0943737342638359	12
57.1584784415957	56.8324837817663	0.349672305423437	-0	-0.0236776455940103	12
57.2536562332971	56.8324837817663	0.358996900234729	-0	0.0621755512961101	12
57.3464272351339	56.8324837817663	0.368321495046021	-0	0.145621958321608	12
56.9760492726863	56.8324837817663	0.377646089857312	-0	-0.234080598937231	12
57.1626261747926	56.8324837817663	0.386970684668604	-0	-0.0568282916422565	12
57.419902627722	56.8324837817663	0.396295279479896	-0	0.19112356647585	12
57.1003574668504	56.8324837817663	0.405619874291187	-0	-0.137746189207026	12
57.3367001132466	56.8324837817663	0.414944469102479	-0	0.0892718623778107	12
57.5247593608541	56.8324837817663	0.424269063913771	-0	0.268006515174117	12
56.3079901358637	57.0187189341032	-0.58228767303767	-0	-0.128441125201785	13
56.6199180325573	57.0187189341032	-0.569490141762117	-0	0.170689240216215	13
56.5569827153355	57.0187189341032	-0.556692610486563	-0	0.0949563917189109	13
56.7226753502873	57.0187189341032	-0.54389507921101	-0	0.247851495395111	13
56.4164728571919	57.0187189341032	-0.531097547935457	-0	-0.0711485289758377	13
56.4414806427089	57.0187189341032	-0.518300016659904	-0	-0.0589382747343749	13
56.3886179874122	57.0187189341032	-0.505502485384351	0	-0.124598461306611	13
56.6740923494394	57.0187189341032	-0.492704954108797	0	0.148078369445052	13
56.7774984120732	57.0187189341032	-0.479907422833244	0	0.23868690080332	13
56.4785232422271	57.0187189341032	-0.467109891557691	0	-0.0730858003183592	13
56.5750287866213	57.0187189341032	-0.454312360282138	0	0.0106222128003076	13
56.7148695664645	57.0187189341032	-0.441514829006585	0	0.137665461367886	13
56.8043360903159	57.0187189341032	-0.428717297731032	0	0.214334453943749	13
57.0032498650422	57.0187189341032	-0.415919766455478	0	0.400450697394546	13
56.8071222468443	57.0187189341032	-0.403122235179925	0	0.191525547921035	13
57.0464331362671	57.0187189341032	-0.390324703904372	0	0.418038906068277	13
56.3025222853535	57.0187189341032	-0.377527172628819	0	-0.338669476120871	13
56.6405287620062	57.0187189341032	-0.364729641353266	0	-0.0134605307437316	13
56.7608197379991	57.0187189341032	-0.351932110077713	0	0.0940329139736157	13
56.7989805191572	57.0187189341032	-0.339134578802159	0	0.11939616385622	13
56.8384797733963	57.0187189341032	-0.326337047526606	0	0.146097886819782	13
56.5933607655913	57.0187189341032	-0.313539516251053	-0	-0.111818652260802	13
56.5881191332528	57.0187189341032	-0.3007419849755	-0	-0.129857815874842	13
56.6525200095744	57.0187189341032	-0.287944453699947	-0	-0.0782544708287933	13
56.5566082634272	57.0187189341032	-0.275146922424393	-0	-0.186963748251535	13
56.6680167919435	57.0187189341032	-0.26234939114884	-0	-0.0883527510108002	13
56.8440140944159	57.0187189341032	-0.249551859873287	-0	0.0748470201859828	13
57.2387598300133	57.0187189341032	-0.236754328597734	-0	0.456795224507907	13
56.5309954981563	57.0187189341032	-0.223956797322181	-0	-0.263766638624672	13
56.8567278884793	57.0187189341032	-0.211159266046627	-0	0.0491682204227822	13
56.5809723306752	57.0187189341032	-0.198361734771074	-0	-0.23938486865684	13
57.4247999362719	57.0187189341032	-0.185564203495521	-0	0.591645205664288	13
56.6690539307221	57.0187189341032	-0.172766672219968	-0	-0.176898331161045	13
57.1892228338943	57.0187189341032	-0.159969140944415	-0	0.330473040735539	13
56.7015544183102	57.0187189341032	-0.147171609668862	-0	-0.169992906124138	13
57.1388027342245	57.0187189341032	-0.134374078393308	-0	0.254457878514659	13
56.7152488923319	57.0187189341032	-0.121576547117755	0	-0.18189349465347	13
56.5178370577044	57.0187189341032	-0.108779015842202	0	-0.392102860556562	13
56.6698470188212	57.0187189341032	-0.0959814845666489	0	-0.252890430715279	13
56.6802645776858	57.0187189341032	-0.0831839532910957	0	-0.25527040312626	13
56.6931760715823	57.0187189341032	-0.0703864220155425	0	-0.255156440505368	13
56.8749903568617	57.0187189341032	-0.0575888907399893	0	-0.0861396865014534	13
57.2296641736961	57.0187189341032	-0.0447913594644361	0	0.255736599057345	13
57.3319939450041	57.0187189341032	-0.031993828188883	0	0.345268839089773	13
57.1038627968296	57.0187189341032	-0.0191962969133298	0	0.104340159639795	13
56.7642467765617	57.0187189341032	-0.00639876563777659	0	-0.248073391903711	13
56.7681020525328	57.0187189341032	0.00639876563777659	0	-0.25701564720815	13
57.35145468235	57.0187189341032	0.0191962969133298	0	0.313539451333515	13
56.7681477445069	57.0187189341032	0.031993828188883	0	-0.282565017785095	13
57.2695220874911	57.0187189341032	0.0447913594644361	0	0.206011793923479	13
56.905428855238	57.0187189341032	0.0575888907399893	0	-0.170878969605128	13
57.35750214046	57.0187189341032	0.0703864220155425	-0	0.26839678434131	13
57.383921731333	57.0187189341032	0.0831839532910957	-0	0.282018843938717	13
57.5009774546404	57.0187189341032	0.0959814845666489	-0	0.386277035970546	13
56.6519260646888	57.0187189341032	0.108779015842202	-0	-0.475571885256604	13
57.23057988592	57.0187189341032	0.121576547117755	-0	0.0902844046990367	13
57.2637842745476	57.0187189341032	0.134374078393308	-0	0.110691262051102	13
57.2807232556634	57.0187189341032	0.147171609668862	-0	0.114832711891341	13
57.3656288249402	57.0187189341032	0.159969140944415	-0	0.186940749892653	13
57.5240266689342	57.0187189341032	0.172766672219968	-0	0.33254106261107	13
56.916627974247	57.0187189341032	0.185564203495521	-0	-0.287655163351646	13
57.2955916083488	57.0187189341032	0.198361734771074	-0	0.0785109394745343	13
57.3914288966276	57.0187189341032	0.211159266046627	-0	0.161550696477851	13
57.510870294658	57.0187189341032	0.223956797322181	-0	0.268194563232621	13
57.4990347718955	57.0187189341032	0.236754328597734	-0	0.243561509194597	13
57.2765636561614	57.0187189341032	0.249551859873287	-0	0.00829286218497922	13
57.335235482227	57.0187189341032	0.26234939114884	0	0.054167156975037	13
57.5666288249024	57.0187189341032	0.275146922424393	0	0.272762968374891	13
57.2732984735187	57.0187189341032	0.287944453699947	0	-0.033364914284424	13
57.2194886625933	57.0187189341032	0.3007419849755	0	-0.099972256485323	13
57.1492296889936	57.0187189341032	0.313539516251053	0	-0.183028761360595	13
57.5587291930259	57.0187189341032	0.326337047526606	0	0.213673211396107	13
57.4969357835746	57.0187189341032	0.339134578802159	0	0.139082270669289	13
57.4420576642999	57.0187189341032	0.351932110077713	0	0.0714066201190656	13
57.5160880189039	57.0187189341032	0.364729641353266	0	0.132639443447511	13
57.2093060224467	57.0187189341032	0.377527172628819	0	-0.18694008428523	13
57.5436000532575	57.0187189341032	0.390324703904372	0	0.134556415249927	13
57.1096859467383	57.0187189341032	0.403122235179925	0	-0.312155222544791	13
57.6028183542378	57.0187189341032	0.415919766455478	0	0.168179653679167	13
57.2108489521472	57.0187189341032	0.428717297731032	0	-0.236587279687041	13
57.8806447604338	57.0187189341032	0.441514829006585	0	0.420410997324061	13
57.4791512199729	57.0187189341032	0.454312360282138	-0	0.00611992558760572	13
57.4539871993314	57.0187189341032	0.467109891557691	-0	-0.0318416263294854	13
57.2959985511781	57.0187189341032	0.479907422833244	-0	-0.202627805758291	13
57.5399047334236	57.0187189341032	0.492704954108797	-0	0.0284808452116618	13
57.2442274734521	57.0187189341032	0.505502485384351	-0	-0.279993946035421	13
57.6261095924226	57.0187189341032	0.518300016659904	-0	0.0890906416595101	13
57.2110514753976	57.0187189341032	0.531097547935457	-0	-0.338765006641	13
57.7732696380149	57.0187189341032	0.54389507921101	-0	0.210655624700704	13
57.6020282255214	57.0187189341032	0.556692610486563	-0	0.0266166809316538	13
57.6638236984514	57.0187189341032	0.569490141762117	-0	0.0756146225861232	13
57.9227801793966	57.0187189341032	0.58228767303767	-0	0.321773572255795	13
56.5418981164887	57.1515777284714	-0.36914082636866	-0	-0.240538785614093	14
56.7068773058502	57.1515777284714	-0.361027841173744	-0	-0.0836725814474353	14
56.9117054501417	57.1515777284714	-0.352914855978828	-0	0.113042577649081	14
56.8376087636898	57.1515777284714	-0.344801870783913	-0	0.0308329060023221	14
56.6739900178985	57.1515777284714	-0.336688885588997	0	-0.140898824983953	14
56.5235012905546	57.1515777284714	-0.328575900394082	0	-0.299500537522755	14
56.4639989422039	57.1515777284714	-0.320462915199166	0	-0.36711587106831	14
57.0872354321664	57.1515777284714	-0.31234993000425	0	0.248007633699193	14
56.5612372405752	57.1515777284714	-0.304236944809335	0	-0.286103543086867	14
56.9450149625361	57.1515777284714	-0.296123959614419	0	0.089561193679109	14
56.3935071645661	57.1515777284714	-0.288010974419504	0	-0.470059589485844	14
56.7393265138216	57.1515777284714	-0.279897989224588	0	-0.132353225425183	14
56.7868582525402	57.1515777284714	-0.271785004029672	0	-0.0929344719015446	14
57.2573193978607	57.1515777284714	-0.263672018834757	0	0.369413688224029	14
56.674081142827	57.1515777284714	-0.255559033639841	0	-0.221937552004541	14
56.9724317754526	57.1515777284714	-0.247446048444926	0	0.0683000954261145	14
56.9160723381119	57.1515777284714	-0.23933306325001	0	0.00382767289049977	14
56.6900619815448	57.1515777284714	-0.231220078055094	0	-0.230295668871482	14
56.7376266691597	57.1515777284714	-0.223107092860179	0	-0.190843966451478	14
56.5707575956309	57.1515777284714	-0.214994107665263	-0	-0.365826025175214	14
56.9684881432396	57.1515777284714	-0.206881122470348	-0	0.0237915372385774	14
56.8144128782719	57.1515777284714	-0.198768137275432	-0	-0.138396712924067	14
57.3975607124302	57.1515777284714	-0.190655152080516	-0	0.436638136039287	14
57.0523747887227	57.1515777284714	-0.182542166885601	-0	0.0833392271369293	14
56.7748612451317	57.1515777284714	-0.174429181690685	-0	-0.20228730164901	14
56.1765582845165	57.1515777284714	-0.16631619649577	-0	-0.808703247459184	14
56.9475992911074	57.1515777284714	-0.158203211300854	-0	-0.0457752260631232	14
56.9460226687771	57.1515777284714	-0.150090226105938	-0	-0.055464833588415	14
57.231683514998	57.1515777284714	-0.141977240911023	-0	0.222083027437597	14
56.7316383776813	57.1515777284714	-0.133864255716107	-0	-0.286075095073955	14
56.6161049679615	57.1515777284714	-0.125751270521192	-0	-0.409721489988764	14
57.0195306536919	57.1515777284714	-0.117638285326276	-0	-0.0144087894531941	14
57.0029828936297	57.1515777284714	-0.109525300131361	-0	-0.0390695347103441	14
57.0267702897753	57.1515777284714	-0.101412314936445	-0	-0.0233951237596255	14
57.1215401237365	57.1515777284714	-0.0932993297415293	0	0.0632617250066375	14
57.5268432443661	57.1515777284714	-0.0851863445466137	0	0.460451860441257	14
57.3812641552063	57.1515777284714	-0.0770733593516982	0	0.30675978608656	14
57.0599106341907	57.1515777284714	-0.0689603741567826	0	-0.0227067201239452	14
57.2679388580644	57.1515777284714	-0.060847388961867	0	0.177208518554851	14
57.4809083279482	57.1515777284714	-0.0527344037669514	0	0.382065003243768	14
56.8685028870603	57.1515777284714	-0.0446214185720358	0	-0.238453422839114	14
57.4024437900459	57.1515777284714	-0.0365084333771202	0	0.287374494951613	14
57.1431324494849	57.1515777284714	-0.0283954481822046	0	0.0199501691957387	14
56.9785042016313	57.1515777284714	-0.020282462987289	0	-0.152791063852783	14
57.1477137118078	57.1515777284714	-0.0121694777923734	0	0.00830546112879493	14
57.1599835167275	57.1515777284714	-0.0040564925974578	0	0.0124622808535623	14
57.5305646279133	57.1515777284714	0.0040564925974578	0	0.374930406844401	14
57.4166130998008	57.1515777284714	0.0121694777923734	0	0.252865893536981	14
57.2911352026073	57.1515777284714	0.020282462987289	0	0.119275011148613	14
57.0619115667707	57.1515777284714	0.0283954481822046	-0	-0.118061609882886	14
57.3230231517483	57.1515777284714	0.0365084333771202	-0	0.134936989899798	14
57.7223680232104	57.1515777284714	0.0446214185720358	-0	0.526168876166997	14
57.2569910500997	57.1515777284714	0.0527344037669514	-0	0.0526789178613263	14
56.8903619240828	57.1515777284714	0.060847388961867	-0	-0.322063193350459	14
57.1970318653564	57.1515777284714	0.0689603741567826	-0	-0.0235062372717507	14
57.0511167527057	57.1515777284714	0.0770733593516982	-0	-0.177534335117392	14
57.368015768678	57.1515777284714	0.0851863445466137	-0	0.131251695659965	14
57.1985079731388	57.1515777284714	0.0932993297415293	-0	-0.0463690850741503	14
57.3014893286048	57.1515777284714	0.101412314936445	-0	0.0484992851969425	14
57.0502289876972	57.1515777284714	0.109525300131361	-0	-0.210874040905589	14
57.3250423958112	57.1515777284714	0.117638285326276	-0	0.0558263820135114	14
56.8489006453642	57.1515777284714	0.125751270521192	-0	-0.428428353628387	14
57.4277313674687	57.1515777284714	0.133864255716107	-0	0.142289383281211	14
57.2507427924	57.1515777284714	0.141977240911023	-0	-0.0428121769823851	14
57.1531588979537	57.1515777284714	0.150090226105938	0	-0.148509056623625	14
56.8839081203582	57.1515777284714	0.158203211300854	0	-0.425872819414046	14
57.1449707381566	57.1515777284714	0.16631619649577	0	-0.172923186810627	14
56.8918407626462	57.1515777284714	0.174429181690685	0	-0.434166147515911	14
57.1091317290066	57.1515777284714	0.182542166885601	0	-0.224988166350455	14
57.4129791501032	57.1515777284714	0.190655152080516	0	0.0707462695513174	14
57.2036515932769	57.1515777284714	0.198768137275432	0	-0.146694272469988	14
57.4406876559883	57.1515777284714	0.206881122470348	0	0.08222880504659	14
56.9961016976436	57.1515777284714	0.214994107665263	0	-0.37047013849305	14
57.337975019811	57.1515777284714	0.223107092860179	0	-0.0367098015205606	14
57.1537183712936	57.1515777284714	0.231220078055094	0	-0.229079435232896	14
57.2403636455342	57.1515777284714	0.23933306325001	0	-0.150547146187179	14
57.7642419251141	57.1515777284714	0.247446048444926	0	0.365218148197731	14
57.7741784117976	57.1515777284714	0.255559033639841	0	0.367041649686375	14
57.6850521975627	57.1515777284714	0.263672018834757	0	0.269802450256546	14
57.1386896359295	57.1515777284714	0.271785004029672	-0	-0.28467309657159	14
57.2304812280068	57.1515777284714	0.279897989224588	-0	-0.200994489689161	14
57.4378192414226	57.1515777284714	0.288010974419504	-0	-0.00176946146833308	14
57.7037755485664	57.1515777284714	0.296123959614419	-0	0.256073860480534	14
57.5797200098679	57.1515777284714	0.304236944809335	-0	0.123905336587116	14
57.4800725634937	57.1515777284714	0.31234993000425	-0	0.0161449050180733	14
57.230571633225	57.1515777284714	0.320462915199166	-0	-0.241469010445587	14
57.51433074112	57.1515777284714	0.328575900394082	-0	0.0341771122545145	14
57.4499248402181	57.1515777284714	0.336688885588997	-0	-0.0383417738423512	14
57.7915770699809	57.1515777284714	0.344801870783913	-0	0.295197470725561	14
57.6546183792071	57.1515777284714	0.352914855978828	-0	0.150125794756839	14
57.6546609512487	57.1515777284714	0.361027841173744	-0	0.142055381603541	14
57.1571523587187	57.1515777284714	0.36914082636866	-0	-0.363566196121396	14
56.3053365562711	56.9019269561683	-0.424313313348578	-0	-0.17227708654864	15
56.2705178199047	56.9019269561683	-0.414987746022236	-0	-0.216421390241284	15
56.5987249823448	56.9019269561683	-0.405662178695893	0	0.102460204872461	15
56.692686831643	56.9019269561683	-0.396336611369551	0	0.187096486844285	15
56.1988793905977	56.9019269561683	-0.387011044043208	0	-0.316036521527356	15
56.5742605812692	56.9019269561683	-0.377685476716866	0	0.0500191018177765	15
56.6262412057578	56.9019269561683	-0.368359909390524	0	0.0926741589800555	15
56.1466930021802	56.9019269561683	-0.359034342064181	0	-0.396199611923863	15
56.6491040786356	56.9019269561683	-0.349708774737839	0	0.0968858972051425	15
56.6319059333913	56.9019269561683	-0.340383207411497	0	0.0703621846345621	15
56.5363644652913	56.9019269561683	-0.331057640085154	0	-0.0345048507917614	15
56.7490999218897	56.9019269561683	-0.321732072758812	0	0.168905038480288	15
56.3859123450419	56.9019269561683	-0.312406505432469	0	-0.20360810569389	15
56.6628219234001	56.9019269561683	-0.303080938106127	0	0.0639759053379968	15
56.9219571848676	56.9019269561683	-0.293755370779785	0	0.313785599479164	15
56.3473458524091	56.9019269561683	-0.284429803453442	0	-0.270151300305706	15
56.5779384411076	56.9019269561683	-0.2751042361271	0	-0.0488842789335982	15
56.722454008163	56.9019269561683	-0.265778668800758	-0	0.0863057207954495	15
56.6418555798442	56.9019269561683	-0.256453101474415	-0	-0.00361827484970308	15
56.6547545883033	56.9019269561683	-0.247127534148073	-0	-4.48337169376876e-05	15
56.8039249789722	56.9019269561683	-0.23780196682173	-0	0.139799989625692	15
56.2566208734655	56.9019269561683	-0.228476399495388	-0	-0.416829683207359	15
56.5993491581969	56.9019269561683	-0.219150832169046	-0	-0.0834269658023428	15
56.758688660487	56.9019269561683	-0.209825264842703	-0	0.0665869691614359	15
56.7076498113486	56.9019269561683	-0.200499697516361	-0	0.00622255269667469	15
56.7229606819157	56.9019269561683	-0.191174130190019	-0	0.0122078559374065	15
56.3231649643066	56.9019269561683	-0.181848562863676	-0	-0.396913428998007	15
56.949144024409	56.9019269561683	-0.172522995537334	-0	0.219740063778018	15
57.1891441943227	56.9019269561683	-0.163197428210992	-0	0.450414666365434	15
56.4603366119397	56.9019269561683	-0.153871860884649	-0	-0.2877184833439	15
56.7795524838092	56.9019269561683	-0.144546293558307	-0	0.0221718211992663	15
57.092966414935	56.9019269561683	-0.135220726231964	-0	0.326260184998678	15
56.8878198697961	56.9019269561683	-0.125895158905622	0	0.111788072533492	15
57.0482187167556	56.9019269561683	-0.11656959157928	0	0.262861352166634	15
56.8757411777631	56.9019269561683	-0.107244024252937	0	0.0810582458477595	15
56.670900459527	56.9019269561683	-0.0979184569265949	0	-0.133108039714655	15
56.8126470259615	56.9019269561683	-0.0885928896002525	0	-0.000687040606563187	15
56.6539188080551	56.9019269561683	-0.0792673222739102	0	-0.168740825839239	15
56.6720950629179	56.9019269561683	-0.0699417549475678	0	-0.159890138302769	15
56.856505668746	56.9019269561683	-0.0606161876212254	0	0.0151949001990034	15
56.2231677227915	56.9019269561683	-0.051290620294883	0	-0.627468613081895	15
57.018513465701	56.9019269561683	-0.0419650529685407	0	0.158551562501304	15
56.9352612060023	56.9019269561683	-0.0326394856421983	0	0.0659737354761956	15
56.9522234169811	56.9019269561683	-0.0233139183158559	0	0.0736103791286856	15
56.8461048976575	56.9019269561683	-0.0139883509895136	0	-0.0418337075212314	15
56.6585377720984	56.9019269561683	-0.00466278366317119	0	-0.238726400406729	15
56.8116103094899	56.9019269561683	0.00466278366317119	0	-0.0949794303415366	15
57.2210302527297	56.9019269561683	0.0139883509895136	-0	0.305114945571892	15
56.7499700646309	56.9019269561683	0.0233139183158559	-0	-0.175270809853188	15
56.6259858664796	56.9019269561683	0.0326394856421983	-0	-0.308580575330895	15
57.3198215267499	56.9019269561683	0.0419650529685407	-0	0.375929517613073	15
57.2731000994885	56.9019269561683	0.051290620294883	-0	0.319882523025337	15
57.0057677731814	56.9019269561683	0.0606161876212254	-0	0.0432246293918663	15
57.0236009863575	56.9019269561683	0.0699417549475678	-0	0.051732275241614	15
56.7379312045739	56.9019269561683	0.0792673222739102	-0	-0.243263073868237	15
57.0821447381299	56.9019269561683	0.0885928896002525	-0	0.0916248923614105	15
56.8595078831471	56.9019269561683	0.0979184569265949	-0	-0.140337529947789	15
56.9569305838709	56.9019269561683	0.107244024252937	-0	-0.0522403965502579	15
56.7862455275065	56.9019269561683	0.11656959157928	-0	-0.232251020241058	15
57.0522385967041	56.9019269561683	0.125895158905622	-0	0.0244164816301672	15
57.013514073435	56.9019269561683	0.135220726231964	-0	-0.0236336089651969	15
57.0723377146749	56.9019269561683	0.144546293558307	-0	0.0258644649483724	15
57.1350292107508	56.9019269561683	0.153871860884649	0	0.0792303936978792	15
57.2187025984858	56.9019269561683	0.163197428210992	0	0.153578214106526	15
57.4313497985075	56.9019269561683	0.172522995537334	0	0.356899846801946	15
57.0438872942209	56.9019269561683	0.181848562863676	0	-0.0398882248110918	15
57.3463931112838	56.9019269561683	0.191174130190019	0	0.253292024925499	15
56.715150439841	56.9019269561683	0.200499697516361	0	-0.387276213843629	15
56.9485759156491	56.9019269561683	0.209825264842703	0	-0.163176305361901	15
57.0060004657494	56.9019269561683	0.219150832169046	0	-0.115077322587905	15
56.9458862341218	56.9019269561683	0.228476399495388	0	-0.184517121541893	15
56.8899735916816	56.9019269561683	0.23780196682173	0	-0.249755331308364	15
57.3111562802166	56.9019269561683	0.247127534148073	0	0.162101789900241	15
57.0019412270608	56.9019269561683	0.256453101474415	0	-0.156438830581838	15
56.8817457230913	56.9019269561683	0.265778668800758	0	-0.285959901877748	15
57.1651051502477	56.9019269561683	0.2751042361271	0	-0.0119260420476519	15
57.227621146441	56.9019269561683	0.284429803453442	0	0.0412643868193282	15
57.4583251623332	56.9019269561683	0.293755370779785	-0	0.262642835385178	15
57.0187511357154	56.9019269561683	0.303080938106127	-0	-0.18625675855903	15
57.6254913176329	56.9019269561683	0.312406505432469	-0	0.411157856032155	15
56.9593719962806	56.9019269561683	0.321732072758812	-0	-0.264287032646482	15
57.3354094276778	56.9019269561683	0.331057640085154	-0	0.102424831424358	15
57.1006892355703	56.9019269561683	0.340383207411497	-0	-0.141620928009435	15
57.5012106948311	56.9019269561683	0.349708774737839	-0	0.249574963925003	15
57.2586887617398	56.9019269561683	0.359034342064181	-0	-0.00227253649267088	15
57.1744222572568	56.9019269561683	0.368359909390524	-0	-0.0958646083019592	15
57.423502904034	56.9019269561683	0.377685476716866	-0	0.143890471148847	15
57.327450927521	56.9019269561683	0.387011044043208	-0	0.0385129273095272	15
57.0595653753331	56.9019269561683	0.396336611369551	-0	-0.238698192204726	15
57.1663127938819	56.9019269561683	0.405662178695893	-0	-0.141276340982249	15
57.2507401461244	56.9019269561683	0.414987746022236	-0	-0.0661745560660488	15
57.0442221941566	56.9019269561683	0.424313313348578	-0	-0.28201807536028	15
56.2249832474345	56.5565685375487	-0.599204278331721	0	0.267618988217458	16
56.2006390370754	56.5565685375487	-0.586034953533222	0	0.230105453059871	16
56.3655607561025	56.5565685375487	-0.572865628734722	0	0.381857847288463	16
55.6758984782608	56.5565685375487	-0.559696303936223	0	-0.320973755351667	16
56.3300880878865	56.5565685375487	-0.546526979137724	0	0.320046529475486	16
55.8346501806033	56.5565685375487	-0.533357654339224	0	-0.188560702606205	16
56.3544824750369	56.5565685375487	-0.520188329540725	0	0.318102267028926	16
56.2396145694475	56.5565685375487	-0.507019004742225	0	0.190065036641019	16
56.0952926690078	56.5565685375487	-0.493849679943726	0	0.0325738114028387	16
56.2728377130029	56.5565685375487	-0.480680355145227	0	0.196949530599393	16
55.8050720087532	56.5565685375487	-0.467511030346727	0	-0.283985498448852	16
56.1024016987694	56.5565685375487	-0.454341705548228	0	0.000174866768937192	16
55.7709710127839	56.5565685375487	-0.441172380749729	0	-0.344425144015143	16
56.0303315589454	56.5565685375487	-0.428003055951229	0	-0.0982339226521312	16
56.0550837539408	56.5565685375487	-0.41483373115273	0	-0.0866510524551646	16
56.0374401752692	56.5565685375487	-0.401664406354231	-0	-0.117463955925328	16
56.2814946621829	56.5565685375487	-0.388495081555731	-0	0.113421206189926	16
56.4722038896814	56.5565685375487	-0.375325756757232	-0	0.290961108889872	16
56.5599464711907	56.5565685375487	-0.362156431958733	-0	0.365534365600702	16
56.3444066856988	56.5565685375487	-0.348987107160233	-0	0.136825255310285	16
56.2038874877183	56.5565685375487	-0.335817782361734	-0	-0.0168632674686725	16
56.3773648851681	56.5565685375487	-0.322648457563234	-0	0.143444805182647	16
56.1738983125119	56.5565685375487	-0.309479132764735	-0	-0.0731910922721221	16
56.1948202413152	56.5565685375487	-0.296309807966236	-0	-0.065438488267281	16
56.2522436473053	56.5565685375487	-0.283140483167736	-0	-0.0211844070756805	16
56.0295860080856	56.5565685375487	-0.269971158369237	-0	-0.257011371093856	16
56.290885060603	56.5565685375487	-0.256801833570738	-0	-0.00888164337497733	16
56.4441229367634	56.5565685375487	-0.243632508772238	-0	0.131186907986916	16
55.8320802115338	56.5565685375487	-0.230463183973739	-0	-0.494025142041231	16
56.2900894309148	56.5565685375487	-0.217293859175239	-0	-0.0491852474586972	16
56.6859710997327	56.5565685375487	-0.20412453437674	0	0.333527096560668	16
56.7004370250929	56.5565685375487	-0.190955209578241	0	0.334823697122442	16
56.8700195158703	56.5565685375487	-0.177785884779741	0	0.491236863101266	16
56.5795695456094	56.5565685375487	-0.164616559981242	0	0.187617568041919	16
56.07373055958	56.5565685375487	-0.151447235182743	0	-0.331390742786001	16
56.3145841876289	56.5565685375487	-0.138277910384243	0	-0.103706439535618	16
56.4353139435297	56.5565685375487	-0.125108585585744	0	0.00385399156674084	16
56.8293474954298	56.5565685375487	-0.111939260787245	0	0.384718218668295	16
56.5984622758675	56.5565685375487	-0.0987699359887452	0	0.140663674307528	16
56.4057286872195	56.5565685375487	-0.0856006111902459	0	-0.0652392391389933	16
56.7845905366419	56.5565685375487	-0.0724312863917465	0	0.300453285484905	16
56.4804444770664	56.5565685375487	-0.0592619615932471	0	-0.0168620988890944	16
56.4105643555867	56.5565685375487	-0.0460926367947478	0	-0.0999115451673348	16
56.5094086325106	56.5565685375487	-0.0329233119962484	0	-0.014236593041888	16
56.3514520849124	56.5565685375487	-0.019753987197749	0	-0.185362465438549	16
56.113057723998	56.5565685375487	-0.00658466239924968	-0	-0.436926151151496	16
56.7731532721746	56.5565685375487	0.00658466239924968	-0	0.210000072226583	16
56.6906936368582	56.5565685375487	0.019753987197749	-0	0.114371112111737	16
56.5055820165562	56.5565685375487	0.0329233119962484	-0	-0.0839098329887825	16
56.618543484278	56.5565685375487	0.0460926367947478	-0	0.0158823099345702	16
56.4777145441516	56.5565685375487	0.0592619615932471	-0	-0.138115954990366	16
56.2920499402566	56.5565685375487	0.0724312863917465	-0	-0.336949883683881	16
56.9893219519718	56.5565685375487	0.0856006111902459	-0	0.347152803232795	16
56.6435163255501	56.5565685375487	0.0987699359887452	-0	-0.0118221479873452	16
56.7069174183161	56.5565685375487	0.111939260787245	-0	0.0384096199801374	16
56.8025620711045	56.5565685375487	0.125108585585744	-0	0.120884947970049	16
57.0223459757234	56.5565685375487	0.138277910384243	-0	0.327499527790373	16
56.6865666094127	56.5565685375487	0.151447235182743	-0	-0.0214491633187648	16
56.8313079925853	56.5565685375487	0.164616559981242	-0	0.110122895055363	16
56.8464182146702	56.5565685375487	0.177785884779741	-0	0.112063792341716	16
56.5565067211939	56.5565685375487	0.190955209578241	0	-0.191017025933093	16
56.9583201472328	56.5565685375487	0.20412453437674	0	0.197627075307337	16
56.8715271542637	56.5565685375487	0.217293859175239	0	0.0976647575397427	16
56.9804837213329	56.5565685375487	0.230463183973739	0	0.193451999810444	16
56.7509196926726	56.5565685375487	0.243632508772238	0	-0.0492813536483567	16
56.8176538219314	56.5565685375487	0.256801833570738	0	0.00428345081191185	16
56.9603995016101	56.5565685375487	0.269971158369237	0	0.133859805692082	16
56.9164616841636	56.5565685375487	0.283140483167736	0	0.0767526634470981	16
56.5241887713457	56.5565685375487	0.296309807966236	0	-0.328689574169223	16
56.6697082904633	56.5565685375487	0.309479132764735	0	-0.196339379850219	16
57.218744948145	56.5565685375487	0.322648457563234	0	0.339527953033034	16
56.9102257467464	56.5565685375487	0.335817782361734	0	0.0178394268359491	16
57.1859126056208	56.5565685375487	0.348987107160233	0	0.280356960911868	16
57.2073695057559	56.5565685375487	0.362156431958733	0	0.288644536248424	16
56.9049858450955	56.5565685375487	0.375325756757232	0	-0.0269084492104925	16
56.9034013153278	56.5565685375487	0.388495081555731	-0	-0.041662303776627	16
56.8590011728453	56.5565685375487	0.401664406354231	-0	-0.0992317710576776	16
57.0646855563301	56.5565685375487	0.41483373115273	-0	0.0932832876286071	16
56.9908668430774	56.5565685375487	0.428003055951229	-0	0.00629524957746537	16
56.8619743695462	56.5565685375487	0.441172380749729	-0	-0.135766548752307	16
57.1655394164771	56.5565685375487	0.454341705548228	-0	0.154629173380156	16
57.0327186348605	56.5565685375487	0.467511030346727	-0	0.0086390669650599	16
57.5707196539405	56.5565685375487	0.480680355145227	-0	0.53347076124657	16
56.8709694782451	56.5565685375487	0.493849679943726	-0	-0.179448739247385	16
57.0649278780555	56.5565685375487	0.507019004742225	-0	0.00134033576456558	16
57.5335621154406	56.5565685375487	0.520188329540725	-0	0.456805248351111	16
57.4138838009936	56.5565685375487	0.533357654339224	-0	0.323957609105596	16
56.6169179575905	56.5565685375487	0.546526979137724	-0	-0.486177559095944	16
57.2017908489735	56.5565685375487	0.559696303936223	-0	0.0855260074885744	16
56.891500273751	56.5565685375487	0.572865628734722	-0	-0.237933892532476	16
56.7842486049583	56.5565685375487	0.586034953533222	0	-0.358354886123635	16
57.0594745975186	56.5565685375487	0.599204278331721	0	-0.0962982183618832	16
55.983002090258	56.7230190580334	-0.484250138381706	0	-0.255766829393669	17
56.5370326839614	56.7230190580334	-0.473607278197493	0	0.287620904125505	17
56.0742276789309	56.7230190580334	-0.462964418013279	0	-0.185826961089242	17
56.1904277447726	56.7230190580334	-0.452321557829066	0	-0.0802697554317107	17
56.2164156491573	56.7230190580334	-0.441678697644853	0	-0.0649247112312876	17
56.0042197689636	56.7230190580334	-0.431035837460639	0	-0.287763451609222	17
56.2166138661863	56.7230190580334	-0.420392977276426	0	-0.08601221457071	17
56.4910132603783	56.7230190580334	-0.409750117092213	0	0.177744319437067	17
56.5435488122037	56.7230190580334	-0.399107256907999	0	0.219637011078264	17
56.1394085358863	56.7230190580334	-0.388464396723786	0	-0.195146125423385	17
56.4321824613769	56.7230190580334	-0.377821536539573	0	0.0869849398830424	17
56.3083922373313	56.7230190580334	-0.367178676355359	0	-0.0474481443467767	17
56.1809529568039	56.7230190580334	-0.356535816171146	0	-0.185530285058399	17
56.0731758642267	56.7230190580334	-0.345892955986933	-0	-0.303950237819747	17
56.4499814686183	56.7230190580334	-0.335250095802719	-0	0.0622125063876173	17
56.3408404661583	56.7230190580334	-0.324607235618506	-0	-0.0575713562565906	17
56.5435414186984	56.7230190580334	-0.313964375434293	-0	0.134486736099253	17
56.5476528036366	56.7230190580334	-0.303321515250079	-0	0.127955260853242	17
56.4861737573519	56.7230190580334	-0.292678655065866	-0	0.0558333543843483	17
56.0640853581629	56.7230190580334	-0.282035794881653	-0	-0.376897904988909	17
56.3131921333171	56.7230190580334	-0.27139293469744	-0	-0.138433990018899	17
56.4765101136628	56.7230190580334	-0.260750074513226	-0	0.0142411301425866	17
56.5755725183325	56.7230190580334	-0.250107214329013	-0	0.102660674628105	17
56.4967666240914	56.7230190580334	-0.2394643541448	-0	0.013211920202805	17
56.5753527952171	56.7230190580334	-0.228821493960586	-0	0.0811552311442893	17
56.1806248736673	56.7230190580334	-0.218178633776373	-0	-0.324215550589748	17
56.3729441044419	56.7230190580334	-0.20753577359216	-0	-0.142539179999382	17
56.2698101728313	56.7230190580334	-0.196892913407946	-0	-0.256315971794209	17
56.577837928447	56.7230190580334	-0.186250053223733	0	0.041068923637269	17
56.7902549894667	56.7230190580334	-0.17560719303952	0	0.242843124472768	17
56.4319190043145	56.7230190580334	-0.164964332855306	0	-0.126135720863637	17
56.8026722337196	56.7230190580334	-0.154321472671093	0	0.233974648357303	17
56.8614382977962	56.7230190580334	-0.14367861248688	0	0.282097852249688	17
56.540807415132	56.7230190580334	-0.133035752302666	0	-0.0491758905987684	17
56.5874553005504	56.7230190580334	-0.122392892118453	0	-0.0131708653645624	17
56.7843535873405	56.7230190580334	-0.11175003193424	0	0.173084561241287	17
56.6236843140307	56.7230190580334	-0.101107171750027	0	0.00177242774730973	17
56.7352718408122	56.7230190580334	-0.0904643115658132	0	0.102717094344599	17
57.1277295745317	56.7230190580334	-0.0798214513815999	0	0.484531967879875	17
57.0113855077042	56.7230190580334	-0.0691785911973866	0	0.357545040868163	17
56.6836654789004	56.7230190580334	-0.0585357310131732	0	0.0191821518801029	17
57.0447246014226	56.7230190580334	-0.0478928708289599	0	0.369598414218136	17
56.4362585359328	56.7230190580334	-0.0372500106447466	0	-0.249510511455843	17
56.4210483353752	56.7230190580334	-0.0266071504605333	-0	-0.275363572197648	17
56.8368942502491	56.7230190580334	-0.01596429027632	-0	0.129839482492016	17
56.942140785298	56.7230190580334	-0.00532143009210666	-0	0.224443157356722	17
56.8316125164419	56.7230190580334	0.00532143009210666	-0	0.103272028316361	17
56.8533792316247	56.7230190580334	0.01596429027632	-0	0.114395883314983	17
57.0686476062894	56.7230190580334	0.0266071504605333	-0	0.319021397795427	17
57.0065101635551	56.7230190580334	0.0372500106447466	-0	0.246241094876932	17
56.698555256962	56.7230190580334	0.0478928708289599	-0	-0.072356671900402	17
56.8302240044808	56.7230190580334	0.0585357310131732	-0	0.0486692154342221	17
56.6328173540233	56.7230190580334	0.0691785911973866	-0	-0.159380295207488	17
57.1128371197247	56.7230190580334	0.0798214513815999	-0	0.309996610309651	17
56.7444064863928	56.7230190580334	0.0904643115658132	-0	-0.0690768832063917	17
56.840134140911	56.7230190580334	0.101107171750027	-0	0.0160079111275336	17
56.7375282706202	56.7230190580334	0.11175003193424	-0	-0.0972408193474591	17
57.2613163818443	56.7230190580334	0.122392892118453	-0	0.41590443169247	17
56.8259147481137	56.7230190580334	0.133035752302666	0	-0.0301400622223575	17
56.7605524839574	56.7230190580334	0.14367861248688	0	-0.106145186562862	17
56.5781487947578	56.7230190580334	0.154321472671093	0	-0.299191735946754	17
56.9920839149488	56.7230190580334	0.164964332855306	0	0.104100524060087	17
56.9520593401345	56.7230190580334	0.17560719303952	0	0.053433089061569	17
56.7514829844111	56.7230190580334	0.186250053223733	0	-0.157786126846017	17
56.8093331836714	56.7230190580334	0.196892913407946	0	-0.110578787769978	17
56.3952829130677	56.7230190580334	0.20753577359216	0	-0.535271918557903	17
56.7866543434334	56.7230190580334	0.218178633776373	0	-0.154543348376377	17
57.1516526501585	56.7230190580334	0.228821493960586	0	0.199812098164526	17
56.9286497267863	56.7230190580334	0.2394643541448	0	-0.0338336853919399	17
57.1798319384516	56.7230190580334	0.250107214329013	0	0.20670566608912	17
56.7118573457831	56.7230190580334	0.260750074513226	0	-0.271911786763555	17
57.1161200090486	56.7230190580334	0.27139293469744	0	0.121708016317779	17
56.8354453307151	56.7230190580334	0.282035794881653	0	-0.169609522199997	17
56.6908862865425	56.7230190580334	0.292678655065866	-0	-0.324811426556809	17
57.0725836755311	56.7230190580334	0.303321515250079	-0	0.0462431022476275	17
57.1714408818386	56.7230190580334	0.313964375434293	-0	0.134457448370933	17
57.2940350554224	56.7230190580334	0.324607235618506	-0	0.246408761770476	17
57.0054858788785	56.7230190580334	0.335250095802719	-0	-0.0527832749576188	17
56.7982978785116	56.7230190580334	0.345892955986933	-0	-0.270614135508706	17
56.6501295025129	56.7230190580334	0.356535816171146	-0	-0.429425371691681	17
57.1405669198674	56.7230190580334	0.367178676355359	-0	0.0503691854786035	17
57.0938265636195	56.7230190580334	0.377821536539573	-0	-0.00701403095351323	17
57.1335741593881	56.7230190580334	0.388464396723786	-0	0.0220907046309302	17
57.4774952185327	56.7230190580334	0.399107256907999	-0	0.355368903591329	17
56.7197037416641	56.7230190580334	0.409750117092213	-0	-0.413065433461517	17
57.1480981972004	56.7230190580334	0.420392977276426	-0	0.00468616189050093	17
56.8930515329952	56.7230190580334	0.431035837460639	-0	-0.261003362498839	17
57.4892201454835	56.7230190580334	0.441678697644853	-0	0.324522389805224	17
57.2230630230311	56.7230190580334	0.452321557829066	0	0.0477224071685816	17
56.9640665358492	56.7230190580334	0.462964418013279	0	-0.221916940197535	17
57.3456736685116	56.7230190580334	0.473607278197493	0	0.149047332280683	17
56.9636646120498	56.7230190580334	0.484250138381706	0	-0.243604584365303	17
56.0441233984098	56.2061696966105	-0.426476942190407	0	0.264430643989698	18
55.7757201586645	56.2061696966105	-0.417103822581827	0	-0.0133457153641795	18
55.7208756274915	56.2061696966105	-0.407730702973247	0	-0.0775633661457487	18
55.5797204065793	56.2061696966105	-0.398357583364666	0	-0.228091706666495	18
56.0972638459759	56.2061696966105	-0.388984463756086	0	0.280078613121526	18
56.0552472724518	56.2061696966105	-0.379611344147505	0	0.228688919988829	18
55.7558322392226	56.2061696966105	-0.370238224538925	0	-0.0800992328489694	18
55.797673132556	56.2061696966105	-0.360865104930345	0	-0.0476314591241631	18
55.4504102265981	56.2061696966105	-0.351491985321764	0	-0.404267484690602	18
55.6814786910174	56.2061696966105	-0.342118865713184	0	-0.182572139879881	18
55.7213390020429	56.2061696966105	-0.332745746104604	0	-0.152084948462961	18
55.797617322405	56.2061696966105	-0.323372626496023	-0	-0.0851797477094645	18
56.0484659361256	56.2061696966105	-0.313999506887443	-0	0.156295746402524	18
56.189294747953	56.2061696966105	-0.304626387278862	-0	0.287751438621361	18
56.3086699169818	56.2061696966105	-0.295253267670282	-0	0.397753488041595	18
56.1055700108641	56.2061696966105	-0.285880148061702	-0	0.185280462315288	18
56.4050439641409	56.2061696966105	-0.276507028453121	-0	0.475381295983517	18
55.7513478845213	56.2061696966105	-0.267133908844541	-0	-0.187687903244692	18
56.2005384565674	56.2061696966105	-0.25776078923596	-0	0.252129549192857	18
55.9135427220563	56.2061696966105	-0.24838766962738	-0	-0.0442393049268566	18
56.1257866199269	56.2061696966105	-0.2390145500188	-0	0.158631473335147	18
55.9999450663875	56.2061696966105	-0.229641430410219	-0	0.0234168001871878	18
55.8427465656071	56.2061696966105	-0.220268310801639	-0	-0.143154820201777	18
56.0523846102323	56.2061696966105	-0.210895191193059	-0	0.0571101048148201	18
56.2825732005098	56.2061696966105	-0.201522071584478	-0	0.277925575483787	18
55.8164566754013	56.2061696966105	-0.192148951975898	-0	-0.197564069233356	18
55.5907441377137	56.2061696966105	-0.182775832367317	0	-0.432649726529491	18
55.9972142627141	56.2061696966105	-0.173402712758737	0	-0.0355527211376445	18
55.8614592551185	56.2061696966105	-0.164029593150157	0	-0.180680848341876	18
55.8628355268503	56.2061696966105	-0.154656473541576	0	-0.188677696218635	18
56.0942276291039	56.2061696966105	-0.145283353932996	0	0.0333412864264012	18
55.6423212444963	56.2061696966105	-0.135910234324416	0	-0.427938217789841	18
56.0403272766658	56.2061696966105	-0.126537114715835	0	-0.0393053052289104	18
56.3305878330662	56.2061696966105	-0.117163995107255	0	0.241582131562933	18
56.085739043264	56.2061696966105	-0.107790875498674	0	-0.0126397778478328	18
55.9751925032867	56.2061696966105	-0.098417755890094	0	-0.132559437433678	18
55.9543906644672	56.2061696966105	-0.0890446362815136	0	-0.162734395861809	18
56.0761709669361	56.2061696966105	-0.0796715166729332	0	-0.0503272130014878	18
56.1019936683088	56.2061696966105	-0.0702983970643528	0	-0.0338776312373963	18
56.3172836055894	56.2061696966105	-0.0609252774557725	0	0.172039186434637	18
56.0079122094551	56.2061696966105	-0.0515521578471921	0	-0.1467053293082	18
56.1405627315059	56.2061696966105	-0.0421790382386117	-0	-0.0234279268659705	18
55.9961827584468	56.2061696966105	-0.0328059186300313	-0	-0.177181019533641	18
55.6733012121338	56.2061696966105	-0.0234327990214509	-0	-0.509435685455243	18
56.6122252591716	56.2061696966105	-0.0140596794128706	-0	0.420115241973999	18
56.0873325823453	56.2061696966105	-0.00468655980429019	-0	-0.114150554460869	18
56.2746287721423	56.2061696966105	0.00468655980429019	-0	0.0637725157274678	18
56.2052055999407	56.2061696966105	0.0140596794128706	-0	-0.0150237760826761	18
56.3105027719133	56.2061696966105	0.0234327990214509	-0	0.0809002762813676	18
56.311534694025	56.2061696966105	0.0328059186300313	-0	0.0725590787844257	18
56.1605043143615	56.2061696966105	0.0421790382386117	-0	-0.0878444204876204	18
56.1172496731353	56.2061696966105	0.0515521578471921	-0	-0.1404721813224	18
56.0469905457895	56.2061696966105	0.0609252774557725	-0	-0.220104428276787	18
56.3154992001187	56.2061696966105	0.0702983970643528	-0	0.0390311064437903	18
56.1596600083763	56.2061696966105	0.0796715166729332	-0	-0.126181204907162	18
56.4892172992375	56.2061696966105	0.0890446362815136	-0	0.194002966345482	18
56.7871728967683	56.2061696966105	0.098417755890094	0	0.482585444267713	18
56.5361905785795	56.2061696966105	0.107790875498674	0	0.22223000647029	18
56.6815150594217	56.2061696966105	0.117163995107255	0	0.358181367703926	18
56.4164112886253	56.2061696966105	0.126537114715835	0	0.083704477298955	18
56.6225808445659	56.2061696966105	0.135910234324416	0	0.280500913631006	18
56.8970074682441	56.2061696966105	0.145283353932996	0	0.545554417700625	18
56.0877241970749	56.2061696966105	0.154656473541576	0	-0.273101973077219	18
56.6879299956496	56.2061696966105	0.164029593150157	0	0.317730705888905	18
56.477784120562	56.2061696966105	0.173402712758737	0	0.0982117111927736	18
56.2689537186029	56.2061696966105	0.182775832367317	0	-0.119991810374951	18
56.2863071869375	56.2061696966105	0.192148951975898	0	-0.112011461648931	18
56.1210734345846	56.2061696966105	0.201522071584478	0	-0.286618333610399	18
56.3996872682827	56.2061696966105	0.210895191193059	0	-0.0173776195208453	18
56.4962116544278	56.2061696966105	0.220268310801639	0	0.0697736470156524	18
57.0647772485775	56.2061696966105	0.229641430410219	0	0.628966121556749	18
56.6762434962241	56.2061696966105	0.2390145500188	-0	0.231059249594747	18
56.3480433698326	56.2061696966105	0.24838766962738	-0	-0.106513996405249	18
56.3870891775936	56.2061696966105	0.25776078923596	-0	-0.0768413082529128	18
56.5750024895203	56.2061696966105	0.267133908844541	-0	0.101698884065201	18
56.3185751112148	56.2061696966105	0.276507028453121	-0	-0.164101613848868	18
56.4322420878383	56.2061696966105	0.285880148061702	-0	-0.0598077568339416	18
56.7284367171211	56.2061696966105	0.295253267670282	-0	0.227013752840331	18
56.339470915602	56.2061696966105	0.304626387278862	-0	-0.171325168287398	18
56.9328151715406	56.2061696966105	0.313999506887443	-0	0.412645968042613	18
56.500229626768	56.2061696966105	0.323372626496023	-0	-0.0293126963385608	18
56.3270170466094	56.2061696966105	0.332745746104604	-0	-0.211898396105686	18
55.9397914152112	56.2061696966105	0.342118865713184	-0	-0.608497147112511	18
56.3580339607963	56.2061696966105	0.351491985321764	-0	-0.19962772113598	18
56.5361583963598	56.2061696966105	0.360865104930345	-0	-0.0308764051811023	18
56.7322005411939	56.2061696966105	0.370238224538925	-0	0.155792620044476	18
56.8342235456278	56.2061696966105	0.379611344147505	0	0.24844250486979	18
56.5458030180849	56.2061696966105	0.388984463756086	0	-0.0493511422816772	18
56.3282343567205	56.2061696966105	0.398357583364666	0	-0.276292923254725	18
56.685991583986	56.2061696966105	0.407730702973247	0	0.0720911844022361	18
56.463566145076	56.2061696966105	0.417103822581827	0	-0.15970737411631	18
56.3606249440998	56.2061696966105	0.426476942190407	0	-0.272021694701131	18
56.3427677163427	57.012242849795	-0.591529629667144	0	-0.077945503785135	19
56.7820116782917	57.012242849795	-0.578528978465668	0	0.348297806962449	19
56.3578264357297	57.012242849795	-0.565528327264192	0	-0.0888880868010698	19
56.6349262256346	57.012242849795	-0.552527676062717	0	0.175211051902342	19
56.5162169965717	57.012242849795	-0.539527024861241	0	0.0435011716379486	19
56.5616057752349	57.012242849795	-0.526526373659765	0	0.0758892990997235	19
56.2848819481814	57.012242849795	-0.51352572245829	0	-0.213835179155268	19
56.1843053809156	57.012242849795	-0.500525071256814	0	-0.327412397622545	19
56.6650407439145	57.012242849795	-0.487524420055338	0	0.140322314174862	19
56.2161686931572	57.012242849795	-0.474523768853863	-0	-0.32155038778386	19
56.9728026919752	57.012242849795	-0.461523117652387	-0	0.422082959832634	19
56.5899914908156	57.012242849795	-0.448522466450911	-0	0.0262711074715748	19
56.6526379836778	57.012242849795	-0.435521815249436	-0	0.0759169491322928	19
56.6472276113686	57.012242849795	-0.42252116404796	-0	0.0575059256215686	19
56.6924743974477	57.012242849795	-0.409520512846484	-0	0.0897520604992418	19
56.7943864407031	57.012242849795	-0.396519861645008	-0	0.178663452553162	19
56.6172858023475	57.012242849795	-0.383519210443533	-0	-0.0114378370039549	19
56.1402297068477	57.012242849795	-0.370518559242057	-0	-0.501494583705211	19
56.5036259892593	57.012242849795	-0.357517908040581	-0	-0.151098952495078	19
56.6702607526836	57.012242849795	-0.344517256839106	-0	0.0025351597277516	19
56.6998906500747	57.012242849795	-0.33151660563763	-0	0.0191644059173612	19
56.6526606000124	57.012242849795	-0.318515954436154	-0	-0.041066295346431	19
56.7902957621568	57.012242849795	-0.305515303234679	-0	0.0835682155964832	19
56.4203823499587	57.012242849795	-0.292514652033203	-0	-0.299345847803064	19
56.5472542773428	57.012242849795	-0.279514000831727	0	-0.185474571620434	19
56.7590929735061	57.012242849795	-0.266513349630252	0	0.0133634733414429	19
56.7711617694737	57.012242849795	-0.253512698428776	0	0.0124316181075411	19
56.5356185261173	57.012242849795	-0.2405120472273	0	-0.236112276450398	19
56.7962796316344	57.012242849795	-0.227511396025825	0	0.0115481778652954	19
56.8759722609898	57.012242849795	-0.214510744824349	0	0.0782401560191882	19
56.9420418245118	57.012242849795	-0.201510093622873	0	0.13130906833969	19
57.2162286587909	57.012242849795	-0.188509442421397	0	0.392495251417362	19
56.9819591989109	57.012242849795	-0.175508791219922	0	0.145225140335858	19
57.0557938158505	57.012242849795	-0.162508140018446	0	0.20605910607401	19
56.9473974772202	57.012242849795	-0.14950748881697	0	0.0846621162421652	19
57.0582542338599	57.012242849795	-0.136506837615495	0	0.182518221680484	19
56.2980217111419	57.012242849795	-0.123506186414019	0	-0.590714952239052	19
57.1602638940681	57.012242849795	-0.110505535212543	0	0.258526579485721	19
57.0419621904227	57.012242849795	-0.0975048840110676	0	0.127224224638844	19
56.9068770187972	57.012242849795	-0.084504232809592	-0	-0.0208615981881197	19
57.1413573667882	57.012242849795	-0.0715035816081163	-0	0.200618098601326	19
57.1157448804336	57.012242849795	-0.0585029304066406	-0	0.162004961045251	19
56.7952243529609	57.012242849795	-0.0455022792051649	-0	-0.171516217628918	19
56.9094953379561	57.012242849795	-0.0325016280036892	-0	-0.0702458838351968	19
56.7567585965516	57.012242849795	-0.0195009768022135	-0	-0.235983276441108	19
57.2454054760737	57.012242849795	-0.00650032560073784	-0	0.239662951879458	19
57.436108984033	57.012242849795	0.00650032560073784	-0	0.417365808637339	19
56.7211391939899	57.012242849795	0.0195009768022135	-0	-0.310604632607303	19
57.1171105897306	57.012242849795	0.0325016280036892	-0	0.0723661119319763	19
57.0925729500762	57.012242849795	0.0455022792051649	-0	0.0348278210760829	19
56.8857413945453	57.012242849795	0.0585029304066406	-0	-0.185004385656284	19
57.1680626180724	57.012242849795	0.0715035816081163	-0	0.0843161866693583	19
57.0417921075961	57.012242849795	0.084504232809592	-0	-0.0549549750084167	19
56.8085896666629	57.012242849795	0.0975048840110676	-0	-0.301158067143168	19
57.1919656779805	57.012242849795	0.110505535212543	0	0.0692172929729662	19
56.9454362099431	57.012242849795	0.123506186414019	0	-0.190312826265895	19
57.1516747443135	57.012242849795	0.136506837615495	0	0.00292505690300297	19
56.8859033838142	57.012242849795	0.14950748881697	0	-0.275846954797766	19
57.2753269805165	57.012242849795	0.162508140018446	0	0.100575990703121	19
57.2725012413044	57.012242849795	0.175508791219922	0	0.0847496002895675	19
57.3185782839559	57.012242849795	0.188509442421397	0	0.117825991739554	19
57.1950424335151	57.012242849795	0.201510093622873	0	-0.0187105099027622	19
57.3408806118092	57.012242849795	0.214510744824349	0	0.114127017189915	19
57.3651357760653	57.012242849795	0.227511396025825	0	0.125381530244496	19
57.2506620615062	57.012242849795	0.2405120472273	0	-0.00209283551603998	19
57.2040527703309	57.012242849795	0.253512698428776	0	-0.0617027778928434	19
57.1691745134643	57.012242849795	0.266513349630252	0	-0.109581685960896	19
57.2863896660995	57.012242849795	0.279514000831727	0	-0.00536718452716347	19
57.2857949357782	57.012242849795	0.292514652033203	0	-0.0189625660499579	19
57.3661958549374	57.012242849795	0.305515303234679	-0	0.0484377019078101	19
57.3868247795355	57.012242849795	0.318515954436154	-0	0.0560659753043521	19
57.265118228223	57.012242849795	0.33151660563763	-0	-0.0786412272095416	19
57.3826635016712	57.012242849795	0.344517256839106	-0	0.025903395037103	19
57.5703216751516	57.012242849795	0.357517908040581	-0	0.200560917316034	19
57.2823205779799	57.012242849795	0.370518559242057	-0	-0.100440831057077	19
57.8352186030193	57.012242849795	0.383519210443533	-0	0.439456542780782	19
57.4582407134909	57.012242849795	0.396519861645008	-0	0.0494780020508915	19
57.5807179382024	57.012242849795	0.409520512846484	-0	0.15895457556096	19
57.2855426057385	57.012242849795	0.42252116404796	-0	-0.149221408104438	19
57.5644500007981	57.012242849795	0.435521815249436	-0	0.116685335753731	19
57.2438638946832	57.012242849795	0.448522466450911	-0	-0.216901421562717	19
57.2428467642732	57.012242849795	0.461523117652387	-0	-0.230919203174168	19
57.4104394701147	57.012242849795	0.474523768853863	-0	-0.0763271485341356	19
57.1799065333394	57.012242849795	0.487524420055338	-0	-0.319860736510882	19
57.2521979082782	57.012242849795	0.500525071256814	0	-0.260570012773576	19
57.275430172038	57.012242849795	0.51352572245829	0	-0.250338400215216	19
57.3682622557296	57.012242849795	0.526526373659765	0	-0.170506967725119	19
57.5107180410277	57.012242849795	0.539527024861241	0	-0.0410518336285428	19
57.7602933199464	57.012242849795	0.552527676062717	0	0.195522794088702	19
57.7757161578164	57.012242849795	0.565528327264192	0	0.197944980757229	19
57.6932418518121	57.012242849795	0.578528978465668	0	0.102470023551455	19
57.5089042676614	57.012242849795	0.591529629667144	0	-0.0948682118007095	19
56.696084028	57.4997171517913	-0.619870046185473	0	-0.18376307760586	20
56.7578233848247	57.4997171517913	-0.606246528686892	0	-0.135647238279686	20
56.9200253287027	57.4997171517913	-0.59262301118831	0	0.0129311880997109	20
56.964472639675	57.4997171517913	-0.578999493689728	0	0.0437549815734211	20
57.0423659681435	57.4997171517913	-0.565375976191146	0	0.10802479254337	20
57.0734963053588	57.4997171517913	-0.551752458692564	0	0.125531612260041	20
56.8170977164762	57.4997171517913	-0.538128941193982	0	-0.14449049412107	20
57.1044245561413	57.4997171517913	-0.524505423695401	-0	0.129212828045376	20
57.1808561327795	57.4997171517913	-0.510881906196819	-0	0.192020887185003	20
57.0108753780118	57.4997171517913	-0.497258388698237	-0	0.00841661491869153	20
57.1681804516666	57.4997171517913	-0.483634871199655	-0	0.152098171074934	20
56.8153993330893	57.4997171517913	-0.470011353701073	-0	-0.214306465000937	20
57.154682530111	57.4997171517913	-0.456387836202491	-0	0.111353214522215	20
57.029571065692	57.4997171517913	-0.44276431870391	-0	-0.0273817673953508	20
56.8822341152546	57.4997171517913	-0.429140801205328	-0	-0.188342235331407	20
56.8962054614197	57.4997171517913	-0.415517283706746	-0	-0.187994406664886	20
57.1924660949879	57.4997171517913	-0.401893766208164	-0	0.0946427094048175	20
57.5587560592342	57.4997171517913	-0.388270248709582	-0	0.447309156152501	20
57.2252552404452	57.4997171517913	-0.374646731211	-0	0.100184819864911	20
57.487698764778	57.4997171517913	-0.361023213712419	-0	0.349004826699107	20
57.0595497087836	57.4997171517913	-0.347399696213837	-0	-0.0927677467938741	20
57.3217108005405	57.4997171517913	-0.333776178715255	-0	0.15576982746449	20
57.0229107905388	57.4997171517913	-0.320152661216673	0	-0.156653700035832	20
57.1987158481291	57.4997171517913	-0.306529143718091	0	0.00552784005590598	20
57.2318013021051	57.4997171517913	-0.292905626219509	0	0.0249897765333409	20
56.9731411969237	57.4997171517913	-0.279282108720928	0	-0.247293846146665	20
57.0785091643155	57.4997171517913	-0.265658591222346	0	-0.155549396253411	20
57.3843048784094	57.4997171517913	-0.252035073723764	0	0.136622800341881	20
57.2772932461163	57.4997171517913	-0.238411556225182	0	0.0159876505501879	20
57.2076320850233	57.4997171517913	-0.2247880387266	0	-0.06729702804142	20
57.1840311511181	57.4997171517913	-0.211164521228018	0	-0.104521479445179	20
57.5168509873509	57.4997171517913	-0.197541003729437	0	0.214674839289004	20
57.4940974866248	57.4997171517913	-0.183917486230855	0	0.178297821064367	20
57.7634252837919	57.4997171517913	-0.170293968732273	0	0.434002100732855	20
57.519269186539	57.4997171517913	-0.156670451233691	0	0.176222485981429	20
57.3950333175571	57.4997171517913	-0.143046933735109	0	0.038363099500886	20
57.5698592018491	57.4997171517913	-0.129423416236527	0	0.199565466294355	20
57.2766660636128	57.4997171517913	-0.115799898737946	-0	-0.107251189440512	20
57.4959083670154	57.4997171517913	-0.102176381239364	-0	0.0983675964634878	20
57.2120366824811	57.4997171517913	-0.0885528637407819	-0	-0.199127605569447	20
57.5542113853392	57.4997171517913	-0.0749293462422001	-0	0.129423579790128	20
57.0631353233416	57.4997171517913	-0.0613058287436183	-0	-0.375275999706087	20
57.426838186872	57.4997171517913	-0.0476823112450364	-0	-0.0251966536742501	20
57.4647747394596	57.4997171517913	-0.0340587937464546	-0	-0.000883618585266829	20
57.1582087663188	57.4997171517913	-0.0204352762478728	-0	-0.321073109224634	20
57.3962822220523	57.4997171517913	-0.00681175874929092	-0	-0.0966231709897192	20
57.4041431754801	57.4997171517913	0.00681175874929092	-0	-0.102385735060461	20
57.3656076460371	57.4997171517913	0.0204352762478728	-0	-0.154544782002077	20
57.1936727480807	57.4997171517913	0.0340587937464546	-0	-0.340103197457094	20
57.6731620279077	57.4997171517913	0.0476823112450364	-0	0.12576256487135	20
57.5926089461991	57.4997171517913	0.0613058287436183	-0	0.0315859656642084	20
57.7236110774506	57.4997171517913	0.0749293462422001	-0	0.148964579417062	20
57.5455470586501	57.4997171517913	0.0885528637407819	0	-0.0427229568819349	20
57.1748727657524	57.4997171517913	0.102176381239364	0	-0.427020767278221	20
57.5843375238977	57.4997171517913	0.115799898737946	0	-0.0311795266315364	20
57.1926004083109	57.4997171517913	0.129423416236527	0	-0.436540159716885	20
57.5323451560859	57.4997171517913	0.143046933735109	0	-0.110418929440499	20
58.0144622188115	57.4997171517913	0.156670451233691	0	0.358074615786487	20
58.0880155910521	57.4997171517913	0.170293968732273	0	0.418004470528497	20
57.6598016984232	57.4997171517913	0.183917486230855	0	-0.023832939598912	20
57.4204115822027	57.4997171517913	0.197541003729437	0	-0.276846573318048	20
57.5015042042508	57.4997171517913	0.211164521228018	0	-0.209377468768521	20
57.1551320903382	57.4997171517913	0.2247880387266	0	-0.569373100179661	20
57.7158211178678	57.4997171517913	0.238411556225182	0	-0.0223075901486517	20
57.9171892357914	57.4997171517913	0.252035073723764	0	0.165437010276347	20
57.8338970812766	57.4997171517913	0.265658591222346	0	0.0685213382629365	20
57.9899012218129	57.4997171517913	0.279282108720928	0	0.210901961300654	20
57.5278068385527	57.4997171517913	0.292905626219509	-0	-0.264815939458133	20
57.6867708288159	57.4997171517913	0.306529143718091	-0	-0.11947546669354	20
58.1180046234394	57.4997171517913	0.320152661216673	-0	0.298134810431474	20
57.8482495721553	57.4997171517913	0.333776178715255	-0	0.0147562416487794	20
58.0644445549973	57.4997171517913	0.347399696213837	-0	0.217327706992122	20
58.0778431652035	57.4997171517913	0.361023213712419	-0	0.217102799699747	20
57.7412474704873	57.4997171517913	0.374646731211	-0	-0.133116412515045	20
58.0477927849399	57.4997171517913	0.388270248709582	-0	0.159805384439	20
57.9486363863027	57.4997171517913	0.401893766208164	-0	0.0470254683032511	20
57.9271615864623	57.4997171517913	0.415517283706746	-0	0.0119271509642316	20
57.7360907874492	57.4997171517913	0.429140801205328	-0	-0.192767165547476	20
57.7510278646831	57.4997171517913	0.44276431870391	-0	-0.191453605812103	20
58.0365509718217	57.4997171517913	0.456387836202491	-0	0.0804459838279048	20
58.0752279363131	57.4997171517913	0.470011353701073	-0	0.105499430820766	20
57.9117829633726	57.4997171517913	0.483634871199655	-0	-0.0715690596183226	20
58.3865629449531	57.4997171517913	0.497258388698237	0	0.389587404463596	20
57.8144110324576	57.4997171517913	0.510881906196819	0	-0.19618802553056	20
57.8984640536734	57.4997171517913	0.524505423695401	0	-0.125758521813261	20
57.6821406810129	57.4997171517913	0.538128941193982	0	-0.355705411972419	20
58.1273386833197	57.4997171517913	0.551752458692564	0	0.0758690728357979	20
58.2348783379592	57.4997171517913	0.565375976191146	0	0.169785209976709	20
58.3426470300821	57.4997171517913	0.578999493689728	0	0.263930384601095	20
58.1278277322207	57.4997171517913	0.59262301118831	0	0.0354875692410553	20
57.8180755588509	57.4997171517913	0.606246528686892	0	-0.287888121627269	20
58.308446621219	57.4997171517913	0.619870046185473	0	0.188859423242246	20
55.5212531043933	56.3720591311294	-0.620147675145111	0	-0.230658351590984	21
55.7949005525507	56.3720591311294	-0.606518055911152	0	0.0293594773324979	21
55.6556302091706	56.3720591311294	-0.592888436677194	0	-0.123540485281604	21
55.6317174801024	56.3720591311294	-0.579258817443235	0	-0.161082833583726	21
55.7585075610729	56.3720591311294	-0.565629198209277	0	-0.0479223718471598	21
55.9926468386286	56.3720591311294	-0.551999578975318	-0	0.172587286474583	21
56.1346020121877	56.3720591311294	-0.53836995974136	-0	0.300912840799646	21
55.8588456096602	56.3720591311294	-0.524740340507401	-0	0.0115268190382072	21
55.8074155753339	56.3720591311294	-0.511110721273443	-0	-0.0535328345219937	21
55.6596110440413	56.3720591311294	-0.497481102039484	-0	-0.214966985048571	21
55.7871991279413	56.3720591311294	-0.483851482805526	-0	-0.101008520382576	21
55.7857069212334	56.3720591311294	-0.470221863571567	-0	-0.116130346324427	21
55.8059050949189	56.3720591311294	-0.456592244337609	-0	-0.109561791872899	21
55.7754901304355	56.3720591311294	-0.44296262510365	-0	-0.153606375590209	21
56.0154941132369	56.3720591311294	-0.429333005869692	-0	0.0727679879772374	21
55.6821778838461	56.3720591311294	-0.415703386635733	-0	-0.27417786064755	21
55.9722783425028	56.3720591311294	-0.402073767401775	-0	0.00229297877521105	21
56.2141219212864	56.3720591311294	-0.388444148167817	-0	0.230506938324876	21
55.945115605987	56.3720591311294	-0.374814528933858	-0	-0.0521289962084925	21
56.0716358655406	56.3720591311294	-0.3611849096999	-0	0.0607616441111625	21
56.2099705097421	56.3720591311294	-0.347555290465941	0	0.185466669078694	21
56.0129561489362	56.3720591311294	-0.333925671231983	0	-0.0251773109612386	21
56.2348795367876	56.3720591311294	-0.320296051998024	0	0.183116457656259	21
56.7542211231242	56.3720591311294	-0.306666432764066	0	0.688828424758899	21
56.04091788293	56.3720591311294	-0.293036813530107	0	-0.0381044346692354	21
56.1737313550517	56.3720591311294	-0.279407194296149	0	0.0810794182184876	21
55.8603118108328	56.3720591311294	-0.26577757506219	0	-0.24596974523443	21
56.0253805540465	56.3720591311294	-0.252147955828232	0	-0.0945306212546358	21
55.6616856713574	56.3720591311294	-0.238518336594273	0	-0.471855123177691	21
56.0356195403227	56.3720591311294	-0.224888717360315	0	-0.111550873446403	21
56.4741935388757	56.3720591311294	-0.211259098126356	0	0.313393505872687	21
56.0180781608519	56.3720591311294	-0.197629478892398	0	-0.15635149138508	21
56.0027250455529	56.3720591311294	-0.183999859658439	0	-0.185334225917995	21
56.0667066199931	56.3720591311294	-0.170370240424481	0	-0.134982270711825	21
56.1807768993631	56.3720591311294	-0.156740621190522	0	-0.0345416105757629	21
56.0285949393282	56.3720591311294	-0.143111001956564	-0	-0.200353189844665	21
56.3585913464779	56.3720591311294	-0.129481382722606	-0	0.116013598071106	21
55.9538651847724	56.3720591311294	-0.115851763488647	-0	-0.302342182868328	21
56.1192633597713	56.3720591311294	-0.102222144254689	-0	-0.150573627103341	21
56.0510828977854	56.3720591311294	-0.0885925250207301	-0	-0.23238370832326	21
56.1153522756841	56.3720591311294	-0.0749629057867716	-0	-0.181743949658547	21
56.6556453226809	56.3720591311294	-0.0613332865528131	-0	0.344919478104329	21
56.25829462634	56.3720591311294	-0.0477036673188547	-0	-0.0660608374705134	21
56.1817345904964	56.3720591311294	-0.0340740480848962	-0	-0.156250492548038	21
56.7999161237132	56.3720591311294	-0.0204444288509377	-0	0.448301421434726	21
56.3454439686041	56.3720591311294	-0.00681480961697924	-0	-0.0198003529083155	21
56.4823138294038	56.3720591311294	0.00681480961697924	-0	0.103439888657445	21
56.8389032315455	56.3720591311294	0.0204444288509377	-0	0.446399671565181	21
56.4998941200798	56.3720591311294	0.0340740480848962	-0	0.0937609408654959	21
56.0548485924133	56.3720591311294	0.0477036673188547	-0	-0.364914206034981	21
56.6831861769494	56.3720591311294	0.0613332865528131	0	0.249793759267221	21
56.6094688710468	56.3720591311294	0.0749629057867716	0	0.162446834130629	21
56.1737545626566	56.3720591311294	0.0885925250207301	0	-0.286897093493469	21
56.5773320965351	56.3720591311294	0.102222144254689	0	0.103050821151062	21
56.2149181914236	56.3720591311294	0.115851763488647	0	-0.272992703194425	21
56.8589407861552	56.3720591311294	0.129481382722606	0	0.357400272303194	21
56.5242163489399	56.3720591311294	0.143111001956564	0	0.00904621585392968	21
56.6561275197569	56.3720591311294	0.156740621190522	0	0.127327767436963	21
56.442959922087	56.3720591311294	0.170370240424481	0	-0.0994694494668138	21
56.5721624573071	56.3720591311294	0.183999859658439	0	0.01610346651929	21
56.8603853860091	56.3720591311294	0.197629478892398	0	0.290696775987332	21
56.8597820134628	56.3720591311294	0.211259098126356	0	0.276463784207106	21
56.4274775662575	56.3720591311294	0.224888717360315	0	-0.169470282232227	21
56.2540078508104	56.3720591311294	0.238518336594273	0	-0.356569616913231	21
56.9279432322488	56.3720591311294	0.252147955828232	0	0.303736145291149	21
56.4394801505253	56.3720591311294	0.26577757506219	-0	-0.198356555666239	21
56.529960101618	56.3720591311294	0.279407194296149	-0	-0.12150622380752	21
56.6676366067661	56.3720591311294	0.293036813530107	-0	0.00254066210664322	21
56.7640264141961	56.3720591311294	0.306666432764066	-0	0.0853008503026769	21
56.8394643319075	56.3720591311294	0.320296051998024	-0	0.147109148780101	21
56.9259701985205	56.3720591311294	0.333925671231983	-0	0.219985396159169	21
57.0288807368346	56.3720591311294	0.347555290465941	-0	0.309266315239264	21
56.5573260741641	56.3720591311294	0.3611849096999	-0	-0.175917966665174	21
56.7885605698669	56.3720591311294	0.374814528933858	-0	0.0416869098036367	21
56.9814563446631	56.3720591311294	0.388444148167817	-0	0.220953065365887	21
56.716816605863	56.3720591311294	0.402073767401775	-0	-0.0573162926681709	21
56.9256959744118	56.3720591311294	0.415703386635733	-0	0.137933456646663	21
56.6734636223736	56.3720591311294	0.429333005869692	-0	-0.127928514625494	21
57.1516639949249	56.3720591311294	0.44296262510365	-0	0.336642238691859	21
56.7867015449315	56.3720591311294	0.456592244337609	-0	-0.0419498305354568	21
57.0130168433714	56.3720591311294	0.470221863571567	0	0.170735848670469	21
56.8624931249428	56.3720591311294	0.483851482805526	0	0.00658251100788547	21
56.8353219567476	56.3720591311294	0.497481102039484	0	-0.0342182764212299	21
56.8813149013208	56.3720591311294	0.511110721273443	0	-0.00185495108204418	21
57.0730610337056	56.3720591311294	0.524740340507401	0	0.176261562068873	21
57.0802413030267	56.3720591311294	0.53836995974136	0	0.169812212155948	21
57.0585752258013	56.3720591311294	0.551999578975318	0	0.13451651569657	21
57.2345102908086	56.3720591311294	0.565629198209277	0	0.296821961469937	21
56.9414025714189	56.3720591311294	0.579258817443235	0	-0.00991537715375415	21
56.9614830616024	56.3720591311294	0.592888436677194	0	-0.00346450620419315	21
57.2710774879604	56.3720591311294	0.606518055911152	0	0.292500300919886	21
57.024017872729	56.3720591311294	0.620147675145111	0	0.0318110664545156	21
57.1559387736872	57.1437607948004	-0.356454536729553	0	0.368632515616439	22
56.851620670513	57.1437607948004	-0.348620371087146	0	0.0564802467998345	22
57.2858227594524	57.1437607948004	-0.340786205444738	0	0.482848170096807	22
56.5833803123165	57.1437607948004	-0.33295203980233	-0	-0.227428442681543	22
57.0292628596205	57.1437607948004	-0.325117874159922	-0	0.210619938980084	22
56.9862483892463	57.1437607948004	-0.317283708517515	-0	0.159771302963489	22
56.8843998593435	57.1437607948004	-0.309449542875107	-0	0.0500886074182654	22
57.4911593577676	57.1437607948004	-0.301615377232699	-0	0.649013940199963	22
56.4936321932361	57.1437607948004	-0.293781211590291	-0	-0.356347389973925	22
56.701872038597	57.1437607948004	-0.285947045947884	-0	-0.155941710255483	22
56.4458775664906	57.1437607948004	-0.278112880305476	-0	-0.419770348004287	22
56.8260844539588	57.1437607948004	-0.270278714663068	-0	-0.0473976261785059	22
57.0211902439356	57.1437607948004	-0.26244454902066	-0	0.139873998155877	22
57.011328477683	57.1437607948004	-0.254610383378252	-0	0.122178066260913	22
56.4413127035668	57.1437607948004	-0.246776217735845	-0	-0.45567187349769	22
57.0697513209657	57.1437607948004	-0.238942052093437	-0	0.164932578258733	22
56.7586848218732	57.1437607948004	-0.231107886451029	-0	-0.15396808647615	22
56.9659703446789	57.1437607948004	-0.223273720808621	-0	0.0454832706871349	22
57.2752491052517	57.1437607948003	-0.215439555166214	0	0.346927865617598	22
57.1517127142659	57.1437607948004	-0.207605389523806	0	0.215557308989366	22
56.6257308940694	57.1437607948004	-0.199771223881398	0	-0.318258676849549	22
57.0116934440577	57.1437607948004	-0.19193705823899	0	0.059869707496312	22
57.2645117845342	57.1437607948004	-0.184102892596583	0	0.304853882330458	22
57.2517823255526	57.1437607948004	-0.176268726954175	0	0.284290257706396	22
57.1616405200411	57.1437607948004	-0.168434561311767	0	0.186314286552552	22
56.9748848428801	57.1437607948004	-0.160600395669359	0	-0.00827555625088631	22
57.1895511219434	57.1437607948004	-0.152766230026951	0	0.19855655717003	22
57.0700320068959	57.1437607948004	-0.144932064384544	0	0.0712032764801335	22
57.3739517138964	57.1437607948004	-0.137097898742136	0	0.367288817838207	22
57.1429944169998	57.1437607948004	-0.129263733099728	0	0.128497355299142	22
57.2621305179479	57.1437607948004	-0.12142956745732	0	0.239799290604839	22
57.2293172556275	57.1437607948004	-0.113595401814913	0	0.199151862642088	22
56.9696463107966	57.1437607948004	-0.105761236172505	0	-0.0683532478312452	22
57.1055785841574	57.1437607948004	-0.0979270705300971	-0	0.0597448598871218	22
56.877529177445	57.1437607948004	-0.0900929048876893	-0	-0.176138712467675	22
57.0415188475395	57.1437607948004	-0.0822587392452816	-0	-0.0199832080155606	22
57.0376519712117	57.1437607948004	-0.0744245736028738	-0	-0.031684249985787	22
57.1970648620141	57.1437607948004	-0.066590407960466	-0	0.119894475174191	22
56.6991918901845	57.1437607948004	-0.0587562423180583	-0	-0.385812662297789	22
57.3875582631657	57.1437607948004	-0.0509220766756505	-0	0.294719545040951	22
56.758023824224	57.1437607948004	-0.0430879110332427	-0	-0.342649059543083	22
57.2341842947321	57.1437607948004	-0.035253745390835	-0	0.125677245322617	22
56.8217327004732	57.1437607948004	-0.0274195797484272	-0	-0.294608514578724	22
57.5264719999351	57.1437607948004	-0.0195854141060194	-0	0.402296619240785	22
57.2802180570611	57.1437607948004	-0.0117512484636117	-0	0.148208510724404	22
57.2111589372309	57.1437607948004	-0.00391708282120388	-0	0.0713152252517598	22
56.8634025235768	57.1437607948004	0.00391708282120388	-0	-0.284275354044767	22
57.0802211760863	57.1437607948004	0.0117512484636117	-0	-0.0752908671776666	22
57.0045050913544	57.1437607948004	0.0195854141060194	0	-0.158841117551937	22
57.3723322021001	57.1437607948004	0.0274195797484272	0	0.201151827551347	22
56.9984070891292	57.1437607948004	0.035253745390835	0	-0.180607451062026	22
57.2620531600824	57.1437607948004	0.0430879110332427	0	0.0752044542488181	22
57.4060139645173	57.1437607948004	0.0509220766756505	0	0.211331093041334	22
57.428448311365	57.1437607948004	0.0587562423180583	0	0.2259312742466	22
56.8352958541948	57.1437607948004	0.066590407960466	0	-0.375055348565997	22
57.3099862817835	57.1437607948004	0.0744245736028738	0	0.0918009133802575	22
57.0770414820037	57.1437607948004	0.0822587392452816	0	-0.148978052041943	22
57.0629956522945	57.1437607948004	0.0900929048876893	0	-0.170858047393566	22
57.49852775055	57.1437607948004	0.0979270705300971	0	0.256839885219548	22
57.2179715213795	57.1437607948004	0.105761236172505	0	-0.0315505095933322	22
57.5178020557748	57.1437607948004	0.113595401814913	0	0.2604458591595	22
57.3959280946999	57.1437607948004	0.12142956745732	0	0.130737732442182	22
57.3221371373502	57.1437607948004	0.129263733099728	0	0.0491126094501518	22
57.0718719870764	57.1437607948004	0.137097898742136	-0	-0.208986706466069	22
57.4333051316759	57.1437607948004	0.144932064384544	-0	0.144612272491004	22
57.2894427698669	57.1437607948004	0.152766230026951	-0	-0.00708425496043116	22
57.2530288553921	57.1437607948004	0.160600395669359	-0	-0.0513323350776191	22
[truncated: 918,001 more rows]
