# Supplementary material for: In-Line Near-Infrared Spectroscopy Gives Rapid and Precise Assessment of Product Quality and Reveals Unknown Sources of Variation—A Case Study from Commercial Cheese Production
Source: Foods. 2023 Feb 28;12(5):1026. doi: 10.3390/foods12051026 (PMC10001380; doi:10.3390/foods12051026)
Supplement: Supplementary file 1 [file foods-12-01026-s001.zip › Simulation2.csv]

x	x_b	x_c	x_p	x_e	batchid
56.3507101374072	56.7732463452751	-0.342952031230926	0.24461681850101	-0.324200995137975	1
56.6362056646424	56.7732463452751	-0.335414623951125	0.227746693087147	-0.0293727497686882	1
56.8439195787626	56.7732463452751	-0.327877216671325	0.210876567673284	0.187673882485489	1
56.4219315337091	56.7732463452751	-0.320339809391524	0.194006442259422	-0.224981444433861	1
57.0348815060946	56.7732463452751	-0.312802402111723	0.177136316845559	0.397301246085629	1
56.5639244245693	56.7732463452751	-0.305264994831923	0.160266191431696	-0.0643231173055909	1
56.458848966335	56.7732463452751	-0.297727587552122	0.143396066017833	-0.160065857405834	1
56.7979792312868	56.7732463452751	-0.290190180272322	0.126525940603971	0.188397125680078	1
56.4559238164582	56.7732463452751	-0.282652772992521	0.109655815190108	-0.144325571014537	1
56.7486918652726	56.7732463452751	-0.275115365712721	0.0927856897762452	0.157775195933993	1
56.7403859400383	56.7732463452751	-0.26757795843292	0.0759155643623824	0.15880198883374	1
56.7948891022799	56.7732463452751	-0.26004055115312	0.0590454389485197	0.2226378692094	1
57.0216518171877	56.7732463452751	-0.252503143873319	0.0421753135346569	0.458733302251294	1
56.5813590741342	56.7732463452751	-0.244965736593518	0.0253051881207941	0.0277732773318412	1
56.4513084530676	56.7732463452751	-0.237428329313718	0.00843506270693138	-0.092944625600741	1
56.7375863620316	56.7732463452751	-0.229890922033917	-0.00843506270693138	0.20266600149734	1
56.6169832597033	56.7732463452751	-0.222353514754117	-0.0253051881207941	0.0913956173031448	1
56.1606326671578	56.7732463452751	-0.214816107474316	-0.0421753135346569	-0.355622257108316	1
56.4043635188019	56.7732463452751	-0.207278700194516	-0.0590454389485197	-0.102558687330171	1
56.6204677245128	56.7732463452751	-0.199741292914715	-0.0759155643623824	0.122878236514772	1
56.3479517457362	56.7732463452751	-0.192203885634914	-0.0927856897762452	-0.140305024127766	1
56.7496729475642	56.7732463452751	-0.184666478355114	-0.109655815190108	0.270748895834325	1
56.5271183942941	56.7732463452751	-0.177129071075313	-0.126525940603971	0.0575270606983125	1
56.3512597527579	56.7732463452751	-0.169591663795513	-0.143396066017833	-0.108998862703818	1
56.6308971490173	56.7732463452751	-0.162054256515712	-0.160266191431696	0.179971251689563	1
55.8963948556284	56.7732463452751	-0.154516849235912	-0.177136316845559	-0.545198323565283	1
56.2735137246329	56.7732463452751	-0.146979441956111	-0.194006442259422	-0.158746736426629	1
56.4296427966354	56.7732463452751	-0.13944203467631	-0.210876567673284	0.00671505370987365	1
56.5271735606304	56.7732463452751	-0.13190462739651	-0.227746693087147	0.11357853583896	1
56.3829046764904	56.7732463452751	-0.124367220116709	-0.24461681850101	-0.021357630167021	1
56.991425076699	56.7732463452751	-0.116829812836909	0.245511081648708	0.0894974626120926	1
56.6674828233528	56.7732463452751	-0.109292405557108	0.228579282914314	-0.225050399279468	1
57.0541817546253	56.7732463452751	-0.101754998277308	0.21164748417992	0.171042923447561	1
56.793117263638	56.7732463452751	-0.0942175909975071	0.194715685445527	-0.0806271760851609	1
56.6855913308982	56.7732463452751	-0.0866801837177065	0.177783886711133	-0.17875871737038	1
56.8581229694513	56.7732463452751	-0.0791427764379059	0.160852087976739	0.0031673126374011	1
57.0119107786645	56.7732463452751	-0.0716053691581054	0.143920289242346	0.16634951330514	1
56.52243650548	56.7732463452751	-0.0640679618783048	0.126988490507952	-0.313730368424714	1
56.8658455574833	56.7732463452751	-0.0565305545985042	0.110056691773559	0.0390730750331415	1
56.6724893473942	56.7732463452751	-0.0489931473187037	0.0931248930391649	-0.144888743601381	1
56.7727699593848	56.7732463452751	-0.0414557400389031	0.0761930943047713	-0.035213740156146	1
57.0166630391662	56.7732463452751	-0.0339183327591025	0.0592612955703777	0.218073731079847	1
56.9327404314428	56.7732463452751	-0.026380925479302	0.0423294968359841	0.143545514811004	1
56.744762805514	56.7732463452751	-0.0188435181995014	0.0253976981015904	-0.0350377196632262	1
56.3584350682221	56.7732463452751	-0.0113061109197008	0.00846589936719681	-0.411971065500502	1
56.7255248335443	56.7732463452751	-0.00376870363990028	-0.00846589936719681	-0.0354869087236765	1
56.4838563593743	56.7732463452751	0.00376870363990028	-0.0253976981015904	-0.267760991439071	1
56.3588467517934	56.7732463452751	0.0113061109197008	-0.0423294968359841	-0.383376207565406	1
56.5399023124132	56.7732463452751	0.0188435181995014	-0.0592612955703777	-0.192926255491073	1
56.845806114999	56.7732463452751	0.026380925479302	-0.0761930943047713	0.122371938549375	1
56.7611794933554	56.7732463452751	0.0339183327591025	-0.0931248930391649	0.0471397083604039	1
57.0551694784893	56.7732463452751	0.0414557400389031	-0.110056691773559	0.350524084948863	1
57.1217509915631	56.7732463452751	0.0489931473187037	-0.126988490507952	0.426499989477227	1
56.6530961101765	56.7732463452751	0.0565305545985042	-0.143920289242346	-0.0327605004547354	1
56.4320080406467	56.7732463452751	0.0640679618783048	-0.160852087976739	-0.244454178529979	1
56.6584782690575	56.7732463452751	0.0716053691581054	-0.177783886711133	-0.00858955866460831	1
56.7075733058555	56.7732463452751	0.0791427764379059	-0.194715685445527	0.0498998695880504	1
56.7193980506302	56.7732463452751	0.0866801837177065	-0.21164748417992	0.0711190058172704	1
56.5766715143305	56.7732463452751	0.0942175909975071	-0.228579282914314	-0.0622131390278242	1
56.5408589097753	56.7732463452751	0.101754998277308	-0.245511081648708	-0.0886313521284018	1
56.8216375754828	56.7732463452751	0.109292405557108	0.236818544716101	-0.297719720065533	1
57.3389593337199	56.7732463452751	0.116829812836909	0.220486231287404	0.228396944320511	1
56.8266671156681	56.7732463452751	0.124367220116709	0.204153917858708	-0.275100367582425	1
57.158549225813	56.7732463452751	0.13190462739651	0.187821604430011	0.0655766487113807	1
56.9135546907661	56.7732463452751	0.13944203467631	0.171489291001314	-0.170622980186643	1
57.0191635273437	56.7732463452751	0.146979441956111	0.155156977572618	-0.0562192374600872	1
56.9453858602141	56.7732463452751	0.154516849235912	0.138824664143921	-0.121201998440884	1
56.8598028100498	56.7732463452751	0.162054256515712	0.122492350715225	-0.197990142456235	1
57.2711635779344	56.7732463452751	0.169591663795513	0.106160037286528	0.222165531577273	1
57.1170421121621	56.7732463452751	0.177129071075313	0.0898277238578314	0.0768389719538845	1
57.1415168135189	56.7732463452751	0.184666478355114	0.0734954104291348	0.110108579459556	1
56.9483349393043	56.7732463452751	0.192203885634914	0.0571630970004382	-0.0742783886061224	1
56.967671741324	56.7732463452751	0.199741292914715	0.0408307835717415	-0.0461466804375673	1
57.1210331860304	56.7732463452751	0.207278700194516	0.0244984701430449	0.116009670417755	1
56.6411314628258	56.7732463452751	0.214816107474316	0.00816615671434831	-0.355097146637937	1
56.8666901113772	56.7732463452751	0.222353514754117	-0.00816615671434831	-0.120743591937668	1
57.1761623765421	56.7732463452751	0.229890922033917	-0.0244984701430449	0.197523579376137	1
57.1735580867171	56.7732463452751	0.237428329313718	-0.0408307835717415	0.203714195700035	1
57.1166892975526	56.7732463452751	0.244965736593518	-0.0571630970004382	0.15564031268437	1
56.9923357992862	56.7732463452751	0.252503143873319	-0.0734954104291348	0.0400817205668948	1
56.993645951571	56.7732463452751	0.26004055115312	-0.0898277238578314	0.0501867790006095	1
57.2038678623241	56.7732463452751	0.26757795843292	-0.106160037286528	0.269203595902554	1
57.0689660463144	56.7732463452751	0.275115365712721	-0.122492350715225	0.143096686041828	1
56.9185870686373	56.7732463452751	0.282652772992521	-0.138824664143921	0.0015126145136275	1
57.0253313429568	56.7732463452751	0.290190180272322	-0.155156977572618	0.117051794982031	1
56.9553667637471	56.7732463452751	0.297727587552122	-0.171489291001314	0.0558821219212058	1
57.3559632379959	56.7732463452751	0.305264994831923	-0.187821604430011	0.465273502318922	1
56.4924238177957	56.7732463452751	0.312802402111723	-0.204153917858708	-0.389471011732423	1
56.1825050184505	56.7732463452751	0.320339809391524	-0.220486231287404	-0.690594904928764	1
56.5309222321307	56.7732463452751	0.327877216671325	-0.236818544716101	-0.333382785099641	1
57.6461206390459	56.7732463452751	0.335414623951125	0.232552535203023	0.304907134616686	1
57.3060154163875	56.7732463452751	0.342952031230926	0.216514429326953	-0.0266973894454699	1
56.6914620287606	56.8878322333231	-0.427465587766158	0.200476323450882	0.0306190597527233	2
56.1242436898011	56.8878322333231	-0.418070739683385	0.184438217574812	-0.529956021413429	2
56.6708954758308	56.8878322333231	-0.408675891600612	0.168400111698741	0.0233390224095192	2
57.1266231146548	56.8878322333231	-0.39928104351784	0.15236200582267	0.485709919026877	2
56.6021251183609	56.8878322333231	-0.389886195435067	0.1363238999466	-0.0321448194736972	2
56.5959304637726	56.8878322333231	-0.380491347352294	0.120285794070529	-0.0316962162687084	2
56.5853109825124	56.8878322333231	-0.371096499269522	0.104247688194459	-0.0356724397356738	2
56.6309982300117	56.8878322333231	-0.361701651186749	0.0882095823183882	0.016658065556947	2
56.5373027983981	56.8878322333231	-0.352306803103976	0.0721714764423176	-0.0703941082633313	2
56.5714438237637	56.8878322333231	-0.342911955021203	0.056133370566247	-0.0296098251043983	2
56.239473984224	56.8878322333231	-0.333517106938431	0.0400952646901764	-0.354936406850822	2
56.7708578675648	56.8878322333231	-0.324122258855658	0.0240571588141059	0.18309073428327	2
56.6014510044828	56.8878322333231	-0.314727410772885	0.00801905293803529	0.0203271289945365	2
56.5629586427661	56.8878322333231	-0.305332562690113	-0.00801905293803529	-0.0115219749288524	2
56.4848500886854	56.8878322333231	-0.29593771460734	-0.0240571588141059	-0.082987271216275	2
56.1849839046044	56.8878322333231	-0.286542866524567	-0.0400952646901764	-0.376210197503932	2
56.9871994206885	56.8878322333231	-0.277148018441795	-0.056133370566247	0.432648576373437	2
56.3485617672834	56.8878322333231	-0.267753170359022	-0.0721714764423176	-0.199345819238369	2
56.6368984174286	56.8878322333231	-0.258358322276249	-0.0882095823183882	0.0956340887001484	2
56.467156431685	56.8878322333231	-0.248963474193476	-0.104247688194459	-0.0674646392502092	2
56.5569704872288	56.8878322333231	-0.239568626110704	-0.120285794070529	0.0289926740869798	2
56.3943352126627	56.8878322333231	-0.230173778027931	-0.1363238999466	-0.126999342685886	2
56.6406240664599	56.8878322333231	-0.220778929945158	-0.15236200582267	0.125932768904648	2
56.438087929744	56.8878322333231	-0.211384081862386	-0.168400111698741	-0.0699601100180005	2
56.5566047471406	56.8878322333231	-0.201989233779613	-0.184438217574812	0.0551999651719611	2
56.0631619270291	56.8878322333231	-0.19259438569684	-0.200476323450882	-0.431599597146311	2
56.7379013001525	56.8878322333231	-0.183199537614068	-0.216514429326953	0.249783033770443	2
56.7583543625197	56.8878322333231	-0.173804689531295	-0.232552535203023	0.276879353930917	2
56.8115386136456	56.8878322333231	-0.164409841448522	0.236833206429377	-0.148716984658385	2
56.958422241018	56.8878322333231	-0.155014993365749	0.220499881848041	0.00510511921255973	2
57.0498246327245	56.8878322333231	-0.145620145282977	0.204166557266704	0.103445987417675	2
57.1197750160751	56.8878322333231	-0.136225297200204	0.187833232685368	0.180334847266876	2
56.8835954669152	56.8878322333231	-0.126830449117431	0.171499908104032	-0.0489062253944857	2
56.7539481861687	56.8878322333231	-0.117435601034659	0.155166583522695	-0.171615029642444	2
56.6634597861654	56.8878322333231	-0.108040752951886	0.138833258941359	-0.255164953147145	2
56.7995358903703	56.8878322333231	-0.0986459048691133	0.122499934360023	-0.11215037244367	2
56.9332697796094	56.8878322333231	-0.0892510567863406	0.106166609778686	0.0285219932939544	2
56.7397117554666	56.8878322333231	-0.0798562087035679	0.08983328519735	-0.158097554350286	2
57.3670565853766	56.8878322333231	-0.0704613606207952	0.0734999606160136	0.476185752058247	2
56.9398064977252	56.8878322333231	-0.0610665125380225	0.0571666360346772	0.055874140905398	2
57.0883185816613	56.8878322333231	-0.0516716644552498	0.0408333114533409	0.211324701340123	2
56.8841437806992	56.8878322333231	-0.0422768163724771	0.0244999868720045	0.0140883768765293	2
56.4753494819159	56.8878322333231	-0.0328819682897044	0.00816666229066818	-0.387767445408169	2
56.7331983969882	56.8878322333231	-0.0234871202069317	-0.00816666229066818	-0.122980053837278	2
56.2671827225472	56.8878322333231	-0.014092272124159	-0.0244999868720045	-0.582057251779712	2
56.7886086679487	56.8878322333231	-0.00469742404138635	-0.0408333114533409	-0.0536928298796593	2
56.3461167814126	56.8878322333231	0.00469742404138635	-0.0571666360346772	-0.489246239917164	2
56.3161281737268	56.8878322333231	0.014092272124159	-0.0734999606160136	-0.512296371104402	2
56.7333121161813	56.8878322333231	0.0234871202069317	-0.08983328519735	-0.0881739521514166	2
56.6427765521419	56.8878322333231	0.0328819682897044	-0.106166609778686	-0.171771039692172	2
56.7869492254649	56.8878322333231	0.0422768163724771	-0.122499934360023	-0.0206598898706878	2
57.039709399601	56.8878322333231	0.0516716644552498	-0.138833258941359	0.239038760763967	2
56.6912141912173	56.8878322333231	0.0610665125380225	-0.155166583522695	-0.102517971121096	2
56.8341426612925	56.8878322333231	0.0704613606207952	-0.171499908104032	0.047348975452607	2
56.8445083740172	56.8878322333231	0.0798562087035679	-0.187833232685368	0.0646531646758571	2
56.6841197322786	56.8878322333231	0.0892510567863406	-0.204166557266704	-0.0887970005641276	2
56.7327732125243	56.8878322333231	0.0986459048691133	-0.220499881848041	-0.0332050438198993	2
56.7772980771218	56.8878322333231	0.108040752951886	-0.236833206429377	0.0182582972762056	2
56.9727908889215	56.8878322333231	0.117435601034659	0.241170601894612	-0.273647547330893	2
57.2047320005032	56.8878322333231	0.126830449117431	0.224538146591535	-0.0344688285288519	2
57.1974004015427	56.8878322333231	0.136225297200204	0.207905691288459	-0.0345628202690855	2
57.1039989760015	56.8878322333231	0.145620145282977	0.191273235985382	-0.120726638589936	2
56.9851258134479	56.8878322333231	0.155014993365749	0.174640780682305	-0.232362193923211	2
57.608643709633	56.8878322333231	0.164409841448522	0.158008325379229	0.398393309482187	2
57.2496216415913	56.8878322333231	0.173804689531295	0.141375870076152	0.0466088486607006	2
56.941065301323	56.8878322333231	0.183199537614068	0.124743414773075	-0.254709884387292	2
56.9866286198044	56.8878322333231	0.19259438569684	0.108110959469999	-0.201908958685491	2
57.2338386295011	56.8878322333231	0.201989233779613	0.0914785041669219	0.0525386582314471	2
57.1152271072262	56.8878322333231	0.211384081862386	0.0748460488638452	-0.05883525682313	2
57.2022033864008	56.8878322333231	0.220778929945158	0.0582135935607685	0.0353786295717861	2
56.9121565913074	56.8878322333231	0.230173778027931	0.0415811382576918	-0.247430558301374	2
57.0675247992926	56.8878322333231	0.239568626110704	0.0249486829546151	-0.0848247430958074	2
57.1904823178014	56.8878322333231	0.248963474193476	0.00831622765153835	0.0453703826332912	2
56.9852235985741	56.8878322333231	0.258358322276249	-0.00831622765153835	-0.152650729373754	2
56.7524523836065	56.8878322333231	0.267753170359022	-0.0249486829546151	-0.378184337120984	2
56.8676797962586	56.8878322333231	0.277148018441795	-0.0415811382576918	-0.255719317248554	2
56.6969220098059	56.8878322333231	0.286542866524567	-0.0582135935607685	-0.419239496481038	2
57.4895282625881	56.8878322333231	0.29593771460734	-0.0748460488638452	0.380604363521514	2
56.8940850457138	56.8878322333231	0.305332562690113	-0.0914785041669219	-0.207601246132521	2
57.3205586306995	56.8878322333231	0.314727410772885	-0.108110959469999	0.226109946073506	2
57.0011899088837	56.8878322333231	0.324122258855658	-0.124743414773075	-0.0860211685219372	2
57.4376572699999	56.8878322333231	0.333517106938431	-0.141375870076152	0.357683799814525	2
57.2417096223958	56.8878322333231	0.342911955021203	-0.158008325379229	0.168973759430718	2
57.0072668110031	56.8878322333231	0.352306803103976	-0.174640780682305	-0.058231444741664	2
56.5607925353953	56.8878322333231	0.361701651186749	-0.191273235985382	-0.497468113129138	2
56.9345468430403	56.8878322333231	0.371096499269522	-0.207905691288459	-0.11647619826383	2
57.0936146110315	56.8878322333231	0.380491347352294	-0.224538146591535	0.0498291769476438	2
57.0261886019699	56.8878322333231	0.389886195435067	-0.241170601894612	-0.0103592248936178	2
57.5277596000582	56.8878322333231	0.39928104351784	0.227869959272115	0.0127763639451139	2
57.7445557921668	56.8878322333231	0.408675891600612	0.212154789667142	0.235892877576002	2
57.7506859039919	56.8878322333231	0.418070739683385	0.196439620062168	0.248343310923288	2
57.6187374766554	56.8878322333231	0.427465587766158	0.180724450457195	0.122715205108963	2
56.6711196676977	56.9767787436205	-0.400487124106702	0.165009280852221	-0.0701812326683739	3
56.7330724187255	56.9767787436205	-0.39168520929117	0.149294111247248	-0.0013152268510984	3
56.6382727980675	56.9767787436205	-0.382883294475638	0.133578941642274	-0.089201592719725	3
56.4933036227925	56.9767787436205	-0.374081379660106	0.117863772037301	-0.227257513205257	3
56.9708869836133	56.9767787436205	-0.365279464844575	0.102148602432327	0.257239102405018	3
56.6816715224615	56.9767787436205	-0.356477550029043	0.086433432827354	-0.0250631039573266	3
56.7442101881025	56.9767787436205	-0.347675635213511	0.0707182632223806	0.0443888164730884	3
56.726677937173	56.9767787436205	-0.338873720397979	0.0550030936174071	0.0337698203330272	3
56.7151209682118	56.9767787436205	-0.330071805582447	0.0392879240124336	0.0291261061612758	3
56.5828207711185	56.9767787436205	-0.321269890766915	0.0235727544074602	-0.0962608361425662	3
56.6422555913144	56.9767787436205	-0.312467975951383	0.00785758480248673	-0.0299127611572125	3
57.0373530959194	56.9767787436205	-0.303666061135851	-0.00785758480248673	0.372097998237173	3
56.4247341692183	56.9767787436205	-0.294864146320319	-0.0235727544074602	-0.233607673674486	3
56.6293166139532	56.9767787436205	-0.286062231504787	-0.0392879240124336	-0.0221119741501386	3
56.9921593705042	56.9767787436205	-0.277260316689255	-0.0550030936174071	0.347644037190304	3
56.5121787760343	56.9767787436205	-0.268458401873723	-0.0707182632223806	-0.125423302490162	3
56.6271279248505	56.9767787436205	-0.259656487058191	-0.086433432827354	-0.00356089888452222	3
56.3972381584549	56.9767787436205	-0.25085457224266	-0.102148602432327	-0.22653741049063	3
56.7105496542104	56.9767787436205	-0.242052657427128	-0.117863772037301	0.0936873400542384	3
56.2094815171634	56.9767787436205	-0.233250742611596	-0.133578941642274	-0.400467542203264	3
56.0864532170123	56.9767787436205	-0.224448827796064	-0.149294111247248	-0.516582587564891	3
56.6326648074287	56.9767787436205	-0.215646912980532	-0.165009280852221	0.0365422576408948	3
56.6416033704352	56.9767787436206	-0.206844998165	-0.180724450457195	0.0523940754368805	3
56.6295656104092	56.9767787436205	-0.198043083349468	-0.196439620062168	0.0472695702002702	3
56.6347175935425	56.9767787436205	-0.189241168533936	-0.212154789667142	0.0593348081230371	3
56.4265579309947	56.9767787436205	-0.180439253718404	-0.227869959272115	-0.141911599635314	3
57.0140019984837	56.9767787436205	-0.171637338902872	0.247065533876122	-0.038204940110122	3
56.9235677850343	56.9767787436205	-0.16283542408734	0.230026531539838	-0.120402066038758	3
56.7186659107829	56.9767787436205	-0.154033509271809	0.212987529203554	-0.317066852769362	3
57.2750201669159	56.9767787436205	-0.145231594456277	0.195948526867269	0.247524490884347	3
57.1449263449954	56.9767787436205	-0.136429679640745	0.178909524530985	0.12566775648463	3
56.7866539934714	56.9767787436205	-0.127627764825213	0.161870522194701	-0.224367507518641	3
57.276996205926	56.9767787436205	-0.118825850009681	0.144831519858416	0.27421179245672	3
56.713241016295	56.9767787436205	-0.110023935194149	0.127792517522132	-0.281306309653493	3
57.0000301084764	56.9767787436205	-0.101222020378617	0.110753515185848	0.0137198700486127	3
57.1109532720278	56.9767787436205	-0.0924201055630851	0.0937145128495636	0.132880121120793	3
56.7653398181253	56.9767787436205	-0.0836181907475532	0.0766755105132793	-0.204496245260968	3
56.8892162117197	56.9767787436205	-0.0748162759320213	0.059636508176995	-0.0723827641458074	3
56.6175398086656	56.9767787436205	-0.0660143611164894	0.0425975058407107	-0.335822079679171	3
56.8958839127011	56.9767787436205	-0.0572124463009575	0.0255585035044264	-0.0492408881229072	3
56.6489334745334	56.9767787436205	-0.0484105314854255	0.00851950116814214	-0.287954238769826	3
56.9534765187025	56.9767787436205	-0.0396086166698936	-0.00851950116814214	0.0248258929199544	3
56.9544998344571	56.9767787436205	-0.0308067018543617	-0.0255585035044264	0.0340862961952954	3
57.4858412185146	56.9767787436205	-0.0220047870388298	-0.0425975058407107	0.573664767773575	3
56.7922898676286	56.9767787436205	-0.0132028722232979	-0.059636508176995	-0.111649495591657	3
56.9805880750876	56.9767787436205	-0.00440095740776596	-0.0766755105132793	0.0848857993881362	3
57.1313845379271	56.9767787436205	0.00440095740776596	-0.0937145128495636	0.243919349748337	3
56.6335526339063	56.9767787436205	0.0132028722232979	-0.110753515185848	-0.245675466751736	3
56.5539619294854	56.9767787436205	0.0220047870388298	-0.127792517522132	-0.317029083651801	3
56.5521662722631	56.9767787436205	0.0308067018543617	-0.144831519858416	-0.310587653353432	3
56.689149057659	56.9767787436205	0.0396086166698936	-0.161870522194701	-0.165367780436703	3
56.859863871081	56.9767787436205	0.0484105314854255	-0.178909524530985	0.0135841205060081	3
57.0904382458377	56.9767787436205	0.0572124463009575	-0.195948526867269	0.252395582783462	3
56.6586607519137	56.9767787436205	0.0660143611164894	-0.212987529203554	-0.171144823619758	3
56.5863404835996	56.9767787436205	0.0748162759320213	-0.230026531539838	-0.235228004413115	3
56.7705421755252	56.9767787436205	0.0836181907475532	-0.247065533876122	-0.0427892249668087	3
57.3637372178217	56.9767787436205	0.0924201055630851	0.235143326933874	0.0593950417041742	3
57.1707396686417	56.9767787436205	0.101222020378617	0.218926545766021	-0.126187641123539	3
57.361499246152	56.9767787436205	0.110023935194149	0.202709764598168	0.0719868027390868	3
57.1168011387849	56.9767787436205	0.118825850009681	0.186492983430314	-0.165296438275665	3
57.132096318937	56.9767787436205	0.127627764825213	0.170276202262461	-0.142586391771234	3
56.9925048556444	56.9767787436205	0.136429679640745	0.154059421094607	-0.274762988711528	3
56.7978133142923	56.9767787436205	0.145231594456277	0.137842639926754	-0.462039663711261	3
57.0404759831232	56.9767787436205	0.154033509271809	0.121625858758901	-0.211962128528016	3
57.1796159809389	56.9767787436205	0.16283542408734	0.105409077591047	-0.0654072643600598	3
57.4389390752076	56.9767787436205	0.171637338902872	0.0891922964231937	0.201330696261033	3
57.2958044608998	56.9767787436205	0.180439253718404	0.0729755152553403	0.0656109483055363	3
57.466889578422	56.9767787436205	0.189241168533936	0.0567587340874869	0.244110932180063	3
57.3730343194237	56.9767787436205	0.198043083349468	0.0405419529196335	0.157670539534027	3
57.2497756314376	56.9767787436205	0.206844998165	0.0243251717517801	0.0418267179002623	3
57.2629285916488	56.9767787436205	0.215646912980532	0.0081083905839267	0.062394544463753	3
56.8440675582256	56.9767787436205	0.224448827796064	-0.0081083905839267	-0.349051622607108	3
57.6926309206381	56.9767787436205	0.233250742611596	-0.0243251717517801	0.506926606157708	3
56.8925548566002	56.9767787436205	0.242052657427128	-0.0405419529196335	-0.285734591527818	3
57.2474205009318	56.9767787436205	0.25085457224266	-0.0567587340874869	0.0765459191560494	3
56.7563818457776	56.9767787436205	0.259656487058191	-0.0729755152553403	-0.407077869645845	3
56.8760048502115	56.9767787436205	0.268458401873723	-0.0891922964231937	-0.280039998859556	3
57.3301889023476	56.9767787436205	0.277260316689255	-0.105409077591047	0.181558919628849	3
57.3030179425311	56.9767787436205	0.286062231504787	-0.121625858758901	0.161802826164688	3
57.159466261653	56.9767787436205	0.294864146320319	-0.137842639926754	0.0256660116388443	3
57.3342689268217	56.9767787436205	0.303666061135851	-0.154059421094607	0.207883543159941	3
56.9506016187663	56.9767787436205	0.312467975951383	-0.170276202262461	-0.168368898543173	3
57.0954084538929	56.9767787436205	0.321269890766915	-0.186492983430314	-0.0161471970642446	3
57.4603247501099	56.9767787436205	0.330071805582447	-0.202709764598168	0.356183965505031	3
57.0802621341786	56.9767787436205	0.338873720397979	-0.218926545766021	-0.0164637840739135	3
57.2223735455611	56.9767787436205	0.347675635213511	-0.235143326933874	0.133062493660914	3
57.6313363883005	56.9767787436205	0.356477550029043	0.244978858420617	0.0531012362303115	3
57.046709510778	56.9767787436205	0.365279464844575	0.228083764736436	-0.523432462423589	3
57.8855221608452	56.9767787436205	0.374081379660106	0.211188671052256	0.323473366512322	3
57.3972808739338	56.9767787436205	0.382883294475638	0.194293577368076	-0.15667474153044	3
57.1225791238468	56.9767787436205	0.39168520929117	0.177398483683895	-0.423283312748765	3
57.7736538599467	56.9767787436205	0.400487124106702	0.160503389999715	0.23588460221977	3
56.7955996856421	56.9433017898192	-0.386492471769856	0.143608296315534	0.0951820712771857	4
56.8467464191553	56.9433017898192	-0.377998131730958	0.126713202631354	0.154729558435636	4
56.7533262505471	56.9433017898192	-0.36950379169206	0.109818108947173	0.0697101434727283	4
56.7481796474171	56.9433017898192	-0.361009451653162	0.0929230152629926	0.0729642939880417	4
57.0522767619531	56.9433017898192	-0.352515111614264	0.0760279215788121	0.385462162169298	4
56.9291430411787	56.9433017898192	-0.344020771575366	0.0591328278946317	0.270729195040257	4
56.7593723563582	56.9433017898192	-0.335526431536468	0.0422377342104512	0.109359263865035	4
56.9011545400562	56.9433017898192	-0.32703209149757	0.0253426405262707	0.259542201208324	4
56.9887513504864	56.9433017898192	-0.318537751458672	0.00844754684209024	0.355539765283753	4
56.6562344770615	56.9433017898192	-0.310043411419774	-0.00844754684209024	0.0314236455041796	4
56.5871247378654	56.9433017898192	-0.301549071380876	-0.0253426405262707	-0.0292853400466518	4
56.5091418257022	56.9433017898192	-0.293054731341979	-0.0422377342104512	-0.0988674985646406	4
56.4432115217273	56.9433017898192	-0.284560391303081	-0.0591328278946317	-0.156397048894182	4
56.4097002275931	56.9433017898192	-0.276066051264183	-0.0760279215788121	-0.181507589383109	4
56.345185806064	56.9433017898192	-0.267571711225285	-0.0929230152629926	-0.237621257266994	4
56.353862487278	56.9433017898192	-0.259077371186387	-0.109818108947173	-0.2205438224077	4
56.6080350678624	56.9433017898192	-0.250583031147489	-0.126713202631354	0.0420295118219781	4
56.3716761748065	56.9433017898192	-0.242088691108591	-0.143608296315534	-0.185928627588635	4
56.5659754144912	56.9433017898192	-0.233594351069693	-0.160503389999715	0.0167713657414146	4
56.8639226777128	56.9433017898192	-0.225100011030795	-0.177398483683895	0.323119382608237	4
56.7662714751345	56.9433017898192	-0.216605670991897	-0.194293577368076	0.233868933675228	4
56.5057582728963	56.9433017898192	-0.208111330952999	-0.211188671052256	-0.0182435149176733	4
56.8150160670132	56.9433017898192	-0.199616990914101	-0.228083764736436	0.299415032844545	4
56.3738163608565	56.9433017898192	-0.191122650875203	-0.244978858420617	-0.133383919666887	4
57.1807360503848	56.9433017898192	-0.182628310836305	0.255278996820126	0.164783574581735	4
56.8700412417853	56.9433017898192	-0.174133970797408	0.237673548763565	-0.136800126000062	4
56.7105159136877	56.9433017898192	-0.16563963075851	0.220068100707005	-0.287214346079995	4
56.8559074418056	56.9433017898192	-0.157145290719612	0.202462652650444	-0.132711709944495	4
57.1552449544603	56.9433017898192	-0.148650950680714	0.184857204593884	0.175736910727889	4
57.2160444569712	56.9433017898192	-0.140156610641816	0.167251756537324	0.245647521256517	4
56.824833159496	56.9433017898192	-0.131662270602918	0.149646308480763	-0.136452668201027	4
56.8453394985929	56.9433017898192	-0.12316793056402	0.132040860424203	-0.106835221086492	4
56.9321706249803	56.9433017898192	-0.114673590525122	0.114435412367642	-0.0108929866814548	4
57.0552518199047	56.9433017898192	-0.106179250486224	0.0968299643110821	0.121299316260584	4
57.1207451924981	56.9433017898192	-0.0976849104473262	0.0792245162545217	0.195903796871699	4
56.4701238463027	56.9433017898192	-0.0891905704084283	0.0616190681979613	-0.445606441306029	4
57.0200981508979	56.9433017898192	-0.0806962303695303	0.0440136201414009	0.113478971306823	4
57.1363403697772	56.9433017898192	-0.0722018903306324	0.0264081720848406	0.238832298203773	4
56.815652151581	56.9433017898192	-0.0637075502917345	0.00880272402828019	-0.0727448119747947	4
56.6621894382577	56.9433017898192	-0.0552132102528365	-0.00880272402828019	-0.217096417280392	4
56.7516647775431	56.9433017898192	-0.0467188702139386	-0.0264081720848406	-0.118509969977308	4
56.746486820437	56.9433017898192	-0.0382245301750407	-0.0440136201414009	-0.114576819065737	4
56.7014104558704	56.9433017898192	-0.0297301901361428	-0.0616190681979613	-0.150542075614696	4
57.0364118551971	56.9433017898192	-0.0212358500972448	-0.0792245162545217	0.193570431729618	4
56.5783876173067	56.9433017898192	-0.0127415100583469	-0.0968299643110821	-0.255342698143076	4
56.6670344267236	56.9433017898192	-0.00424717001944896	-0.114435412367642	-0.157584780708516	4
56.8019331507667	56.9433017898192	0.00424717001944896	-0.132040860424203	-0.0135749486477604	4
56.7277781422384	56.9433017898192	0.0127415100583469	-0.149646308480763	-0.0786188491584427	4
56.5202494080064	56.9433017898192	0.0212358500972448	-0.167251756537324	-0.277036475372739	4
56.968713214524	56.9433017898192	0.0297301901361428	-0.184857204593884	0.180538439162558	4
56.5714596051163	56.9433017898192	0.0382245301750407	-0.202462652650444	-0.207604062227493	4
56.5690003915384	56.9433017898192	0.0467188702139386	-0.220068100707005	-0.200952167787757	4
56.8501936905898	56.9433017898192	0.0552132102528365	-0.237673548763565	0.0893522392813142	4
56.8843460696449	56.9433017898192	0.0637075502917345	-0.255278996820126	0.132615726354082	4
57.4069741937174	56.9433017898192	0.0722018903306324	0.248472646766735	0.142997866800833	4
57.2617021297547	56.9433017898192	0.0806962303695303	0.231336602162132	0.00636750740378931	4
57.45097123868	56.9433017898192	0.0891905704084283	0.21420055755753	0.204278320894862	4
56.8906011342203	56.9433017898192	0.0976849104473262	0.197064512952928	-0.347450078999195	4
57.0450616543123	56.9433017898192	0.106179250486224	0.179928468348325	-0.184347854341437	4
57.4687146814908	56.9433017898192	0.114673590525122	0.162792423743723	0.247946877402706	4
57.2480453356478	56.9433017898192	0.12316793056402	0.14565637913912	0.035919236125458	4
57.1066182833781	56.9433017898192	0.131662270602918	0.128520334534518	-0.0968661115785401	4
57.0249257731478	56.9433017898192	0.140156610641816	0.111384289929916	-0.16991691724316	4
56.8715455645272	56.9433017898192	0.148650950680714	0.0942482453253132	-0.314655421298057	4
56.8355744970377	56.9433017898192	0.157145290719612	0.0771122007207108	-0.341984784221849	4
56.9906124315586	56.9433017898192	0.16563963075851	0.0599761561161084	-0.178305145135266	4
57.2647104064968	56.9433017898192	0.174133970797408	0.042840111511506	0.104434534368679	4
57.1198611407422	56.9433017898192	0.182628310836305	0.0257040669069036	-0.0317730268202796	4
56.8881655037701	56.9433017898192	0.191122650875203	0.0085680223023012	-0.254826959226633	4
57.0174410190534	56.9433017898192	0.199616990914101	-0.0085680223023012	-0.116909739377611	4
57.1709214688515	56.9433017898192	0.208111330952999	-0.0257040669069036	0.0452124149861676	4
57.2125328509593	56.9433017898192	0.216605670991897	-0.042840111511506	0.0954655016596446	4
57.1882365225575	56.9433017898192	0.225100011030795	-0.0599761561161084	0.0798108778236087	4
57.3459810709187	56.9433017898192	0.233594351069693	-0.0771122007207108	0.246197130750483	4
56.931516231889	56.9433017898192	0.242088691108591	-0.0942482453253132	-0.159626003713506	4
56.8635067289726	56.9433017898192	0.250583031147489	-0.111384289929916	-0.21899380206422	4
57.0746461530317	56.9433017898192	0.259077371186387	-0.128520334534518	0.000787326560643319	4
56.907350450099	56.9433017898192	0.267571711225285	-0.14565637913912	-0.157866671806406	4
57.1134433605981	56.9433017898192	0.276066051264183	-0.162792423743723	0.0568679432584679	4
57.2026737579212	56.9433017898192	0.284560391303081	-0.179928468348325	0.154740045147195	4
56.7830854477324	56.9433017898192	0.293054731341979	-0.197064512952928	-0.256206560475915	4
56.7502258573479	56.9433017898192	0.301549071380876	-0.21420055755753	-0.280424446294697	4
57.5811565431244	56.9433017898192	0.310043411419774	-0.231336602162132	0.559147944047508	4
56.8352414749744	56.9433017898192	0.318537751458672	-0.248472646766735	-0.178125419536751	4
57.6481364608913	56.9433017898192	0.32703209149757	0.248192556375195	0.129610023199314	4
57.4735087816321	56.9433017898192	0.335526431536468	0.23107582834932	-0.0363952680728553	4
57.3239169821285	56.9433017898192	0.344020771575366	0.213959100323444	-0.177364679589553	4
57.5357982444162	56.9433017898192	0.352515111614264	0.196842372297569	0.043138970685103	4
57.4527709468186	56.9433017898192	0.361009451653162	0.179725644271693	-0.0312659389254624	4
57.4953630689181	56.9433017898192	0.36950379169206	0.162608916245817	0.0199485711610339	4
57.7770938554174	56.9433017898192	0.377998131730958	0.145492188219942	0.310301745647314	4
57.0863391055112	56.9433017898192	0.386492471769856	0.128375460194066	-0.371830616271918	4
57.4240891128221	57.6203544838338	-0.498993927023453	0.111258732168191	0.191469823843625	5
57.29763643013	57.6203544838338	-0.488027027528432	0.0941420041423154	0.071166969682318	5
57.3443829371599	57.6203544838338	-0.477060128033411	0.0770252761164399	0.124063305243129	5
57.3884821994558	57.6203544838338	-0.46609322853839	0.0599085480905643	0.174312396069876	5
57.2620985525847	57.6203544838338	-0.455126329043369	0.0427918200646888	0.054078577729634	5
57.3416134502605	57.6203544838338	-0.444159429548348	0.0256750920388133	0.139743303936224	5
57.1160242803094	57.6203544838338	-0.433192530053327	0.00855836401293776	-0.079696037484023	5
57.0490726398696	57.6203544838338	-0.422225630558306	-0.00855836401293776	-0.140497849392961	5
57.5703868144576	57.6203544838338	-0.411258731063285	-0.0256750920388133	0.386966153725962	5
57.0206388940367	57.6203544838338	-0.400291831568264	-0.0427918200646888	-0.156631938164092	5
57.2003478217579	57.6203544838338	-0.389324932073243	-0.0599085480905643	0.0292268180878877	5
57.5732228005889	57.6203544838338	-0.378358032578223	-0.0770252761164399	0.408251625449778	5
57.4739847255722	57.6203544838338	-0.367391133083202	-0.0941420041423154	0.31516337896394	5
57.1954068958275	57.6203544838338	-0.356424233588181	-0.111258732168191	0.0427353777501044	5
57.3510936104928	57.6203544838338	-0.34545733409316	-0.128375460194066	0.204571920946284	5
57.0329066700217	57.6203544838338	-0.334490434598139	-0.145492188219942	-0.107465190994038	5
57.1286291510044	57.6203544838338	-0.323523535103118	-0.162608916245817	-0.00559288148039444	5
57.2457437098408	57.6203544838338	-0.312556635608097	-0.179725644271693	0.117671505886841	5
57.1032934968571	57.6203544838338	-0.301589736113076	-0.196842372297569	-0.0186288785660167	5
57.0532032843186	57.6203544838338	-0.290622836618055	-0.213959100323444	-0.0625692625736503	5
57.0870127574735	57.6203544838338	-0.279655937123034	-0.23107582834932	-0.0226099608879281	5
57.2067800811192	57.6203544838338	-0.268689037628013	-0.248192556375195	0.103307191288602	5
57.4567613509437	57.6203544838338	-0.257722138132992	0.240798264278411	-0.146669259035455	5
57.7074389176761	57.6203544838338	-0.246755238637971	0.224191487431624	0.109648185048723	5
57.6799913714461	57.6203544838338	-0.23578833914295	0.207584710584837	0.0878405161704201	5
57.4357827080559	57.6203544838338	-0.224821439647929	0.19097793373805	-0.150728269868035	5
57.6747636032302	57.6203544838338	-0.213854540152908	0.174371156891263	0.0938925026581123	5
57.5645662385375	57.6203544838338	-0.202887640657887	0.157764380044476	-0.0106649846828408	5
57.8190110216862	57.6203544838338	-0.191920741162867	0.141157603197689	0.249419675817625	5
58.0749113037856	57.6203544838338	-0.180953841667846	0.124550826350902	0.510959835268803	5
57.5992946542782	57.6203544838338	-0.169986942172825	0.107944049504115	0.0409830631131438	5
57.5917884565602	57.6203544838338	-0.159020042677804	0.0913372726573281	0.0391167427469365	5
57.6231413730828	57.6203544838338	-0.148053143182783	0.0747304958105412	0.0761095366212227	5
57.7505794798277	57.6203544838338	-0.137086243687762	0.0581237189637543	0.209187520717922	5
57.5031203839078	57.6203544838338	-0.126119344192741	0.0415169421169673	-0.032631697850201	5
57.944866688819	57.6203544838338	-0.11515244469772	0.0249101652701804	0.41475448441281	5
57.0605854283481	57.6203544838338	-0.104185545202699	0.00830338842339347	-0.463886898706327	5
57.7515649734873	57.6203544838338	-0.093218645707678	-0.00830338842339347	0.232732523784613	5
57.3619877615728	57.6203544838338	-0.0822517462126571	-0.0249101652701804	-0.151204810778119	5
57.7289001783748	57.6203544838338	-0.0712848467176361	-0.0415169421169673	0.22134748337558	5
57.7044508654256	57.6203544838338	-0.0603179472226152	-0.0581237189637543	0.202538047778166	5
57.4324233969775	57.6203544838338	-0.0493510477275942	-0.0747304958105412	-0.0638495433181176	5
57.7949453137218	57.6203544838338	-0.0383841482325733	-0.0913372726573281	0.304312250777938	5
57.4668570195581	57.6203544838338	-0.0274172487375524	-0.107944049504115	-0.0181361660339909	5
57.6240026841064	57.6203544838338	-0.0164503492425314	-0.124550826350902	0.144649375866086	5
57.3316136925181	57.6203544838338	-0.00548344974751047	-0.141157603197689	-0.142099738370509	5
57.5497245304807	57.6203544838338	0.00548344974751047	-0.157764380044476	0.0816509769438952	5
57.5876722272863	57.6203544838338	0.0164503492425314	-0.174371156891263	0.125238551101255	5
57.1663830514703	57.6203544838338	0.0274172487375524	-0.19097793373805	-0.290410747363009	5
57.460870665709	57.6203544838338	0.0383841482325733	-0.207584710584837	0.00971674422749016	5
57.654407129786	57.6203544838338	0.0493510477275942	-0.224191487431624	0.208893085656289	5
57.5420949553199	57.6203544838338	0.0603179472226152	-0.240798264278411	0.102220788541933	5
57.913356539856	57.6203544838338	0.0712848467176361	0.242625839766814	-0.0209086304622242	5
57.9363693795878	57.6203544838338	0.0822517462126571	0.225893023231171	0.0078701263101547	5
58.0145066163856	57.6203544838338	0.093218645707678	0.209160206695529	0.091773280148583	5
58.4882178858763	57.6203544838338	0.104185545202699	0.192427390159887	0.571250466679901	5
58.1500269590145	57.6203544838338	0.11515244469772	0.175694573624244	0.238825456858784	5
58.3090089388187	57.6203544838338	0.126119344192741	0.158961757088602	0.403573353703592	5
57.9202108537273	57.6203544838338	0.137086243687762	0.14222894055296	0.0205411856527865	5
58.0583675097674	57.6203544838338	0.148053143182783	0.125496124017317	0.164463758733546	5
57.5612391935025	57.6203544838338	0.159020042677804	0.108763307481675	-0.326898640490791	5
57.4826851831339	57.6203544838338	0.169986942172825	0.0920304909460328	-0.399686733818758	5
58.0691184577735	57.6203544838338	0.180953841667846	0.0752976744103905	0.192512457861495	5
57.4303334979812	57.6203544838338	0.191920741162867	0.0585648578747482	-0.440506584890165	5
57.8970728687902	57.6203544838338	0.202887640657887	0.0418320413391058	0.0319987029594028	5
57.7904619284853	57.6203544838338	0.213854540152908	0.0250992248034635	-0.0688463203048355	5
57.7183494504064	57.6203544838338	0.224821439647929	0.00836640826782117	-0.135192881343139	5
57.8686069947511	57.6203544838338	0.23578833914295	-0.00836640826782117	0.0208305800421537	5
57.7120153540335	57.6203544838338	0.246755238637971	-0.0250992248034635	-0.129995143634776	5
57.5088009557155	57.6203544838338	0.257722138132992	-0.0418320413391058	-0.327443624912161	5
57.6636437891176	57.6203544838338	0.268689037628013	-0.0585648578747482	-0.166834874469431	5
57.8360139211482	57.6203544838338	0.279655937123034	-0.0752976744103905	0.0113011746017702	5
57.7152437857101	57.6203544838338	0.290622836618055	-0.0920304909460328	-0.103703043795691	5
57.5152442840839	57.6203544838338	0.301589736113076	-0.108763307481675	-0.297936628381313	5
57.7637030469459	57.6203544838338	0.312556635608097	-0.125496124017317	-0.0437119484786639	5
57.9354249736097	57.6203544838338	0.323523535103118	-0.14222894055296	0.133775895225724	5
57.3181511335982	57.6203544838338	0.334490434598139	-0.158961757088602	-0.477732027745138	5
57.8840062976564	57.6203544838338	0.34545733409316	-0.175694573624244	0.0938890533536543	5
58.1000186913744	57.6203544838338	0.356424233588181	-0.192427390159887	0.315667364112322	5
57.7621454590162	57.6203544838338	0.367391133083202	-0.209160206695529	-0.0164399512052093	5
57.909219492312	57.6203544838338	0.378358032578223	-0.225893023231171	0.136399999131204	5
57.7076947078906	57.6203544838338	0.389324932073243	-0.242625839766814	-0.0593588682496317	5
58.6292386374088	57.6203544838338	0.400291831568264	0.234493943727178	0.374098378279611	5
58.1449194473796	57.6203544838338	0.411258731063285	0.218321947608063	-0.105015715125561	5
58.3830628409766	57.6203544838338	0.422225630558306	0.202149951488947	0.138332775095608	5
58.1111137884724	57.6203544838338	0.433192530053327	0.185977955369831	-0.128411180784549	5
58.3610463138615	57.6203544838338	0.444159429548348	0.169805959250715	0.126726441228615	5
57.9238766517363	57.6203544838338	0.455126329043369	0.1536339631316	-0.305238124272442	5
58.33208942861	57.6203544838338	0.46609322853839	0.137461967012484	0.108179749225396	5
58.1328334051258	57.6203544838338	0.477060128033411	0.121289970893368	-0.085871177634758	5
58.3245977572649	57.6203544838338	0.488027027528432	0.105117974774252	0.111098271128444	5
58.0871132562165	57.6203544838338	0.498993927023453	0.0889459786551367	-0.121181133295828	5
57.1581197147533	57.7355509924534	-0.491277523582627	0.0727739825360209	-0.158927736653484	6
57.4898306966548	57.7355509924534	-0.480480215372019	0.0566019864169051	0.178157933156506	6
57.0971662392853	57.7355509924534	-0.469682907161412	0.0404299902977894	-0.209131836304454	6
57.4982969838249	57.7355509924534	-0.458885598950805	0.0242579941786736	0.197373596143678	6
57.3663884280096	57.7355509924534	-0.448088290740198	0.00808599805955788	0.0708397282368415	6
57.2314258702406	57.7355509924534	-0.437290982529591	-0.00808599805955788	-0.0587481416236351	6
56.9614787186855	57.7355509924534	-0.426493674318983	-0.0242579941786736	-0.323320605270162	6
57.5302886983265	57.7355509924534	-0.415696366108376	-0.0404299902977894	0.250864062279266	6
57.1851390131673	57.7355509924534	-0.404899057897769	-0.0566019864169051	-0.0889109349714029	6
57.2302123552037	57.7355509924534	-0.394101749687162	-0.0727739825360209	-0.0384629050264637	6
57.500181928813	57.7355509924534	-0.383304441476555	-0.0889459786551367	0.236881356491354	6
57.3845355766845	57.7355509924534	-0.372507133265948	-0.105117974774252	0.126609692271296	6
56.9854558698193	57.7355509924534	-0.36170982505534	-0.121289970893368	-0.267095326685408	6
57.2962403702204	57.7355509924534	-0.350912516844733	-0.137461967012484	0.0490638616242686	6
57.2571307110948	57.7355509924534	-0.340115208634126	-0.1536339631316	0.0153288904071774	6
57.3635530008089	57.7355509924534	-0.329317900423519	-0.169805959250715	0.127125868029772	6
57.6577943418235	57.7355509924534	-0.318520592212912	-0.185977955369831	0.426741896952892	6
57.4018170724635	57.7355509924534	-0.307723284002304	-0.202149951488947	0.176139315501411	6
57.3822474494991	57.7355509924534	-0.296925975791697	-0.218321947608063	0.161944380445496	6
57.1121109361243	57.7355509924534	-0.28612866758109	-0.234493943727178	-0.102817445020843	6
57.7840728289242	57.7355509924534	-0.275331359370483	0.239241554372886	0.0846116414683842	6
57.3723126820208	57.7355509924534	-0.264534051159876	0.222742136829928	-0.321446396102612	6
57.9612929585292	57.7355509924534	-0.253736742949269	0.206242719286971	0.273235989738177	6
57.800078134889	57.7355509924534	-0.242939434738661	0.189743301744013	0.117723275430287	6
57.5186115281528	57.7355509924534	-0.232142126528054	0.173243884201055	-0.15804122197354	6
57.9107726955958	57.7355509924534	-0.221344818317447	0.156744466658098	0.239822054801747	6
57.7506284404322	57.7355509924534	-0.21054751010684	0.14024504911514	0.0853799089705015	6
57.3792111612479	57.7355509924534	-0.199750201896233	0.123745631572182	-0.280335260881403	6
57.7161288757493	57.7355509924534	-0.188952893685626	0.107246214029225	0.0622845629523723	6
57.1872566416216	57.7355509924534	-0.178155585475018	0.0907467964862671	-0.460885561843003	6
58.0364895308528	57.7355509924534	-0.167358277264411	0.0742473789433094	0.394049436720521	6
57.7720705476967	57.7355509924534	-0.156560969053804	0.0577479614003518	0.135332562896807	6
57.7633774779678	57.7355509924534	-0.145763660843197	0.0412485438573941	0.132341602500238	6
57.4083690715334	57.7355509924534	-0.13496635263259	0.0247491263144365	-0.216964694601852	6
57.4297005851242	57.7355509924534	-0.124169044421983	0.00824970877147883	-0.189931071678626	6
57.5190167643549	57.7355509924534	-0.113371736211375	-0.00824970877147883	-0.094912783115613	6
57.7872740788168	57.7355509924534	-0.102574428000768	-0.0247491263144365	0.179046640678673	6
57.0508603470186	57.7355509924534	-0.091777119790161	-0.0412485438573941	-0.55166498178719	6
57.7330650248606	57.7355509924534	-0.0809798115795538	-0.0577479614003518	0.136241805387099	6
58.0690661975988	57.7355509924534	-0.0701825033689466	-0.0742473789433094	0.477945087457724	6
57.4983700530476	57.7355509924534	-0.0593851951583395	-0.0907467964862671	-0.0870489477611549	6
57.622132192434	57.7355509924534	-0.0485878869477323	-0.107246214029225	0.0424153009575364	6
56.9721312133112	57.7355509924534	-0.0377905787371251	-0.123745631572182	-0.601883568832819	6
57.4227883031961	57.7355509924534	-0.0269932705265179	-0.14024504911514	-0.145524369615633	6
57.599456549212	57.7355509924534	-0.0161959623159108	-0.156744466658098	0.036845985732679	6
57.8335886953694	57.7355509924534	-0.00539865410530359	-0.173243884201055	0.276680241222358	6
57.3059385601031	57.7355509924534	0.00539865410530359	-0.189743301744013	-0.245267784711535	6
57.6788854349078	57.7355509924534	0.0161959623159108	-0.206242719286971	0.133381199425462	6
57.4997575074143	57.7355509924534	0.0269932705265179	-0.222742136829928	-0.0400446187356203	6
57.230071484358	57.7355509924534	0.0377905787371251	-0.239241554372886	-0.30402853245964	6
58.0069223128645	57.7355509924534	0.0485878869477323	0.246956861363402	-0.024173427900027	6
58.6234663561679	57.7355509924534	0.0593851951583395	0.229925353683167	0.598604814873065	6
58.6162357430055	57.7355509924534	0.0701825033689466	0.212893846002932	0.597608401180254	6
57.805047432321	57.7355509924534	0.0809798115795538	0.195862338322698	-0.207345710034656	6
58.046858368109	57.7355509924534	0.091777119790161	0.178830830642463	0.0406994252229943	6
58.0152107601695	57.7355509924534	0.102574428000768	0.161799322962229	0.015286016753127	6
58.0252303074776	57.7355509924534	0.113371736211375	0.144767815281994	0.0315397635308743	6
57.8401286835689	57.7355509924534	0.124169044421983	0.127736307601759	-0.147327660908163	6
58.406220782417	57.7355509924534	0.13496635263259	0.110704799921525	0.424998637409497	6
58.0322258675067	57.7355509924534	0.145763660843197	0.0936732922412903	0.0572379219688807	6
57.8682177554815	57.7355509924534	0.156560969053804	0.0766417845610557	-0.100535990586695	6
57.453584454616	57.7355509924534	0.167358277264411	0.0596102768808211	-0.508935091982552	6
58.2756677734408	57.7355509924534	0.178155585475018	0.0425787692005865	0.319382426311776	6
58.0217483182689	57.7355509924534	0.188952893685626	0.0255472615203519	0.0716971706095385	6
57.977901380059	57.7355509924534	0.199750201896233	0.0085157538401173	0.0340844318692364	6
58.2691671265523	57.7355509924534	0.21054751010684	-0.0085157538401173	0.331584377832188	6
57.5179529992648	57.7355509924534	0.221344818317447	-0.0255472615203519	-0.413395549985655	6
57.7865915099178	57.7355509924534	0.232142126528054	-0.0425787692005865	-0.138522839863019	6
58.1176653966315	57.7355509924534	0.242939434738661	-0.0596102768808211	0.198785246320293	6
57.6079377009353	57.7355509924534	0.253736742949269	-0.0766417845610557	-0.30470824990625	6
57.5550396691066	57.7355509924534	0.264534051159876	-0.0936732922412903	-0.351372082265325	6
57.8743721176319	57.7355509924534	0.275331359370483	-0.110704799921525	-0.0258054342704018	6
57.7482725609317	57.7355509924534	0.28612866758109	-0.127736307601759	-0.145670791500955	6
58.0275005812542	57.7355509924534	0.296925975791697	-0.144767815281994	0.13979142829115	6
58.0293685978868	57.7355509924534	0.307723284002304	-0.161799322962229	0.147893644393325	6
57.9354697950641	57.7355509924534	0.318520592212912	-0.178830830642463	0.0602290410402979	6
57.9611021144595	57.7355509924534	0.329317900423519	-0.195862338322698	0.0920955599053047	6
57.284620816254	57.7355509924534	0.340115208634126	-0.212893846002932	-0.578151538830543	6
58.2821178100131	57.7355509924534	0.350912516844733	-0.229925353683167	0.425579654398203	6
57.9550166186854	57.7355509924534	0.36170982505534	-0.246956861363402	0.104712662540083	6
58.1202488945187	57.7355509924534	0.372507133265948	0.239599599909036	-0.227408831109628	6
58.2365087995137	57.7355509924534	0.383304441476555	0.223075489570481	-0.105422123986686	6
58.282577378249	57.7355509924534	0.394101749687162	0.206551379231927	-0.0536267431234106	6
58.2725066433426	57.7355509924534	0.404899057897769	0.190027268893373	-0.0579706759019648	6
58.2207791391124	57.7355509924534	0.415696366108376	0.173503158554819	-0.103971378004137	6
58.0168836731113	57.7355509924534	0.426493674318983	0.156979048216265	-0.302140041877364	6
58.3130958837559	57.7355509924534	0.437290982529591	0.140454937877711	-0.000201029104815451	6
58.2857352845126	57.7355509924534	0.448088290740198	0.123930827539156	-0.02183482622015	6
58.3936220229066	57.7355509924534	0.458885598950805	0.107406717200602	0.091778714301791	6
58.5834143295258	57.7355509924534	0.469682907161412	0.090882606862048	0.287297823048938	6
58.1568029178896	57.7355509924534	0.480480215372019	0.0743584965234938	-0.133586786459317	6
58.1152400906071	57.7355509924534	0.491277523582627	0.0578343861849396	-0.169422811613867	6
57.4129355961119	57.4172290591119	-0.410676457761481	0.0413102758463855	0.365072718915156	7
57.0404897878116	57.4172290591119	-0.401650601546943	0.0247861655078313	0.00012516473886903	7
57.3770424995407	57.4172290591119	-0.392624745332405	0.00826205516927709	0.344176130591967	7
57.2558654991027	57.4172290591119	-0.383598889117867	-0.00826205516927709	0.230497384277966	7
57.7106598985087	57.4172290591119	-0.374573032903329	-0.0247861655078313	0.692790037807967	7
57.3975204057998	57.4172290591119	-0.365547176688791	-0.0413102758463855	0.38714879922315	7
56.6332497854856	57.4172290591119	-0.356521320474253	-0.0578343861849396	-0.369623566967108	7
57.1602573690838	57.4172290591119	-0.347495464259715	-0.0743584965234938	0.164882270755151	7
57.1877290921546	57.4172290591119	-0.338469608045177	-0.090882606862048	0.199852247949916	7
56.6758431271353	57.4172290591119	-0.329443751830639	-0.107406717200602	-0.304535462945291	7
56.8181979523522	57.4172290591119	-0.320417895616101	-0.123930827539156	-0.154682383604408	7
57.2247276137763	57.4172290591119	-0.311392039401563	-0.140454937877711	0.259345531943686	7
56.7333201980364	57.4172290591119	-0.302366183187025	-0.156979048216265	-0.224563629672146	7
56.7263131352969	57.4172290591119	-0.293340326972486	-0.173503158554819	-0.224072438287677	7
57.0646728781199	57.4172290591119	-0.284314470757948	-0.190027268893373	0.121785558659364	7
56.6100973346321	57.4172290591119	-0.27528861454341	-0.206551379231927	-0.325291730704413	7
56.3905685225519	57.4172290591119	-0.266262758328872	-0.223075489570481	-0.537322288660578	7
57.5300624588206	57.4172290591119	-0.257236902114334	-0.239599599909036	0.609669901732108	7
57.8797431982409	57.4172290591119	-0.248211045899796	0.234208945899184	0.476516239129658	7
57.4332038751118	57.4172290591119	-0.239185189685258	0.218056604802689	0.0371034008825352	7
57.8219474690836	57.4172290591119	-0.23015933347072	0.201904263706193	0.43297347973626	7
57.4785090402229	57.4172290591119	-0.221133477256182	0.185751922609698	0.096661535757543	7
57.0371239523188	57.4172290591119	-0.212107621041644	0.169599581513203	-0.337597067264624	7
57.3043416612956	57.4172290591119	-0.203081764827106	0.153447240416707	-0.0632528734059212	7
56.976490441461	57.4172290591119	-0.194055908612568	0.137294899320212	-0.383977608358473	7
57.5555487296843	57.4172290591119	-0.18503005239803	0.121142558223716	0.202207164746749	7
57.227781787462	57.4172290591119	-0.176004196183492	0.104990217127221	-0.118433292593612	7
57.3543514158411	57.4172290591119	-0.166978339968954	0.0888378760307251	0.0152628206674712	7
57.0828356543404	57.4172290591119	-0.157952483754416	0.0726855349342297	-0.249126455951333	7
57.569023183856	57.4172290591119	-0.148926627539878	0.0565331938377342	0.244187558446277	7
57.1216865312885	57.4172290591119	-0.13990077132534	0.0403808527412387	-0.196022609239267	7
57.7379641978278	57.4172290591119	-0.130874915110802	0.0242285116447432	0.427381542181942	7
57.266706914815	57.4172290591119	-0.121849058896264	0.00807617054824774	-0.0367492559488432	7
57.6232993101294	57.4172290591119	-0.112823202681726	-0.00807617054824774	0.326969624247547	7
57.39018628373	57.4172290591119	-0.103797346467188	-0.0242285116447432	0.100983082730077	7
57.0659056406743	57.4172290591119	-0.0947714902526495	-0.0403808527412387	-0.21617107544367	7
57.3206759475421	57.4172290591119	-0.0857456340381114	-0.0565331938377342	0.0457257163060915	7
57.0446686571881	57.4172290591119	-0.0767197778235734	-0.0726855349342297	-0.223155089165941	7
57.5613417704462	57.4172290591119	-0.0676939216090353	-0.0888378760307251	0.30064450897404	7
57.3597588944884	57.4172290591119	-0.0586680653944973	-0.104990217127221	0.106188117898198	7
56.8658429692747	57.4172290591119	-0.0496422091799592	-0.121142558223716	-0.380601322433505	7
57.4509186651561	57.4172290591119	-0.0406163529654212	-0.137294899320212	0.211600858329884	7
57.3891418597408	57.4172290591119	-0.0315904967508832	-0.153447240416707	0.156950537796507	7
57.4666817639555	57.4172290591119	-0.0225646405363451	-0.169599581513203	0.241616926893182	7
57.4463821906722	57.4172290591119	-0.0135387843218071	-0.185751922609698	0.228443838491844	7
57.3904337834134	57.4172290591119	-0.00451292810726902	-0.201904263706193	0.179621916115031	7
56.6200317603608	57.4172290591119	0.00451292810726902	-0.218056604802689	-0.58365362205562	7
56.8993763499319	57.4172290591119	0.0135387843218071	-0.234208945899184	-0.297182547602591	7
57.7704905672305	57.4172290591119	0.0225646405363451	0.238862492694572	0.0918343748877249	7
57.5602397759733	57.4172290591119	0.0315904967508832	0.222389217336325	-0.110968997225803	7
57.6514923048754	57.4172290591119	0.0406163529654212	0.205915941978079	-0.0122690491799373	7
57.7750382805551	57.4172290591119	0.0496422091799592	0.189442666619833	0.118724345643458	7
57.8689324138485	57.4172290591119	0.0586680653944973	0.172969391261587	0.220065898080509	7
57.3998673876789	57.4172290591119	0.0676939216090353	0.15649611590334	-0.241551708945352	7
57.7620166048083	57.4172290591119	0.0767197778235734	0.140022840545094	0.128044927327767	7
57.5813699540314	57.4172290591119	0.0857456340381114	0.123549565186848	-0.0451543043054292	7
57.4188080971775	57.4172290591119	0.0947714902526495	0.107076289828601	-0.200268742015653	7
57.9449702063684	57.4172290591119	0.103797346467188	0.0906030144703548	0.333340786319028	7
57.7231721900561	57.4172290591119	0.112823202681726	0.0741297391121085	0.118990189150422	7
57.9049806059167	57.4172290591119	0.121849058896264	0.0576564637538622	0.308246024154675	7
57.6207173620816	57.4172290591119	0.130874915110802	0.0411831883956158	0.0314301994632634	7
57.6780922570158	57.4172290591119	0.13990077132534	0.0247099130373695	0.0962525135412559	7
57.7166689405634	57.4172290591119	0.148926627539878	0.00823663767912317	0.14227661623247	7
57.6370379730835	57.4172290591119	0.157952483754416	-0.00823663767912317	0.0700930678962973	7
57.8116289111418	57.4172290591119	0.166978339968954	-0.0247099130373695	0.252131425098319	7
57.5393539312704	57.4172290591119	0.176004196183492	-0.0411831883956158	-0.0126961356293972	7
57.6833145335455	57.4172290591119	0.18503005239803	-0.0576564637538622	0.138711885789433	7
57.1180071912142	57.4172290591119	0.194055908612568	-0.0741297391121085	-0.419148037398123	7
57.4115616292293	57.4172290591119	0.203081764827106	-0.0906030144703548	-0.118146180239354	7
57.3236395955199	57.4172290591119	0.212107621041644	-0.107076289828601	-0.19862079480506	7
57.5836622212636	57.4172290591119	0.221133477256182	-0.123549565186848	0.0688492500823445	7
57.4365024773733	57.4172290591119	0.23015933347072	-0.140022840545094	-0.0708630746642295	7
57.6695963975558	57.4172290591119	0.239185189685258	-0.15649611590334	0.169678264661956	7
57.4875834081957	57.4172290591119	0.248211045899796	-0.172969391261587	-0.004887305554416	7
57.4856497680886	57.4172290591119	0.257236902114334	-0.189442666619833	0.000626473482206103	7
57.3997790355099	57.4172290591119	0.266262758328872	-0.205915941978079	-0.0777968399528164	7
57.6404641827866	57.4172290591119	0.27528861454341	-0.222389217336325	0.170335726467652	7
57.2755297368536	57.4172290591119	0.284314470757948	-0.238862492694572	-0.18715130032164	7
57.6130274272507	57.4172290591119	0.293340326972486	0.245857234013417	-0.343399192847044	7
57.845768928537	57.4172290591119	0.302366183187025	0.228901562702147	-0.102727876464004	7
57.8049920690425	57.4172290591119	0.311392039401563	0.211945891390876	-0.135574920861818	7
57.6672972410604	57.4172290591119	0.320417895616101	0.194990220079606	-0.265339933747213	7
58.1827258001418	57.4172290591119	0.329443751830639	0.178034548768336	0.258018440430979	7
57.9914546883989	57.4172290591119	0.338469608045177	0.161078877457066	0.0746771437847619	7
57.8759662661891	57.4172290591119	0.347495464259715	0.144123206145796	-0.0328814633283182	7
57.9780453203777	57.4172290591119	0.356521320474253	0.127167534834526	0.0771274059570465	7
57.4832911624896	57.4172290591119	0.365547176688791	0.110211863523256	-0.409696936834359	7
57.9026219642806	57.4172290591119	0.374573032903329	0.0932561922119856	0.017563680053425	7
57.8078756434838	57.4172290591119	0.383598889117867	0.0763005209007155	-0.0692528256467021	7
57.6190922130852	57.4172290591119	0.392624745332405	0.0593448495894454	-0.250106440948572	7
57.5862609355017	57.4172290591119	0.401650601546943	0.0423891782781753	-0.275007903435246	7
57.5964867145937	57.4172290591119	0.410676457761481	0.0254335069669052	-0.256852309246609	7
57.567698939022	57.6680732621414	-0.318744960987267	0.00847783565563506	0.209892802212183	8
57.0475657739268	57.6680732621414	-0.311739577229305	-0.00847783565563506	-0.300290075329709	8
57.4248976703744	57.6680732621414	-0.304734193471343	-0.0254335069669052	0.0869921086712356	8
57.4165119387199	57.6680732621414	-0.297728809713381	-0.0423891782781753	0.0885566645700742	8
57.7931952881412	57.6680732621414	-0.290723425955419	-0.0593448495894454	0.475190301544594	8
57.233345103559	57.6680732621414	-0.283718042197457	-0.0763005209007155	-0.0747095954842919	8
57.5021154327094	57.6680732621414	-0.276712658439495	-0.0932561922119856	0.204011021219483	8
57.3651038692097	57.6680732621414	-0.269707274681533	-0.110211863523256	0.0769497452731056	8
57.2686264848536	57.6680732621414	-0.262701890923572	-0.127167534834526	-0.00957735152973367	8
56.982853965674	57.6680732621414	-0.25569650716561	-0.144123206145796	-0.285399583155986	8
57.4128430000433	57.6680732621414	-0.248691123407648	-0.161078877457066	0.154539738766553	8
57.5188633549229	57.6680732621414	-0.241685739649686	-0.178034548768336	0.270510381199469	8
57.3338450076469	57.6680732621414	-0.234680355891724	-0.194990220079606	0.0954423214768181	8
56.7802409231725	57.6680732621414	-0.227674972133762	-0.211945891390876	-0.448211475444278	8
57.0703195062206	57.6680732621414	-0.2206695883758	-0.228901562702147	-0.148182604842886	8
56.9260874582391	57.6680732621414	-0.213664204617838	-0.245857234013417	-0.282464365271031	8
57.3174883180728	57.6680732621414	-0.206658820859876	0.234999174958415	-0.378925298167145	8
57.7247237471516	57.6680732621414	-0.199653437101914	0.218792335306111	0.0375115868059389	8
57.6630621208219	57.6680732621414	-0.192648053343953	0.202585495653806	-0.0149485836293949	8
57.9715397246149	57.6680732621414	-0.185642669585991	0.186378656001502	0.302730476057955	8
57.7850579181562	57.6680732621414	-0.178637285828029	0.170171816349197	0.125450125493577	8
57.2265648831726	57.6680732621414	-0.171631902070067	0.153964976696893	-0.42384145359567	8
57.8570990449034	57.6680732621414	-0.164626518312105	0.137758137044588	0.215894164029462	8
58.2070249673475	57.6680732621414	-0.157621134554143	0.121551297392284	0.575021542367894	8
57.6010564426476	57.6680732621414	-0.150615750796181	0.105344457739979	-0.0217455264376624	8
57.8137425862761	57.6680732621414	-0.143610367038219	0.0891376180876747	0.200142073085221	8
57.689735874297	57.6680732621414	-0.136604983280257	0.0729307784353702	0.0853368170004223	8
57.3464213213665	57.6680732621414	-0.129599599522295	0.0567239387830657	-0.248776280035719	8
57.7132839408377	57.6680732621414	-0.122594215764333	0.0405170991307612	0.127287795329828	8
57.618171415207	57.6680732621414	-0.115588832006371	0.0243102594784567	0.0413767255935271	8
57.2364353930454	57.6680732621414	-0.10858344824841	0.00810341982615225	-0.331157840673755	8
57.4522646528675	57.6680732621414	-0.101578064490448	-0.00810341982615225	-0.106127124957351	8
57.2960843693355	57.6680732621414	-0.0945726807324858	-0.0243102594784567	-0.253105952594956	8
57.8502671308295	57.6680732621414	-0.0875672969745239	-0.0405170991307612	0.310278264793401	8
57.1749546971061	57.6680732621414	-0.080561913216562	-0.0567239387830657	-0.35583271303567	8
57.3030204477563	57.6680732621414	-0.0735565294586	-0.0729307784353702	-0.218565506491135	8
57.4451345833109	57.6680732621414	-0.0665511457006381	-0.0891376180876747	-0.0672499150422531	8
57.3136444479855	57.6680732621414	-0.0595457619426762	-0.105344457739979	-0.189538594473283	8
57.6999279559125	57.6680732621414	-0.0525403781847143	-0.121551297392284	0.205946369348064	8
57.3960013484599	57.6680732621414	-0.0455349944267524	-0.137758137044588	-0.0887787822101764	8
57.1045404588363	57.6680732621414	-0.0385296106687905	-0.153964976696893	-0.371038215939415	8
57.3955635040458	57.6680732621414	-0.0315242269108286	-0.170171816349197	-0.0708137148356032	8
57.3885073138552	57.6680732621414	-0.0245188431528667	-0.186378656001502	-0.0686684491318207	8
57.9937840979093	57.6680732621414	-0.0175134593949048	-0.202585495653806	0.545809790816595	8
57.3044489965628	57.6680732621414	-0.0105080756369429	-0.218792335306111	-0.134323854635545	8
57.689432167188	57.6680732621414	-0.00350269187898095	-0.234999174958415	0.259860771883962	8
57.6018615029373	57.6680732621414	0.00350269187898095	0.218944234602463	-0.288658685685562	8
58.4734137075823	57.6680732621414	0.0105080756369429	0.203844632216086	0.590987737587814	8
57.5938781364555	57.6680732621414	0.0175134593949048	0.188745029829709	-0.280453614910526	8
57.4508951849623	57.6680732621414	0.0245188431528667	0.173645427443332	-0.4153423477753	8
57.3347787465037	57.6680732621414	0.0315242269108286	0.158545825056956	-0.523364567605545	8
58.0365174608542	57.6680732621414	0.0385296106687905	0.143446222670579	0.186468365373431	8
57.8684943415052	57.6680732621414	0.0455349944267524	0.128346620284202	0.0265394646527762	8
57.8348481517298	57.6680732621414	0.0525403781847143	0.113247017897826	0.000987493505851106	8
57.7963954555349	57.6680732621414	0.0595457619426762	0.0981474155114488	-0.0293709840606051	8
57.901605212878	57.6680732621414	0.0665511457006381	0.083047813125072	0.0839329919109002	8
57.7133424649447	57.6680732621414	0.0735565294586	0.0679482107386953	-0.096235537393997	8
58.2290753601222	57.6680732621414	0.080561913216562	0.0528486083523186	0.427591576411928	8
57.8125269075182	57.6680732621414	0.0875672969745239	0.0377490059659418	0.0191373424363284	8
57.5486113774835	57.6680732621414	0.0945726807324858	0.0226494035795651	-0.236683968970016	8
57.8551925462836	57.6680732621414	0.101578064490448	0.00754980119318837	0.0779914184585338	8
57.9926466191341	57.6680732621414	0.10858344824841	-0.00754980119318837	0.223539709937422	8
57.9744348913464	57.6680732621414	0.115588832006371	-0.0226494035795651	0.213422200778162	8
58.3948522022061	57.6680732621414	0.122594215764333	-0.0377490059659418	0.641933730266278	8
57.691579385919	57.6680732621414	0.129599599522295	-0.0528486083523186	-0.0532448673923837	8
57.2995895381572	57.6680732621414	0.136604983280257	-0.0679482107386953	-0.437140496525774	8
57.9709892771002	57.6680732621414	0.143610367038219	-0.083047813125072	0.242353461045595	8
57.4819701527501	57.6680732621414	0.150615750796181	-0.0981474155114488	-0.238571444676039	8
57.7734346466211	57.6680732621414	0.157621134554143	-0.113247017897826	0.0609872678233128	8
57.367313402973	57.6680732621414	0.164626518312105	-0.128346620284202	-0.337039757196304	8
57.8848261032114	57.6680732621414	0.171631902070067	-0.143446222670579	0.188567161670476	8
57.807101388654	57.6680732621414	0.178637285828029	-0.158545825056956	0.118936665741484	8
57.3900090504797	57.6680732621414	0.185642669585991	-0.173645427443332	-0.290061453804409	8
58.0051410058822	57.6680732621414	0.192648053343953	-0.188745029829709	0.333164720226508	8
57.878213996075	57.6680732621414	0.199653437101914	-0.203844632216086	0.214331929047706	8
57.6573417389668	57.6680732621414	0.206658820859876	-0.218944234602463	0.00155389056795827	8
58.2608354203889	57.6680732621414	0.213664204617838	0.242709404187203	0.136388549442416	8
58.4191948958505	57.6680732621414	0.2206695883758	0.225970824588086	0.304481220745202	8
57.8731619926562	57.6680732621414	0.227674972133762	0.209232244988968	-0.231818486607994	8
58.0879542866003	57.6680732621414	0.234680355891724	0.192493665389851	-0.00729299682266685	8
58.4804880658967	57.6680732621414	0.241685739649686	0.175755085790733	0.394973978314898	8
58.3892018186551	57.6680732621414	0.248691123407648	0.159016506191616	0.313420926914403	8
58.20323350439	57.6680732621414	0.25569650716561	0.142277926592498	0.137185808490424	8
58.178542546744	57.6680732621414	0.262701890923572	0.125539346993381	0.122228046685638	8
58.117792868862	57.6680732621414	0.269707274681533	0.108800767394264	0.0712115646447763	8
58.1190949109126	57.6680732621414	0.276712658439495	0.092062187795146	0.0822468025365726	8
58.076349146575	57.6680732621414	0.283718042197457	0.0753236081960286	0.0492342340400822	8
58.0965294894633	57.6680732621414	0.290723425955419	0.0585850285969111	0.079147772769532	8
57.9787888492921	57.6680732621414	0.297728809713381	0.0418464489977937	-0.0288596715605522	8
58.1005031931884	57.6680732621414	0.304734193471343	0.0251078693986762	0.102587868176957	8
58.0112150597192	57.6680732621414	0.311739577229305	0.00836928979955873	0.0230329305488742	8
57.8876404461182	57.6680732621414	0.318744960987267	-0.00836928979955873	-0.0908084872108867	8
56.3290984491502	56.8244466432293	-0.322401411407418	-0.0251078693986762	-0.147838913272996	9
56.5526847785276	56.8244466432293	-0.31531566610176	-0.0418464489977937	0.0854002503978701	9
56.3098463460591	56.8244466432293	-0.308229920796103	-0.0585850285969111	-0.147785347777142	9
56.1292564913113	56.8244466432293	-0.301144175490445	-0.0753236081960286	-0.318722368231578	9
56.2242623721969	56.8244466432293	-0.294058430184788	-0.092062187795146	-0.214063653052423	9
56.3385222126143	56.8244466432293	-0.28697268487913	-0.108800767394264	-0.0901509783416123	9
56.5267986293556	56.8244466432293	-0.279886939573472	-0.125539346993381	0.107778272693159	9
56.7377676557715	56.8244466432293	-0.272801194267815	-0.142277926592498	0.328400133402524	9
56.5527597977776	56.8244466432293	-0.265715448962157	-0.159016506191616	0.153045109702095	9
56.2034236540757	56.8244466432293	-0.2586297036565	-0.175755085790733	-0.186638199706318	9
56.2960638716475	56.8244466432293	-0.251543958350842	-0.192493665389851	-0.0843451478411043	9
56.4390082705021	56.8244466432293	-0.244458213045185	-0.209232244988968	0.0682520853069807	9
56.3639409342214	56.8244466432293	-0.237372467739527	-0.225970824588086	0.00283758331967948	9
56.2771369741787	56.8244466432293	-0.23028672243387	-0.242709404187203	-0.0743135424295664	9
57.1889048208767	56.8244466432293	-0.223200977128212	0.256035587449076	0.331623567326584	9
56.9384139018747	56.8244466432293	-0.216115231822555	0.23837796072845	0.0917045297394931	9
56.7831257299419	56.8244466432293	-0.209029486516897	0.220720334007824	-0.0530117607783696	9
56.7391805763341	56.8244466432293	-0.20194374121124	0.203062707287198	-0.0863850329711924	9
57.0187842828124	56.8244466432293	-0.194857995905582	0.185405080566572	0.203790554922112	9
57.0174827717534	56.8244466432293	-0.187772250599925	0.167747453845946	0.213060925278032	9
56.9605834409133	56.8244466432293	-0.180686505294267	0.150089827125321	0.16673347585294	9
56.9283115715247	56.8244466432293	-0.173600759988609	0.132432200404695	0.145033487879273	9
57.1828820167045	56.8244466432293	-0.166515014682952	0.114774573684069	0.410175814474073	9
56.6615457391477	56.8244466432293	-0.159429269377294	0.0971169469634427	-0.10058858166778	9
56.7709964723976	56.8244466432293	-0.152343524071637	0.0794593202428168	0.0194340329971121	9
56.8708405084882	56.8244466432293	-0.145257778765979	0.0618016935221908	0.129849950502635	9
56.8422116307082	56.8244466432293	-0.138172033460322	0.0441440668015649	0.111792954137657	9
56.6991682983638	56.8244466432293	-0.131086288154664	0.0264864400809389	-0.0206784967917974	9
57.1988265246036	56.8244466432293	-0.124000542849007	0.00882881336031297	0.489551610862952	9
56.3090050592143	56.8244466432293	-0.116914797543349	-0.00882881336031297	-0.389697973111312	9
56.4429383579505	56.8244466432293	-0.109829052237692	-0.0264864400809389	-0.2451927929602	9
56.6089922062182	56.8244466432293	-0.102743306932034	-0.0441440668015649	-0.0685670632774763	9
56.9931808653065	56.8244466432293	-0.0956575616263767	-0.0618016935221908	0.326193477225803	9
57.4477344816163	56.8244466432293	-0.0885718163207191	-0.0794593202428168	0.791318974950522	9
56.4413128150882	56.8244466432293	-0.0814860710150616	-0.0971169469634427	-0.204530810162628	9
56.9083035918999	56.8244466432293	-0.0744003257094041	-0.114774573684069	0.273031848064047	9
56.8670026412325	56.8244466432293	-0.0673145804037465	-0.132432200404695	0.242302778811594	9
56.6891121250064	56.8244466432293	-0.060228835098089	-0.150089827125321	0.0749841440004909	9
56.9666498893874	56.8244466432293	-0.0531430897924315	-0.167747453845946	0.3630937897965	9
56.9894612853437	56.8244466432293	-0.046057344486774	-0.185405080566572	0.396477067167755	9
56.6570974528609	56.8244466432293	-0.0389715991811164	-0.203062707287198	0.0746851160999248	9
56.3639188542421	56.8244466432293	-0.0318858538754589	-0.220720334007824	-0.20792160110393	9
56.3617445791952	56.8244466432293	-0.0248001085698014	-0.23837796072845	-0.199523994735834	9
56.5740696761792	56.8244466432293	-0.0177143632641438	-0.256035587449076	0.0233729836631196	9
57.1351784578148	56.8244466432293	-0.0106286179584863	0.237228577303189	0.084131855240802	9
56.8877374269426	56.8244466432293	-0.00354287265282877	0.220867985765038	-0.154034329398919	9
57.3629076461548	56.8244466432293	0.00354287265282877	0.204507394226887	0.330410736045746	9
56.2652487753602	56.8244466432293	0.0106286179584863	0.188146802688736	-0.757973288516342	9
57.3600116526625	56.8244466432293	0.0177143632641438	0.171786211150585	0.34606443501852	9
57.2029973422898	56.8244466432293	0.0248001085698014	0.155425619612434	0.198324970878249	9
57.1219383151003	56.8244466432293	0.0318858538754589	0.139065028074283	0.126540789921286	9
56.8845765464163	56.8244466432293	0.0389715991811164	0.122704436536132	-0.101546132530285	9
56.7878901751902	56.8244466432293	0.046057344486774	0.106343844997981	-0.18895765752389	9
56.7663606534882	56.8244466432293	0.0531430897924315	0.0899832534598302	-0.201212332993361	9
57.0055199642128	56.8244466432293	0.060228835098089	0.0736226619216793	0.0472218239637425	9
56.7917353405294	56.8244466432293	0.0673145804037465	0.0572620703835283	-0.157287953487188	9
56.8234498152124	56.8244466432293	0.0744003257094041	0.0409014788453774	-0.116298632571634	9
56.7818145490225	56.8244466432293	0.0814860710150616	0.0245408873072264	-0.148659052529062	9
57.040334606836	56.8244466432293	0.0885718163207191	0.00818029576907547	0.119135851516882	9
56.7601878730968	56.8244466432293	0.0956575616263767	-0.00818029576907547	-0.151736035989763	9
57.0238694722254	56.8244466432293	0.102743306932034	-0.0245408873072264	0.121220409371247	9
57.1129480857129	56.8244466432293	0.109829052237692	-0.0409014788453774	0.219573869091269	9
56.730227278624	56.8244466432293	0.116914797543349	-0.0572620703835283	-0.153872091765071	9
57.0081050272922	56.8244466432293	0.124000542849007	-0.0736226619216793	0.133280503135599	9
56.6849331702455	56.8244466432293	0.131086288154664	-0.0899832534598302	-0.180616507678644	9
57.2453495476511	56.8244466432293	0.138172033460322	-0.106343844997981	0.38907471595946	9
57.0285854378085	56.8244466432293	0.145257778765979	-0.122704436536132	0.181585452349381	9
56.8100473723683	56.8244466432293	0.152343524071637	-0.139065028074283	-0.0276777668583698	9
56.9603621664417	56.8244466432293	0.159429269377294	-0.155425619612434	0.131911873447501	9
56.9260353825792	56.8244466432293	0.166515014682952	-0.171786211150585	0.106859935817544	9
56.9631277644859	56.8244466432293	0.173600759988609	-0.188146802688736	0.153227163956694	9
56.6932342133675	56.8244466432293	0.180686505294267	-0.204507394226887	-0.107391540929169	9
56.8318733376856	56.8244466432293	0.187772250599925	-0.220867985765038	0.0405224296213697	9
56.9957421869576	56.8244466432293	0.194857995905582	-0.237228577303189	0.213666125125872	9
57.391544868092	56.8244466432293	0.20194374121124	0.231256581797659	0.133897901853784	9
57.3916947002289	56.8244466432293	0.209029486516897	0.21530785201851	0.142910718464145	9
57.1330036263498	56.8244466432293	0.216115231822555	0.199359122239361	-0.106917370941424	9
57.3021684683124	56.8244466432293	0.223200977128212	0.183410392460212	0.0711104554946539	9
57.6389962782447	56.8244466432293	0.23028672243387	0.167461662681063	0.416801249900503	9
57.5547117812055	56.8244466432293	0.237372467739527	0.151512932901914	0.341379737334808	9
57.0245661040492	56.8244466432293	0.244458213045185	0.135564203122765	-0.179902955348051	9
57.463777394019	56.8244466432293	0.251543958350842	0.119615473343617	0.26817131909526	9
57.2259841206505	56.8244466432293	0.2586297036565	0.103666743564468	0.0392410302002098	9
57.1012914309762	56.8244466432293	0.265715448962157	0.0877180137853188	-0.0765886750005458	9
57.1043773747689	56.8244466432293	0.272801194267815	0.0717692840061699	-0.0646397467344212	9
57.5518097719892	56.8244466432293	0.279886939573472	0.055820554227021	0.391655634959455	9
57.2587060007189	56.8244466432293	0.28697268487913	0.0398718244478722	0.107414848162604	9
57.5389523406146	56.8244466432293	0.294058430184788	0.0239230946687233	0.396524172531829	9
56.6929281233683	56.8244466432293	0.301144175490445	0.00797436488957443	-0.440637060241047	9
57.1283839699774	56.8244466432293	0.308229920796103	-0.00797436488957443	0.0036817708415403	9
56.8393585253591	56.8244466432293	0.31531566610176	-0.0239230946687233	-0.27648068930323	9
57.120364768581	56.8244466432293	0.322401411407418	-0.0398718244478722	0.0133885383921537	9
56.8509840012622	56.916860744071	-0.380746151740616	-0.055820554227021	0.370689963158842	10
56.5015422712967	56.916860744071	-0.372378104449613	-0.0717692840061699	0.0288289156814731	10
56.4200257595606	56.916860744071	-0.364010057158611	-0.0877180137853188	-0.0451069135665203	10
56.3154955949404	56.916860744071	-0.355642009867608	-0.103666743564468	-0.142056395698567	10
55.9851622528814	56.916860744071	-0.347273962576606	-0.119615473343617	-0.464809055269393	10
56.5187069312705	56.916860744071	-0.338905915285603	-0.135564203122765	0.0763163056078015	10
56.2128366620354	56.916860744071	-0.3305378679946	-0.151512932901914	-0.221973281139074	10
56.3010843498302	56.916860744071	-0.322169820703598	-0.167461662681063	-0.126144910856189	10
56.0620518550588	56.916860744071	-0.313801773412595	-0.183410392460212	-0.357596723139399	10
55.8932923604188	56.916860744071	-0.305433726121593	-0.199359122239361	-0.518775535291257	10
56.6680293559736	56.916860744071	-0.29706567883059	-0.21530785201851	0.263542142751683	10
56.1974327334283	56.916860744071	-0.288697631539588	-0.231256581797659	-0.199473797305445	10
56.9764642716425	56.916860744071	-0.280329584248585	0.243088220801475	0.0968448910185522	10
56.7596340887092	56.916860744071	-0.271961536957583	0.226323515918615	-0.11158863432284	10
56.8820654552343	56.916860744071	-0.26359348966658	0.209558811035754	0.0192393897941007	10
56.7607452203951	56.916860744071	-0.255225442375578	0.192794106152894	-0.0936841874532579	10
57.0279359384737	56.916860744071	-0.246857395084575	0.176029401270034	0.18190318821721	10
56.5185166367783	56.916860744071	-0.238489347793572	0.159264696387173	-0.319119455886371	10
56.9928581263014	56.916860744071	-0.23012130050257	0.142499991504313	0.163618691228598	10
57.0955263785608	56.916860744071	-0.221753253211567	0.125735286621453	0.274683601079863	10
57.0192464244903	56.916860744071	-0.213385205920565	0.108970581738592	0.206800304601282	10
57.4008898972449	56.916860744071	-0.205017158629562	0.0922058768557319	0.596840434947653	10
56.9701684211667	56.916860744071	-0.19664911133856	0.0754411719728715	0.174515616461364	10
56.6097462091964	56.916860744071	-0.188281064047557	0.0586764670900112	-0.17750993791713	10
56.7259916915942	56.916860744071	-0.179913016756555	0.0419117622071508	-0.052867797927464	10
56.8609540053044	56.916860744071	-0.171544969465552	0.0251470573242905	0.0904911733745939	10
56.7598647995007	56.916860744071	-0.16317692217455	0.00838235244143017	-0.00220137483725389	10
57.0057952240499	56.916860744071	-0.154808874883547	-0.00838235244143017	0.252125707303874	10
56.3767882894363	56.916860744071	-0.146440827592545	-0.0251470573242905	-0.368484569717863	10
56.7082303472585	56.916860744071	-0.138072780301542	-0.0419117622071508	-0.0286458543038822	10
56.556241998591	56.916860744071	-0.129704733010539	-0.0586764670900112	-0.172237545379511	10
56.379775099148	56.916860744071	-0.121336685719537	-0.0754411719728715	-0.340307787230602	10
56.7285388792104	56.916860744071	-0.112968638428534	-0.0922058768557319	0.0168526504236561	10
56.4769017171998	56.916860744071	-0.104600591137532	-0.108970581738592	-0.226387853995084	10
56.8228451360914	56.916860744071	-0.0962325438465292	-0.125735286621453	0.127952222488396	10
56.6447582080857	56.916860744071	-0.0878644965555267	-0.142499991504313	-0.0417380479255125	10
56.4427368552646	56.916860744071	-0.0794964492645242	-0.159264696387173	-0.235362743154708	10
56.2946695216484	56.916860744071	-0.0711284019735216	-0.176029401270034	-0.375033419179117	10
56.5847787382061	56.916860744071	-0.0627603546825191	-0.192794106152894	-0.076527545029489	10
56.5299660345794	56.916860744071	-0.0543923073915165	-0.209558811035754	-0.12294359106436	10
56.6392222013623	56.916860744071	-0.046024260100514	-0.226323515918615	-0.00529076668958867	10
56.3560472851333	56.916860744071	-0.0376562128095114	-0.243088220801475	-0.280069025326758	10
56.8281986126467	56.916860744071	-0.0292881655185089	0.251009619097962	-0.310383585003741	10
57.0044478199982	56.916860744071	-0.0209201182275064	0.233698610884309	-0.125191416729625	10
57.2285835083937	56.916860744071	-0.0125520709365038	0.216387602670657	0.107887232588543	10
56.7636452967496	56.916860744071	-0.00418402364550127	0.199076594457004	-0.348108018132925	10
57.28918525318	56.916860744071	0.00418402364550127	0.181765586243352	0.186374899220153	10
57.4400662817191	56.916860744071	0.0125520709365038	0.164454578029699	0.346198888681854	10
57.0677162525534	56.916860744071	0.0209201182275064	0.147143569816046	-0.0172081795611384	10
56.6974959903269	56.916860744071	0.0292881655185089	0.129832561602394	-0.378485480865028	10
57.2219576712903	56.916860744071	0.0376562128095114	0.112521553388741	0.154919161021017	10
57.2853717813479	56.916860744071	0.046024260100514	0.0952105451750889	0.227276232001242	10
56.9056921278674	56.916860744071	0.0543923073915165	0.0778995369614364	-0.143460460556587	10
57.1453991771501	56.916860744071	0.0627603546825191	0.0605885287477838	0.105189549648773	10
56.9050997523377	56.916860744071	0.0711284019735216	0.0432775205341313	-0.126166914241024	10
57.0640955420867	56.916860744071	0.0794964492645242	0.0259665123204788	0.0417718364306734	10
56.8075543694247	56.916860744071	0.0878644965555267	0.00865550410682626	-0.205826375308655	10
57.0758195280587	56.916860744071	0.0962325438465292	-0.00865550410682626	0.0713817442479902	10
56.7539122873152	56.916860744071	0.104600591137532	-0.0259665123204788	-0.241582535572866	10
56.7425105020405	56.916860744071	0.112968638428534	-0.0432775205341313	-0.244041359924895	10
56.8926225461415	56.916860744071	0.121336685719537	-0.0605885287477838	-0.0849863549013077	10
57.0238487912229	56.916860744071	0.129704733010539	-0.0778995369614364	0.0551828511027477	10
56.768249562502	56.916860744071	0.138072780301542	-0.0952105451750889	-0.19147341669544	10
56.8031468528532	56.916860744071	0.146440827592545	-0.112521553388741	-0.147633165421616	10
56.7486172424807	56.916860744071	0.154808874883547	-0.129832561602394	-0.193219814871468	10
56.8053612430602	56.916860744071	0.16317692217455	-0.147143569816046	-0.1275328533693	10
56.721024688071	56.916860744071	0.171544969465552	-0.164454578029699	-0.202926447435878	10
57.0252112240668	56.916860744071	0.179913016756555	-0.181765586243352	0.110203049482518	10
56.9017979181193	56.916860744071	0.188281064047557	-0.199076594457004	-0.00426729554229256	10
56.8049091031121	56.916860744071	0.19664911133856	-0.216387602670657	-0.0922131496268648	10
56.9396706848351	56.916860744071	0.205017158629562	-0.233698610884309	0.0514913930187918	10
56.4150459800448	56.916860744071	0.213385205920565	-0.251009619097962	-0.464190350848846	10
56.7988307479712	56.916860744071	0.221753253211567	0.248478118087224	-0.588261367398582	10
57.5458423026453	56.916860744071	0.23012130050257	0.231341696150174	0.167518561921507	10
57.6339792292428	56.916860744071	0.238489347793572	0.214205274213124	0.264423863165095	10
56.9726669741887	56.916860744071	0.246857395084575	0.197068852276074	-0.388120017243001	10
57.2876168786383	56.916860744071	0.255225442375578	0.179932430339025	-0.0644017381473652	10
57.4378877422881	56.916860744071	0.26359348966658	0.162796008401975	0.0946375001485149	10
57.7699526441771	56.916860744071	0.271961536957583	0.145659586464925	0.435470776683561	10
57.8906006251288	56.916860744071	0.280329584248585	0.128523164527875	0.564887132281267	10
57.2012632935896	56.916860744071	0.288697631539588	0.111386742590825	-0.115681824611882	10
57.0233453600225	56.916860744071	0.29706567883059	0.0942503206537747	-0.28483138353288	10
57.236409195214	56.916860744071	0.305433726121593	0.0771138987167248	-0.0629991736953936	10
57.1617084384231	56.916860744071	0.313801773412595	0.0599774767796748	-0.1289315558402	10
57.2961642513478	56.916860744071	0.322169820703598	0.0428410548426249	0.0142926317304975	10
57.3297762593962	56.916860744071	0.3305378679946	0.0257046329055749	0.056673014425011	10
57.0042039528519	56.916860744071	0.338905915285603	0.00856821096852498	-0.260130917473288	10
57.2473390378682	56.916860744071	0.347273962576606	-0.00856821096852498	-0.00822745781086975	10
57.4443124127238	56.916860744071	0.355642009867608	-0.0257046329055749	0.197514291690721	10
57.0387567146411	56.916860744071	0.364010057158611	-0.0428410548426249	-0.199273031745868	10
56.9728861954386	56.916860744071	0.372378104449613	-0.0599774767796748	-0.25637517630239	10
57.0175015017509	56.916860744071	0.380746151740616	-0.0771138987167248	-0.202991495343973	10
56.4265443989099	56.785894333719	-0.373399399198354	-0.0942503206537747	0.108299785043045	11
56.4809747737313	56.785894333719	-0.365192818996192	-0.111386742590825	0.171660001599346	11
56.2520774418073	56.785894333719	-0.356986238794031	-0.128523164527875	-0.0483074885898238	11
56.2251778811342	56.785894333719	-0.348779658591869	-0.145659586464925	-0.0662772075279456	11
56.2333026576447	56.785894333719	-0.340573078389707	-0.162796008401975	-0.0492225892825425	11
56.287582078738	56.785894333719	-0.332366498187546	-0.179932430339025	0.0139866735456212	11
56.0148670682084	56.785894333719	-0.324159917985384	-0.197068852276074	-0.249798495249073	11
56.5043413935814	56.785894333719	-0.315953337783222	-0.214205274213124	0.248605671858743	11
56.0279905545929	56.785894333719	-0.307746757581061	-0.231341696150174	-0.218815325394883	11
56.1520446278851	56.785894333719	-0.299540177378899	-0.248478118087224	-0.0858314103677181	11
56.577262955829	56.785894333719	-0.291333597176738	0.2270157813454	-0.144313562058642	11
57.0262678603889	56.785894333719	-0.283127016974576	0.211359520562959	0.312141023081582	11
56.3679776767408	56.785894333719	-0.274920436772414	0.195703259780518	-0.338699479986257	11
56.8879950470583	56.785894333719	-0.266713856570253	0.180046998998076	0.188767570911541	11
56.5137311230741	56.785894333719	-0.258507276368091	0.164390738215635	-0.178046672492463	11
56.3517914504445	56.785894333719	-0.250300696165929	0.148734477433193	-0.332536664541707	11
56.630261738137	56.785894333719	-0.242094115963768	0.133078216650752	-0.046616696268987	11
56.9041510405849	56.785894333719	-0.233887535761606	0.117421955868311	0.234722286759267	11
56.8214186017514	56.785894333719	-0.225680955559445	0.101765695085869	0.159439528505992	11
56.8695279960662	56.785894333719	-0.217474375357283	0.0861094343034277	0.214998603401027	11
56.863253157788	56.785894333719	-0.209267795155121	0.0704531735209863	0.216173445703161	11
56.4331658143754	56.785894333719	-0.20106121495296	0.0547969127385449	-0.206464217129133	11
56.5558219482109	56.785894333719	-0.192854634750798	0.0391406519561035	-0.0763584027134324	11
56.5927459704258	56.785894333719	-0.184648054548636	0.0234843911736621	-0.0319846999182405	11
56.3646332985512	56.785894333719	-0.176441474346475	0.0078281303912207	-0.252647691212492	11
56.4705578415277	56.785894333719	-0.168234894144313	-0.0078281303912207	-0.139273467655754	11
56.8765015365603	56.785894333719	-0.160028313942152	-0.0234843911736621	0.274119907957112	11
56.6154257077316	56.785894333719	-0.15182173373999	-0.0391406519561035	0.0204937597087527	11
56.7086480634484	56.785894333719	-0.143615153537828	-0.0547969127385449	0.121165796005813	11
56.7645578873323	56.785894333719	-0.135408573335667	-0.0704531735209863	0.184525300469938	11
56.1935356490207	56.785894333719	-0.127201993133505	-0.0861094343034277	-0.379047257261355	11
56.8050000459593	56.785894333719	-0.118995412931343	-0.101765695085869	0.239866820257561	11
56.3090938964932	56.785894333719	-0.110788832729182	-0.117421955868311	-0.24858964862827	11
56.2413584063624	56.785894333719	-0.10258225252702	-0.133078216650752	-0.308875458178801	11
56.4583957637164	56.785894333719	-0.0943756723248586	-0.148734477433193	-0.0843884202445422	11
56.5031592979873	56.785894333719	-0.086169092122697	-0.164390738215635	-0.0321752053933486	11
56.6541686659287	56.785894333719	-0.0779625119205354	-0.180046998998076	0.126283843128285	11
56.6900969955137	56.785894333719	-0.0697559317183738	-0.195703259780518	0.169661853293619	11
56.6242172882698	56.785894333719	-0.0615493515162122	-0.211359520562959	0.111231826629979	11
56.4004824750834	56.785894333719	-0.0533427713140505	-0.2270157813454	-0.105053305976115	11
56.9157776161795	56.785894333719	-0.0451361911118889	0.249717336968745	-0.0746978633963125	11
56.5848290032511	56.785894333719	-0.0369296109097273	0.232495451660556	-0.396631171218675	11
57.1401843442159	56.785894333719	-0.0287230307075657	0.215273566352366	0.167739474852168	11
56.7460587233879	56.785894333719	-0.0205164505054041	0.198051681044177	-0.217370840869887	11
56.8034742973276	56.785894333719	-0.0123098703032424	0.180829795735988	-0.150939961824122	11
56.7997016613038	56.785894333719	-0.00410329010108081	0.163607910427798	-0.145697292741855	11
57.1935664750209	56.785894333719	0.00410329010108081	0.146386025119609	0.257182826081193	11
56.5677817934289	56.785894333719	0.0123098703032424	0.12916413981142	-0.359586550404727	11
56.8748371633865	56.785894333719	0.0205164505054041	0.11194225450323	-0.0435158753411521	11
57.0275323791682	56.785894333719	0.0287230307075657	0.0947203691950412	0.118194645546643	11
56.6445070412077	56.785894333719	0.0369296109097273	0.0774984838868519	-0.255815387307852	11
56.5524021388141	56.785894333719	0.0451361911118889	0.0602765985786626	-0.338904984595447	11
56.7040611962828	56.785894333719	0.0533427713140505	0.0430547132704733	-0.178230622020655	11
56.9124316758988	56.785894333719	0.0615493515162122	0.025832827962284	0.0391551627013024	11
56.9228246139009	56.785894333719	0.0697559317183738	0.00861094265409465	0.0585634058094801	11
56.9730936260692	56.785894333719	0.0779625119205354	-0.00861094265409465	0.117847723083776	11
56.3612694596967	56.785894333719	0.086169092122697	-0.025832827962284	-0.484961138182686	11
56.6404403309283	56.785894333719	0.0943756723248586	-0.0430547132704733	-0.196774961845094	11
56.9693123186764	56.785894333719	0.10258225252702	-0.0602765985786626	0.141112331009009	11
56.8791795708953	56.785894333719	0.110788832729182	-0.0774984838868519	0.0599948883340111	11
56.5615412957699	56.785894333719	0.118995412931343	-0.0947203691950412	-0.24862808168536	11
56.5479344185863	56.785894333719	0.127201993133505	-0.11194225450323	-0.253219653762986	11
56.7946868829724	56.785894333719	0.135408573335667	-0.12916413981142	0.00254811572915968	11
56.6813043960946	56.785894333719	0.143615153537828	-0.146386025119609	-0.10181906604264	11
56.8111752978013	56.785894333719	0.15182173373999	-0.163607910427798	0.0370671407701405	11
56.962973458974	56.785894333719	0.160028313942152	-0.180829795735988	0.197880607048837	11
56.7143430901704	56.785894333719	0.168234894144313	-0.198051681044177	-0.0417344566486816	11
56.6526212310374	56.785894333719	0.176441474346475	-0.215273566352366	-0.0944410106756605	11
56.8736814850333	56.785894333719	0.184648054548636	-0.232495451660556	0.135634548426211	11
56.5938651520407	56.785894333719	0.192854634750798	-0.249717336968745	-0.135166479460373	11
57.3172619959764	56.785894333719	0.20106121495296	0.253295021127196	0.0770114261772776	11
57.3340616888989	56.785894333719	0.209267795155121	0.235826398980493	0.103073161044351	11
56.9405198101573	56.785894333719	0.217474375357283	0.21835777683379	-0.281206675752719	11
57.5413603015749	56.785894333719	0.225680955559445	0.200889154687087	0.328895857609394	11
57.1820851229825	56.785894333719	0.233887535761606	0.183420532540383	-0.0211172790384612	11
56.9838432633037	56.785894333719	0.242094115963768	0.16595191039368	-0.210097096772741	11
57.0581667749403	56.785894333719	0.250300696165929	0.148483288246977	-0.126511543191587	11
56.7887811998516	56.785894333719	0.258507276368091	0.131014666100274	-0.386635076335715	11
57.1103764968331	56.785894333719	0.266713856570253	0.113546043953571	-0.0557777374096783	11
57.1087875015969	56.785894333719	0.274920436772414	0.0960774218068675	-0.0481046907013309	11
56.9477125087322	56.785894333719	0.283127016974576	0.0786087996601643	-0.199917641621561	11
57.1021341289938	56.785894333719	0.291333597176738	0.0611401775134612	-0.0362339794153672	11
57.0623069405454	56.785894333719	0.299540177378899	0.043671555366758	-0.0667991259192446	11
56.8147867601939	56.785894333719	0.307746757581061	0.0262029332200548	-0.305057264326237	11
57.4294906328574	56.785894333719	0.315953337783222	0.00873431107335159	0.318908650281867	11
57.0928009187614	56.785894333719	0.324159917985384	-0.00873431107335159	-0.00851902186964013	11
56.9420276688643	56.785894333719	0.332366498187546	-0.0262029332200548	-0.150030229822131	11
57.0536365773758	56.785894333719	0.340573078389707	-0.043671555366758	-0.0291592793661734	11
56.8119302934974	56.785894333719	0.348779658591869	-0.0611401775134612	-0.261603521300009	11
57.2200847758182	56.785894333719	0.356986238794031	-0.0786087996601643	0.155813002965339	11
57.1408702681345	56.785894333719	0.365192818996192	-0.0960774218068675	0.0858605372262301	11
57.4553090777151	56.785894333719	0.373399399198354	-0.113546043953571	0.409561388751358	11
56.9969635703148	57.1492970710355	-0.165648446206685	-0.131014666100274	0.144329611586307	12
56.9298579006892	57.1492970710355	-0.162007821015329	-0.148483288246977	0.0910519389160253	12
56.7922929488399	57.1492970710355	-0.158367195823974	-0.16595191039368	-0.0326850159779737	12
56.8473947634883	57.1492970710355	-0.154726570632618	-0.183420532540383	0.036244795625786	12
56.6608843929055	57.1492970710355	-0.151085945441262	-0.200889154687087	-0.136437578001686	12
57.0587621552714	57.1492970710355	-0.147445320249907	-0.21835777683379	0.275268181319616	12
56.7736513180574	57.1492970710355	-0.143804695058551	-0.235826398980493	0.00398534106099113	12
56.1163923025829	57.1492970710355	-0.140164069867195	-0.253295021127196	-0.639445677458219	12
57.1594839256539	57.1492970710355	-0.136523444675839	0.262314254504853	-0.115603955210646	12
57.3758414494886	57.1492970710355	-0.132882819484484	0.244223616263139	0.115203581674453	12
57.1574562331412	57.1492970710355	-0.129242194293128	0.226132978021425	-0.0887316216226233	12
57.4510806099034	57.1492970710355	-0.125601569101772	0.208042339779711	0.219342768189955	12
57.0002702868754	57.1492970710355	-0.121960943910417	0.189951701537997	-0.217017541787659	12
57.2076030272562	57.1492970710355	-0.118320318719061	0.171861063296283	0.00476521164353349	12
57.1900997967182	57.1492970710355	-0.114679693527705	0.153770425054569	0.00171199415587667	12
57.0596082605653	57.1492970710355	-0.111039068336349	0.135679786812855	-0.114329528946678	12
56.8585126879614	57.1492970710355	-0.107398443144994	0.117589148571141	-0.300975088500227	12
57.3109535874667	57.1492970710355	-0.103757817953638	0.0994985103294271	0.165915824055426	12
57.0951515361107	57.1492970710355	-0.100117192762282	0.0814078720877131	-0.0354362142501966	12
57.2951378631452	57.1492970710355	-0.0964765675709265	0.0633172338459991	0.179000125834601	12
57.2660737834787	57.1492970710355	-0.0928359423795708	0.0452265956042851	0.164386059218544	12
57.3335690591561	57.1492970710355	-0.0891953171882151	0.027135957362571	0.246331347946244	12
56.9630426749166	57.1492970710355	-0.0855546919968594	0.00904531912085701	-0.109745023242848	12
57.2795413888576	57.1492970710355	-0.0819140668055036	-0.00904531912085701	0.22120370374852	12
57.0252922613095	57.1492970710355	-0.0782734416141479	-0.027135957362571	-0.0185954107492217	12
56.7728868335714	57.1492970710355	-0.0746328164227922	-0.0452265956042851	-0.256550825437026	12
56.8576756954654	57.1492970710355	-0.0709921912314365	-0.0633172338459991	-0.15731195049265	12
57.3286758777483	57.1492970710355	-0.0673515660400808	-0.0814078720877131	0.328138244840566	12
57.0833859000105	57.1492970710355	-0.0637109408487251	-0.0994985103294271	0.0972982801531979	12
57.0116448009772	57.1492970710355	-0.0600703156573693	-0.117589148571141	0.0400071941701773	12
57.2538535069368	57.1492970710355	-0.0564296904660136	-0.135679786812855	0.296665913180164	12
56.7573139303837	57.1492970710355	-0.0527890652746579	-0.153770425054569	-0.185423650322599	12
57.0992102339066	57.1492970710355	-0.0491484400833022	-0.171861063296283	0.170922666250682	12
57.0681601936747	57.1492970710355	-0.0455078148919465	-0.189951701537997	0.154322639069214	12
56.8756372775674	57.1492970710355	-0.0418671897005908	-0.208042339779711	-0.023750263987769	12
56.6479459516608	57.1492970710355	-0.038226564509235	-0.226132978021425	-0.236991576844062	12
56.8688441111592	57.1492970710355	-0.0345859393178793	-0.244223616263139	-0.00164340429525705	12
56.6019350071052	57.1492970710355	-0.0309453141265236	-0.262314254504853	-0.254102495298897	12
57.4567372671274	57.1492970710355	-0.0273046889351679	0.216258258019737	0.118486627007365	12
57.2470610695285	57.1492970710355	-0.0236640637438122	0.201343895397686	-0.0799158331608724	12
57.6608711379225	57.1492970710355	-0.0200234385524564	0.186429532775635	0.345167972663846	12
57.492701736737	57.1492970710355	-0.0163828133611007	0.171515170153584	0.188272308909036	12
57.6918181301907	57.1492970710355	-0.012742188169745	0.156600807531533	0.398662439793439	12
57.2385537654829	57.1492970710355	-0.0091015629783893	0.141686444909483	-0.0433281874836435	12
57.3755670848459	57.1492970710355	-0.00546093778703358	0.126772082287432	0.104958869310068	12
57.1475218030757	57.1492970710355	-0.00182031259567786	0.111857719665381	-0.111812675029496	12
57.4388627402872	57.1492970710355	0.00182031259567786	0.0969433570433302	0.190801999612737	12
57.2445713936631	57.1492970710355	0.00546093778703358	0.0820289944212794	0.00778439041926917	12
57.0300088688108	57.1492970710355	0.0091015629783893	0.0671146317992286	-0.19550439700234	12
57.1832771633862	57.1492970710355	0.012742188169745	0.0522002691771778	-0.030962364996221	12
56.7123754630341	57.1492970710355	0.0163828133611007	0.037285906555127	-0.490590327917588	12
57.365770296501	57.1492970710355	0.0200234385524564	0.0223715439330762	0.174078242979956	12
57.4429399273758	57.1492970710355	0.0236640637438122	0.0074571813110254	0.262521611285434	12
57.1548129734702	57.1492970710355	0.0273046889351679	-0.0074571813110254	-0.0143316051894675	12
56.9489156259742	57.1492970710355	0.0309453141265236	-0.0223715439330762	-0.208955215254753	12
57.0420860619529	57.1492970710355	0.0345859393178793	-0.037285906555127	-0.104511041845293	12
57.0473461327744	57.1492970710355	0.038226564509235	-0.0522002691771778	-0.0879772335931756	12
56.8159907383179	57.1492970710355	0.0418671897005908	-0.0671146317992286	-0.308058890618911	12
56.8817522816369	57.1492970710355	0.0455078148919465	-0.0820289944212794	-0.231023609869284	12
57.1828031663189	57.1492970710355	0.0491484400833022	-0.0969433570433302	0.0813010122434376	12
57.0317059949782	57.1492970710355	0.0527890652746579	-0.111857719665381	-0.0585224216665179	12
56.9257215244679	57.1492970710355	0.0564296904660136	-0.126772082287432	-0.153233154746162	12
57.176855279956	57.1492970710355	0.0600703156573693	-0.141686444909483	0.10917433817267	12
57.0295286475502	57.1492970710355	0.0637109408487251	-0.156600807531533	-0.0268785568025121	12
57.146207506737	57.1492970710355	0.0673515660400808	-0.171515170153584	0.10107403981504	12
57.5233115081464	57.1492970710355	0.0709921912314365	-0.186429532775635	0.489451778655087	12
57.3436332500437	57.1492970710355	0.0746328164227922	-0.201343895397686	0.321047257983087	12
57.5808065913681	57.1492970710355	0.0782734416141479	-0.216258258019737	0.56949433673818	12
57.5576032742069	57.1492970710355	0.0819140668055036	0.234795467413535	0.0915966689524102	12
57.2954477210112	57.1492970710355	0.0855546919968594	0.218602676557429	-0.158006718578601	12
57.4664801351001	57.1492970710355	0.0891953171882151	0.202409885701324	0.0255778611751119	12
57.3598112792598	57.1492970710355	0.0928359423795708	0.186217094845218	-0.0685388290005059	12
57.1900757438125	57.1492970710355	0.0964765675709265	0.170024303989112	-0.225722198783037	12
57.6076935082128	57.1492970710355	0.100117192762282	0.153831513133006	0.204447731281985	12
57.5113378285122	57.1492970710355	0.103757817953638	0.1376387222769	0.120644217246201	12
57.8006877326134	57.1492970710355	0.107398443144994	0.121445931420794	0.422546287012131	12
57.2645198712547	57.1492970710355	0.111039068336349	0.105253140564688	-0.101069408681821	12
57.4964703123053	57.1492970710355	0.114679693527705	0.0890603497085824	0.143433198033551	12
57.6258378810253	57.1492970710355	0.118320318719061	0.0728675588524765	0.285352932418285	12
57.3785005358822	57.1492970710355	0.121960943910417	0.0566747679963706	0.0505677529399122	12
57.1138735543865	57.1492970710355	0.125601569101772	0.0404819771402647	-0.20150706289107	12
57.3550204312557	57.1492970710355	0.129242194293128	0.0242891862841588	0.0521919796429349	12
56.8455731469483	57.1492970710355	0.132882819484484	0.00809639542805294	-0.444703138999703	12
57.3233898944019	57.1492970710355	0.136523444675839	-0.00809639542805294	0.0456657741186096	12
57.1822003326367	57.1492970710355	0.140164069867195	-0.0242891862841588	-0.0829716219818453	12
56.9603769027098	57.1492970710355	0.143804695058551	-0.0404819771402647	-0.292242886243955	12
57.2855289065872	57.1492970710355	0.147445320249907	-0.0566747679963706	0.0454612832981396	12
57.1563952832604	57.1492970710355	0.151085945441262	-0.0728675588524765	-0.07112017436383	12
57.3525481189997	57.1492970710355	0.154726570632618	-0.0890603497085824	0.137584827040158	12
57.0752703315618	57.1492970710355	0.158367195823974	-0.105253140564688	-0.127140794732981	12
57.1933109323969	57.1492970710355	0.162007821015329	-0.121445931420794	0.00345197176693027	12
57.1560756528736	57.1492970710355	0.165648446206685	-0.1376387222769	-0.0212311420917225	12
56.74969962737	57.6093715916455	-0.490476771525785	-0.153831513133006	-0.215363679616766	13
57.4890701225451	57.6093715916455	-0.479697062261482	-0.170024303989112	0.529419897150163	13
56.8166429325436	57.6093715916455	-0.468917352997179	-0.186217094845218	-0.137594211259503	13
56.7852005411197	57.6093715916455	-0.458137643732876	-0.202409885701324	-0.163623521091668	13
56.6368150491946	57.6093715916455	-0.447357934468573	-0.218602676557429	-0.306595931424975	13
57.0170581483495	57.6093715916455	-0.43657822520427	-0.234795467413535	0.0790602493217799	13
57.6182745803833	57.6093715916455	-0.425798515939967	0.241278135855573	0.193423368822182	13
57.3580782781588	57.6093715916455	-0.415018806675664	0.224638264417258	-0.0609127712283667	13
57.3974791175908	57.6093715916455	-0.404239097411361	0.207998392978942	-0.0156517696223402	13
57.3998771876379	57.6093715916455	-0.393459388147058	0.191358521540627	-0.00739353740122751	13
57.4190779826238	57.6093715916455	-0.382679678882755	0.174718650102312	0.0176674197586619	13
57.4186302567467	57.6093715916455	-0.371899969618452	0.158078778663996	0.0230798560556596	13
57.6601363723286	57.6093715916455	-0.361120260354149	0.141438907225681	0.270446133811515	13
57.3549844768805	57.6093715916455	-0.350340551089846	0.124799035787366	-0.0288455994625165	13
57.2429821446965	57.6093715916455	-0.339560841825543	0.10815916434905	-0.134987769472541	13
57.4140914847378	57.6093715916455	-0.32878113256124	0.0915192929107347	0.0419817327427831	13
57.2850738410622	57.6093715916455	-0.318001423296937	0.0748794214724193	-0.0811757487588118	13
57.006082417828	57.6093715916455	-0.307221714032634	0.0582395500341039	-0.354307009818967	13
57.4975109877635	57.6093715916455	-0.296442004768331	0.0415996785957885	0.142981722290462	13
57.3011160642496	57.6093715916455	-0.285662295504028	0.0249598071574731	-0.0475530390493988	13
57.3036385497978	57.6093715916455	-0.274882586239725	0.0083199357191577	-0.0391703913271548	13
57.3738417696017	57.6093715916455	-0.264102876975422	-0.0083199357191577	0.0368929906507157	13
57.5504529145788	57.6093715916455	-0.25332316771112	-0.0249598071574731	0.219364297801893	13
57.5504193619644	57.6093715916455	-0.242543458446817	-0.0415996785957885	0.225190907361469	13
57.5245835828635	57.6093715916455	-0.231763749182514	-0.0582395500341039	0.205215290434571	13
57.4942525960674	57.6093715916455	-0.220984039918211	-0.0748794214724193	0.180744465812533	13
57.2512625262135	57.6093715916455	-0.210204330653908	-0.0915192929107347	-0.0563854418674401	13
56.943273004516	57.6093715916455	-0.199424621389605	-0.10815916434905	-0.35851480139092	13
57.0454199259736	57.6093715916455	-0.188644912125302	-0.124799035787366	-0.250507717759284	13
57.0772862469591	57.6093715916455	-0.177865202860999	-0.141438907225681	-0.212781234599701	13
57.0387635862937	57.6093715916455	-0.167085493596696	-0.158078778663996	-0.245443733091139	13
57.2438891840857	57.6093715916455	-0.156305784332393	-0.174718650102312	-0.0344579731251181	13
56.9905807868649	57.6093715916455	-0.14552607506809	-0.191358521540627	-0.281906208171909	13
57.1877821314711	57.6093715916455	-0.134746365803787	-0.207998392978942	-0.0788447013917093	13
57.0080676639986	57.6093715916455	-0.123966656539484	-0.224638264417258	-0.252699006690224	13
57.7707278134406	57.6093715916455	-0.113186947275181	-0.241278135855573	0.515821304925832	13
58.0566141550178	57.6093715916455	-0.102407238010878	0.251174775270089	0.298475026113022	13
57.7979431082732	57.6093715916455	-0.0916275287465751	0.2338523769756	0.0463466683986151	13
57.8804433944948	57.6093715916455	-0.0808478194822722	0.216529978681111	0.135389643650411	13
58.0158617099687	57.6093715916455	-0.0700681102179692	0.199207580386622	0.277350648154497	13
57.9603394215989	57.6093715916455	-0.0592884009536663	0.181885182092134	0.2283710488149	13
57.4571856947758	57.6093715916455	-0.0485086916893633	0.164562783797645	-0.268239988978023	13
57.6779901533478	57.6093715916455	-0.0377289824250603	0.147240385503156	-0.0408928413758202	13
57.4912422964284	57.6093715916455	-0.0269492731607574	0.129917987208667	-0.221098009264992	13
57.522575469689	57.6093715916455	-0.0161695638964544	0.112595588914178	-0.183222146974287	13
57.7470984404843	57.6093715916455	-0.00538985463215148	0.095273190619689	0.0478435128512511	13
57.42887394443	57.6093715916455	0.00538985463215148	0.0779507923252001	-0.263838294172832	13
57.7351596640812	57.6093715916455	0.0161695638964544	0.0606283940307112	0.0489901145085438	13
57.7730352292937	57.6093715916455	0.0269492731607574	0.0433059957362223	0.0934083687511507	13
57.7884331431759	57.6093715916455	0.0377289824250603	0.0259835974417334	0.115348971663547	13
57.8486646346586	57.6093715916455	0.0485086916893633	0.00866119914724445	0.182123152176416	13
57.8920903430644	57.6093715916455	0.0592884009536663	-0.00866119914724445	0.232091549612427	13
57.8659832734186	57.6093715916455	0.0700681102179692	-0.0259835974417334	0.21252716899688	13
57.8203912401986	57.6093715916455	0.0808478194822722	-0.0433059957362223	0.173477824806981	13
57.7898855622297	57.6093715916455	0.0916275287465751	-0.0606283940307112	0.149514835868267	13
57.4828129919935	57.6093715916455	0.102407238010878	-0.0779507923252001	-0.15101504533775	13
57.6569345923632	57.6093715916455	0.113186947275181	-0.095273190619689	0.0296492440621809	13
57.9160540938382	57.6093715916455	0.123966656539484	-0.112595588914178	0.295311434567367	13
57.4596875483292	57.6093715916455	0.134746365803787	-0.129917987208667	-0.15451242191144	13
57.437911909725	57.6093715916455	0.14552607506809	-0.147240385503156	-0.169745371485466	13
57.724735528815	57.6093715916455	0.156305784332393	-0.164562783797645	0.123620936634678	13
57.7318965203271	57.6093715916455	0.167085493596696	-0.181885182092134	0.137324617177043	13
57.8803218384723	57.6093715916455	0.177865202860999	-0.199207580386622	0.292292624352423	13
57.1936960038082	57.6093715916455	0.188644912125302	-0.216529978681111	-0.387790521281565	13
57.5426262455082	57.6093715916455	0.199424621389605	-0.2338523769756	-0.0323175905513152	13
57.2141430459262	57.6093715916455	0.210204330653908	-0.251174775270089	-0.354258101103186	13
58.1281426301915	57.6093715916455	0.220984039918211	0.239612430389135	0.0581745682385789	13
58.0763313659112	57.6093715916455	0.231763749182514	0.223087435189884	0.0121085898932734	13
57.9719581932127	57.6093715916455	0.242543458446817	0.206562439990634	-0.0865192968702811	13
57.5865616162631	57.6093715916455	0.25332316771112	0.190037444791383	-0.466170587884907	13
57.7049858322514	57.6093715916455	0.264102876975422	0.173512449592132	-0.342001085961732	13
58.1349442317381	57.6093715916455	0.274882586239725	0.156987454392882	0.093702599459934	13
57.9198839091928	57.6093715916455	0.285662295504028	0.140462459193631	-0.115612437150407	13
58.1890966147178	57.6093715916455	0.296442004768331	0.12393746399438	0.159345554309595	13
57.8502181493674	57.6093715916455	0.307221714032634	0.10741246879513	-0.173787625105885	13
57.832769610769	57.6093715916455	0.318001423296937	0.0908874735958788	-0.185490877769363	13
57.8264091598975	57.6093715916455	0.32878113256124	0.0743624783966282	-0.186106042705936	13
57.6928042921562	57.6093715916455	0.339560841825543	0.0578374831973774	-0.313965624512255	13
57.8685324524391	57.6093715916455	0.350340551089846	0.0413124879981268	-0.132492178294437	13
57.7875063664088	57.6093715916455	0.361120260354149	0.024787492798876	-0.207772978389792	13
58.2200688766298	57.6093715916455	0.371899969618452	0.00826249759962535	0.230534817766189	13
57.5417477051697	57.6093715916455	0.382679678882755	-0.00826249759962535	-0.442041067758967	13
58.7506028616348	57.6093715916455	0.393459388147058	-0.024787492798876	0.772559374641113	13
58.3161777528363	57.6093715916455	0.404239097411361	-0.0413124879981268	0.343879551777504	13
58.1452573165232	57.6093715916455	0.415018806675664	-0.0578374831973774	0.178704401399365	13
58.2055286847924	57.6093715916455	0.425798515939967	-0.0743624783966282	0.244721055603571	13
57.5767559649893	57.6093715916455	0.43657822520427	-0.0908874735958788	-0.37830637826465	13
58.0435475051727	57.6093715916455	0.447357934468573	-0.10741246879513	0.0942304478537649	13
57.8283130009912	57.6093715916455	0.458137643732876	-0.12393746399438	-0.115258770392856	13
57.9027048567397	57.6093715916455	0.468917352997179	-0.140462459193631	-0.0351216287093841	13
57.6105389075276	57.6093715916455	0.479697062261482	-0.156987454392882	-0.321542291986572	13
57.9559647570789	57.6093715916455	0.490476771525785	-0.173512449592132	0.029628843499757	13
55.8063913436461	56.4895755203707	-0.492129170296092	-0.190037444791383	-0.00101756163709221	14
55.9243218027667	56.4895755203707	-0.481313144575299	-0.206562439990634	0.12262186696194	14
55.5115227448855	56.4895755203707	-0.470497118854506	-0.223087435189884	-0.284468221440801	14
55.3116124972933	56.4895755203707	-0.459681093133712	-0.239612430389135	-0.478669499554554	14
56.5939786146102	56.4895755203707	-0.448865067412919	0.245650235079637	0.307617926572834	14
56.0224988510927	56.4895755203707	-0.438049041692126	0.228708839556904	-0.257736467142732	14
56.1996380300163	56.4895755203707	-0.427233015971333	0.21176744403417	-0.0744719184171853	14
56.2743990260877	56.4895755203707	-0.416416990250539	0.194826048511436	0.0064144474561395	14
56.1323935371259	56.4895755203707	-0.405600964529746	0.177884652988703	-0.129465671703724	14
56.1776091884674	56.4895755203707	-0.394784938808953	0.160943257465969	-0.0781246505602532	14
56.4039572278762	56.4895755203707	-0.38396891308816	0.144001861943236	0.154348758650422	14
55.9678775170571	56.4895755203707	-0.373152887367366	0.127060466420502	-0.275605582366767	14
56.4360522591723	56.4895755203707	-0.362336861646573	0.110119070897768	0.198694529550424	14
56.3458152842489	56.4895755203707	-0.35152083592578	0.0931776753750348	0.114582924428964	14
56.2498530320883	56.4895755203707	-0.340704810204987	0.0762362798523012	0.0247460420702628	14
55.9868046807824	56.4895755203707	-0.329888784484194	0.0592948843295676	-0.23217693943363	14
55.9430593046271	56.4895755203707	-0.3190727587634	0.042353488806834	-0.269796945786997	14
56.1512617774426	56.4895755203707	-0.308256733042607	0.0254120932841004	-0.0554691031696041	14
56.3073941726919	56.4895755203707	-0.297440707321814	0.0084706977613668	0.106788661881662	14
56.3658904528475	56.4895755203707	-0.286624681601021	-0.0084706977613668	0.171410311839214	14
56.1515336354717	56.4895755203707	-0.275808655880227	-0.0254120932841004	-0.0368211357346971	14
55.938803675902	56.4895755203707	-0.264992630159434	-0.042353488806834	-0.243425725502413	14
56.0766185502667	56.4895755203707	-0.254176604438641	-0.0592948843295676	-0.0994854813357452	14
55.9288643060219	56.4895755203707	-0.243360578717848	-0.0762362798523012	-0.241114355778668	14
55.8003857301513	56.4895755203707	-0.232544552997054	-0.0931776753750348	-0.363467561847347	14
56.4443625456508	56.4895755203707	-0.221728527276261	-0.110119070897768	0.286634623454164	14
56.0731283070963	56.4895755203707	-0.210912501555468	-0.127060466420502	-0.0784742452984166	14
56.4558437108783	56.4895755203707	-0.200096475834675	-0.144001861943236	0.310366528285511	14
56.182350123715	56.4895755203707	-0.189280450113882	-0.160943257465969	0.0429983109241593	14
55.6521330332303	56.4895755203707	-0.178464424393088	-0.177884652988703	-0.481093409758625	14
56.0931987705941	56.4895755203707	-0.167648398672295	-0.194826048511436	-0.033902302592835	14
56.5567120042233	56.4895755203707	-0.156832372951502	-0.21176744403417	0.435736300838333	14
55.969467941565	56.4895755203707	-0.146016347230709	-0.228708839556904	-0.145382392018111	14
56.2261441060388	56.4895755203707	-0.135200321509915	-0.245650235079637	0.117419142257704	14
56.4464119331413	56.4895755203707	-0.124384295789122	0.223317540053532	-0.142096831493751	14
56.672784548666	56.4895755203707	-0.113568270068329	0.207916330394668	0.0888609679690046	14
56.7776741958082	56.4895755203707	-0.102752244347536	0.192515120735803	0.198335799049195	14
56.6955649849237	56.4895755203707	-0.0919362186267424	0.177113911076939	0.120811772102777	14
56.8134399893383	56.4895755203707	-0.0811201929059492	0.161712701418075	0.243271960455477	14
56.7898866457729	56.4895755203707	-0.070304167185156	0.14631149175921	0.224303800828176	14
56.7750900613792	56.4895755203707	-0.0594881414643628	0.130910282100346	0.214092400372509	14
56.8865550370801	56.4895755203707	-0.0486721157435695	0.115509072441482	0.330142560011493	14
56.1065066310438	56.4895755203707	-0.0378560900227763	0.100107862782618	-0.445320662086672	14
56.5851656972601	56.4895755203707	-0.0270400643019831	0.0847066531237534	0.0379235880675986	14
56.5909840087509	56.4895755203707	-0.0162240385811898	0.0693054434648892	0.0483270834965455	14
56.8092982382795	56.4895755203707	-0.00540801286039661	0.0539042338060249	0.271226496963218	14
56.6424363234582	56.4895755203707	0.00540801286039661	0.0385030241471607	0.108949766079952	14
56.8617231808435	56.4895755203707	0.0162240385811898	0.0231018144882964	0.33282180740331	14
56.1197236525736	56.4895755203707	0.0270400643019831	0.00770060482943213	-0.404592536928512	14
56.4753975284822	56.4895755203707	0.0378560900227763	-0.00770060482943213	-0.0443334770818514	14
56.0677548714191	56.4895755203707	0.0486721157435695	-0.0231018144882964	-0.447390950206886	14
56.3668341486034	56.4895755203707	0.0594881414643628	-0.0385030241471607	-0.143726489084521	14
56.549160953659	56.4895755203707	0.070304167185156	-0.0539042338060249	0.043185499909221	14
56.3924069300228	56.4895755203707	0.0811201929059492	-0.0693054434648892	-0.108983339788972	14
56.5860511321159	56.4895755203707	0.0919362186267424	-0.0847066531237534	0.0892460462422492	14
56.6810866383167	56.4895755203707	0.102752244347536	-0.100107862782618	0.188866736381054	14
56.4995650663773	56.4895755203707	0.113568270068329	-0.115509072441482	0.0119303483797594	14
56.1009399864097	56.4895755203707	0.124384295789122	-0.130910282100346	-0.382109547649746	14
56.2786973744309	56.4895755203707	0.135200321509915	-0.14631149175921	-0.199766975690437	14
56.885100355241	56.4895755203707	0.146016347230709	-0.161712701418075	0.411221189057681	14
56.4689244795085	56.4895755203707	0.156832372951502	-0.177113911076939	-0.000369502736728285	14
56.2638738543152	56.4895755203707	0.167648398672295	-0.192515120735803	-0.200834943991934	14
56.1540764423877	56.4895755203707	0.178464424393088	-0.207916330394668	-0.306047171981417	14
56.3117985049545	56.4895755203707	0.189280450113882	-0.223317540053532	-0.143739925476561	14
57.0154413505855	56.4895755203707	0.200096475834675	0.243133132573036	0.0826362218070913	14
57.0400816988715	56.4895755203707	0.210912501555468	0.226365330326619	0.113228346618745	14
57.1740767387541	56.4895755203707	0.221728527276261	0.209597528080203	0.253175163026981	14
57.441731076824	56.4895755203707	0.232544552997054	0.192829725833787	0.526781277622423	14
57.2467337165532	56.4895755203707	0.243360578717848	0.176061923587371	0.337735693877289	14
56.8991479181232	56.4895755203707	0.254176604438641	0.159294121340954	-0.00389832802705402	14
56.9098806056411	56.4895755203707	0.264992630159434	0.142526319094538	0.0127861360164831	14
56.9713616146133	56.4895755203707	0.275808655880227	0.125758516848122	0.0802189215142549	14
56.9694017107283	56.4895755203707	0.286624681601021	0.108990714601706	0.0842107941549231	14
56.7879056368863	56.4895755203707	0.297440707321814	0.0922229123552893	-0.0913335031614442	14
56.4650591442302	56.4895755203707	0.308256733042607	0.0754551101088731	-0.408228219291932	14
56.7086436715096	56.4895755203707	0.3190727587634	0.0586873078624569	-0.158691915486919	14
56.7157889461476	56.4895755203707	0.329888784484194	0.0419195056160406	-0.145594864323298	14
56.719555901119	56.4895755203707	0.340704810204987	0.0251517033696244	-0.13587613282626	14
56.9245037745865	56.4895755203707	0.35152083592578	0.00838390112320812	0.0750235171668348	14
56.7478246965225	56.4895755203707	0.362336861646573	-0.00838390112320812	-0.0957037843715574	14
56.546484970076	56.4895755203707	0.373152887367366	-0.0251517033696244	-0.291091734292418	14
56.8388006198056	56.4895755203707	0.38396891308816	-0.0419195056160406	0.0071756919628357	14
56.769919265089	56.4895755203707	0.394784938808953	-0.0586873078624569	-0.0557538862281466	14
57.0351497889332	56.4895755203707	0.405600964529746	-0.0754551101088731	0.215428414141632	14
56.8319588936251	56.4895755203707	0.416416990250539	-0.0922229123552893	0.0181892953592057	14
57.1467675610296	56.4895755203707	0.427233015971333	-0.108990714601706	0.338949739289275	14
56.9720688520746	56.4895755203707	0.438049041692126	-0.125758516848122	0.17020280685989	14
57.1571028694632	56.4895755203707	0.448865067412919	-0.142526319094538	0.361188600774122	14
56.9735762148319	56.4895755203707	0.459681093133712	-0.159294121340954	0.183613722668495	14
56.5660136278346	56.4895755203707	0.470497118854506	-0.176061923587371	-0.217997087803172	14
56.8664252429726	56.4895755203707	0.481313144575299	-0.192829725833787	0.088366303860411	14
57.0880525852034	56.4895755203707	0.492129170296092	-0.209597528080203	0.315945422616866	14
55.7601785199305	56.7052990801932	-0.495682436698523	-0.226365330326619	-0.223072793237559	15
55.9375204510181	56.7052990801932	-0.484788317210643	-0.243133132573036	-0.0398571793914461	15
56.5717651264578	56.7052990801932	-0.473894197722764	0.235962877847108	0.104397366140231	15
56.3754513562425	56.7052990801932	-0.463000078234884	0.219689575926618	-0.0865372216424337	15
56.5418438453908	56.7052990801932	-0.452105958747004	0.203416274006128	0.0852344499384379	15
56.4953925770101	56.7052990801932	-0.441211839259125	0.187142972085638	0.0441623639903076	15
56.5565343663859	56.7052990801932	-0.430317719771245	0.170869670165148	0.110683335798718	15
56.8812753886536	56.7052990801932	-0.419423600283366	0.154596368244657	0.440803540499067	15
56.6515677983584	56.7052990801932	-0.408529480795486	0.138323066324167	0.216475132636461	15
56.2657755927404	56.7052990801932	-0.397635361307606	0.122049764403677	-0.163937890548897	15
56.49201229274	56.7052990801932	-0.386741241819727	0.105776462483187	0.0676779918833338	15
56.6350514160955	56.7052990801932	-0.375847122331847	0.0895031605626963	0.21609629767136	15
56.4634298447383	56.7052990801932	-0.364953002843967	0.0732298586422061	0.0498539087467919	15
56.2737451031108	56.7052990801932	-0.354058883356088	0.0569565567217158	-0.134451650448027	15
56.1537381225729	56.7052990801932	-0.343164763868208	0.0406832548012256	-0.2490794485534	15
56.5563181886814	56.7052990801932	-0.332270644380329	0.0244099528807354	0.158879799987772	15
56.4879308224232	56.7052990801932	-0.321376524892449	0.00813665096024512	0.0958716161621348	15
56.232263629556	56.7052990801932	-0.310482405404569	-0.00813665096024512	-0.15441639427247	15
56.6363646179983	56.7052990801932	-0.29958828591669	-0.0244099528807354	0.255063776602442	15
56.4560195134006	56.7052990801932	-0.28869416642881	-0.0406832548012256	0.0800978544374432	15
55.6006060945511	56.7052990801932	-0.27780004694093	-0.0569565567217158	-0.769936381979497	15
56.2670371174445	56.7052990801932	-0.266905927453051	-0.0732298586422061	-0.0981261766534942	15
56.3337367962264	56.7052990801932	-0.256011807965171	-0.0895031605626963	-0.0260473154389724	15
55.831523803821	56.7052990801932	-0.245117688477292	-0.105776462483187	-0.52288112541176	15
56.3661609246737	56.7052990801932	-0.234223568989412	-0.122049764403677	0.0171351778735858	15
56.299263863708	56.7052990801932	-0.223329449501532	-0.138323066324167	-0.0443827006595488	15
56.5120484977394	56.7052990801932	-0.212435330013653	-0.154596368244657	0.173781115804478	15
56.5174861314908	56.7052990801932	-0.201541210525773	-0.170869670165148	0.184597931988456	15
56.0584674244201	56.7052990801932	-0.190647091037893	-0.187142972085638	-0.269041592649623	15
56.4036166652378	56.7052990801932	-0.179752971550014	-0.203416274006128	0.08148683060068	15
56.2103685308655	56.7052990801932	-0.168858852062134	-0.219689575926618	-0.106382121339032	15
55.9353147191379	56.7052990801932	-0.157964732574255	-0.235962877847108	-0.376056750633994	15
57.0052411448173	56.7052990801932	-0.147070613086375	0.239258816451298	0.207753861259182	15
56.5742200816962	56.7052990801932	-0.136176493598495	0.222758208420174	-0.217660713318759	15
56.8248571909944	56.7052990801932	-0.125282374110616	0.20625760038905	0.0385828845227003	15
56.7177684405209	56.7052990801932	-0.114388254622736	0.189756992357926	-0.0628993774075679	15
57.1188181003832	56.7052990801932	-0.103494135134856	0.173256384326802	0.343756770998055	15
56.6362461032181	56.7052990801932	-0.0926000156469768	0.156755776295678	-0.133208737623823	15
56.5847234508801	56.7052990801932	-0.0817058961590972	0.140255168264554	-0.179124901418596	15
56.6147898442224	56.7052990801932	-0.0708117766712176	0.12375456023343	-0.143452019533059	15
57.0600133409224	56.7052990801932	-0.0599176571833379	0.107253952202306	0.307377965710224	15
56.7440154672593	56.7052990801932	-0.0490235376954583	0.0907533441711818	-0.00301341940967435	15
56.6087572609809	56.7052990801932	-0.0381294182075787	0.0742527361400579	-0.132665137144812	15
56.4162734185618	56.7052990801932	-0.0272352987196991	0.0577521281089339	-0.319542491020703	15
56.6266020569953	56.7052990801932	-0.0163411792318194	0.0412515200778099	-0.103607364043922	15
57.0337800705771	56.7052990801932	-0.00544705974393981	0.024750912046686	0.309177138081081	15
56.9251569061948	56.7052990801932	0.00544705974393981	0.00825030401556199	0.20616046224205	15
56.8894898535396	56.7052990801932	0.0163411792318194	-0.00825030401556199	0.176099898130056	15
56.8432466014626	56.7052990801932	0.0272352987196991	-0.024750912046686	0.135463134596363	15
56.8427443612059	56.7052990801932	0.0381294182075787	-0.0412515200778099	0.140567382882851	15
56.7020444692793	56.7052990801932	0.0490235376954583	-0.0577521281089339	0.00547397949951605	15
56.3461453983599	56.7052990801932	0.0599176571833379	-0.0742527361400579	-0.344818602876589	15
56.6925569376348	56.7052990801932	0.0708117766712176	-0.0907533441711818	0.00719942494151324	15
56.7092139568268	56.7052990801932	0.0817058961590972	-0.107253952202306	0.0294629326768109	15
56.590455071809	56.7052990801932	0.0926000156469768	-0.12375456023343	-0.0836894637977947	15
56.9767269370341	56.7052990801932	0.103494135134856	-0.140255168264554	0.308188889970502	15
56.5908269559315	56.7052990801932	0.114388254622736	-0.156755776295678	-0.0721046025888142	15
56.9517884708455	56.7052990801932	0.125282374110616	-0.173256384326802	0.294463400868398	15
56.645453363181	56.7052990801932	0.136176493598495	-0.189756992357926	-0.00626521825282134	15
56.5653963414392	56.7052990801932	0.147070613086375	-0.20625760038905	-0.0807157514513856	15
56.518756239248	56.7052990801932	0.157964732574255	-0.222758208420174	-0.121749365099299	15
56.5424628258457	56.7052990801932	0.168858852062134	-0.239258816451298	-0.0924362899583446	15
57.0896038747739	56.7052990801932	0.179752971550014	0.245617109542274	-0.0410652865115979	15
57.4000998935457	56.7052990801932	0.190647091037893	0.228677998539359	0.275475723775202	15
57.1287828769769	56.7052990801932	0.201541210525773	0.211738887536443	0.0102036987214141	15
57.7906552469082	56.7052990801932	0.212435330013653	0.194799776533528	0.678121060167774	15
56.7092825880323	56.7052990801932	0.223329449501532	0.177860665530613	-0.397206607193101	15
57.4951330755659	56.7052990801932	0.234223568989412	0.160921554527697	0.394688871855522	15
57.3036120681954	56.7052990801932	0.245117688477292	0.143982443524782	0.209212856000056	15
56.9892730148279	56.7052990801932	0.256011807965171	0.127043332521866	-0.0990812058523929	15
57.3298264904737	56.7052990801932	0.266905927453051	0.110104221518951	0.247517261308457	15
57.210011351064	56.7052990801932	0.27780004694093	0.0931651105160351	0.133747113413766	15
57.1506492591112	56.7052990801932	0.28869416642881	0.0762259995131197	0.0804300129760341	15
56.9244370194362	56.7052990801932	0.29958828591669	0.0592868885102042	-0.139737235183935	15
57.1821149671348	56.7052990801932	0.310482405404569	0.0423477775072887	0.123985704029721	15
57.0425057538615	56.7052990801932	0.321376524892449	0.0254086665043732	-0.0095785177285187	15
57.1702854916743	56.7052990801932	0.332270644380329	0.00846955550145774	0.124246211599265	15
56.9066440057365	56.7052990801932	0.343164763868208	-0.00846955550145774	-0.133350282823473	15
56.9574078625579	56.7052990801932	0.354058883356088	-0.0254086665043732	-0.0765414344870117	15
57.1806334614872	56.7052990801932	0.364953002843967	-0.0423477775072887	0.15272915595729	15
57.0437740617024	56.7052990801932	0.375847122331847	-0.0592868885102042	0.0219147476874637	15
57.4818270151602	56.7052990801932	0.386741241819727	-0.0762259995131197	0.466012692660325	15
57.1693098177404	56.7052990801932	0.397635361307606	-0.0931651105160351	0.1595404867556	15
56.921321696612	56.7052990801932	0.408529480795486	-0.110104221518951	-0.0824026428577735	15
57.0627069200426	56.7052990801932	0.419423600283366	-0.127043332521866	0.065027572087902	15
56.8842357242212	56.7052990801932	0.430317719771245	-0.143982443524782	-0.107398632218458	15
57.2476551934384	56.7052990801932	0.441211839259125	-0.160921554527697	0.26206582851377	15
56.8126574737936	56.7052990801932	0.452105958747004	-0.177860665530613	-0.166886899616008	15
57.1243620971868	56.7052990801932	0.463000078234884	-0.194799776533528	0.150862715292236	15
57.0482727644162	56.7052990801932	0.473894197722764	-0.211738887536443	0.0808183740366138	15
56.7807776556922	56.7052990801932	0.484788317210643	-0.228677998539359	-0.180631743172354	15
57.1854245566625	56.7052990801932	0.495682436698523	-0.245617109542274	0.230060149312981	15
56.198452929181	56.2409147782226	-0.439183513543492	0.250325817403109	0.146395847098775	16
55.7055055702326	56.2409147782226	-0.429531128630449	0.233061967927032	-0.338940047286532	16
56.1205298036716	56.2409147782226	-0.419878743717405	0.215798118450956	0.0836956507154363	16
56.171548281303	56.2409147782226	-0.410226358804361	0.198534268974879	0.142325592909857	16
55.7728327922095	56.2409147782226	-0.400573973891317	0.181270419498803	-0.24877843162056	16
55.9943318923916	56.2409147782226	-0.390921588978273	0.164006570022726	-0.0196678668754709	16
56.0766009564846	56.2409147782226	-0.38126920406523	0.14674272054665	0.0702126617806046	16
55.8911594536941	56.2409147782226	-0.371616819152186	0.129478871070573	-0.107617376446881	16
55.8970037492145	56.2409147782226	-0.361964434239142	0.112215021594497	-0.094161616363445	16
55.9025439404723	56.2409147782226	-0.352312049326098	0.0949511721184205	-0.0810099605426638	16
56.046389948466	56.2409147782226	-0.342659664413055	0.0776873226423441	0.0704475120140646	16
56.0792592646978	56.2409147782226	-0.333007279500011	0.0604234731662676	0.110928292808951	16
56.1314215861123	56.2409147782226	-0.323354894586967	0.0431596236901912	0.170702078786504	16
56.3359518399715	56.2409147782226	-0.313702509673923	0.0258957742141147	0.382843797208705	16
55.6905548472537	56.2409147782226	-0.304050124760879	0.00863192473803823	-0.254941730946019	16
55.7559085802621	56.2409147782226	-0.294397739847836	-0.00863192473803823	-0.181976533374621	16
55.8181903526627	56.2409147782226	-0.284745354934792	-0.0258957742141147	-0.112083296411027	16
56.0108356485022	56.2409147782226	-0.275092970021748	-0.0431596236901912	0.0881734639915623	16
56.4221710658572	56.2409147782226	-0.265440585108704	-0.0604234731662676	0.507120345909535	16
55.9852130362332	56.2409147782226	-0.25578820019566	-0.0776873226423441	0.0777737808486342	16
56.2014206034904	56.2409147782226	-0.246135815282617	-0.0949511721184205	0.301592812668883	16
55.540078583303	56.2409147782226	-0.236483430369573	-0.112215021594497	-0.35213774295557	16
56.060758965604	56.2409147782226	-0.226831045456529	-0.129478871070573	0.176154103908485	16
55.7468361109612	56.2409147782226	-0.217178660543485	-0.14674272054665	-0.130157286171312	16
55.8585876845964	56.2409147782226	-0.207526275630441	-0.164006570022726	-0.0107942479729779	16
56.0225507867947	56.2409147782226	-0.197873890717398	-0.181270419498803	0.160780318788283	16
55.9259034834952	56.2409147782226	-0.188221505804354	-0.198534268974879	0.0717444800517949	16
55.9114212426542	56.2409147782226	-0.17856912089131	-0.215798118450956	0.0648737037738406	16
55.9993701457291	56.2409147782226	-0.168916735978266	-0.233061967927032	0.160434071411774	16
55.826271332561	56.2409147782226	-0.159264351065222	-0.250325817403109	-0.005053277193296	16
56.2292447180901	56.2409147782226	-0.149611966152179	0.232493443581054	-0.0945515375614116	16
56.9220594819124	56.2409147782226	-0.139959581239135	0.216459412989257	0.604644871939686	16
56.4810537226989	56.2409147782226	-0.130307196326091	0.20042538239746	0.170020758404896	16
56.4102897195882	56.2409147782226	-0.120654811413047	0.184391351805664	0.105638400973005	16
56.1989728800898	56.2409147782226	-0.111002426500004	0.168357321213867	-0.0992967928466759	16
56.1770479453792	56.2409147782226	-0.10135004158696	0.15232329062207	-0.114840081878485	16
56.0003914407662	56.2409147782226	-0.091697656673916	0.136289260030273	-0.285114940812793	16
56.3212494678737	56.2409147782226	-0.0820452717608722	0.120255229438476	0.0421247319734907	16
56.0819186467635	56.2409147782226	-0.0723928868478284	0.104221198846679	-0.190824443457956	16
56.4110631936733	56.2409147782226	-0.0627405019347846	0.0881871682548826	0.144701749130566	16
56.0167593367279	56.2409147782226	-0.0530881170217408	0.0721531376630858	-0.243220462136042	16
56.0407397032178	56.2409147782226	-0.043435732108697	0.0561191070712889	-0.212858449967434	16
56.3328111960447	56.2409147782226	-0.0337833471956533	0.0400850764794921	0.0855946885382465	16
56.0282107600595	56.2409147782226	-0.0241309622826095	0.0240510458876953	-0.212624101768149	16
56.2016123209669	56.2409147782226	-0.0144785773695657	0.00801701529589842	-0.0328408951819938	16
55.9636283631416	56.2409147782226	-0.00482619245652189	-0.00801701529589842	-0.264443207328593	16
56.4812007378913	56.2409147782226	0.00482619245652189	-0.0240510458876953	0.259510813099927	16
55.9517695756902	56.2409147782226	0.0144785773695657	-0.0400850764794921	-0.263538703422481	16
56.207124606028	56.2409147782226	0.0241309622826095	-0.0561191070712889	-0.00180202740596545	16
56.0872814672163	56.2409147782226	0.0337833471956533	-0.0721531376630858	-0.115263520538834	16
55.9801093719276	56.2409147782226	0.043435732108697	-0.0881871682548826	-0.216053970148762	16
56.2086507171803	56.2409147782226	0.0530881170217408	-0.104221198846679	0.0188690207826679	16
55.8443482502301	56.2409147782226	0.0627405019347846	-0.120255229438476	-0.339051800488825	16
56.1929950916751	56.2409147782226	0.0723928868478284	-0.136289260030273	0.0159766866349142	16
55.9843555570978	56.2409147782226	0.0820452717608722	-0.15232329062207	-0.186281202263631	16
56.230553643053	56.2409147782226	0.091697656673916	-0.168357321213867	0.0662985293703316	16
56.0860034929523	56.2409147782226	0.10135004158696	-0.184391351805664	-0.0718699750515515	16
55.7470810155504	56.2409147782226	0.111002426500004	-0.20042538239746	-0.404410806774719	16
55.9088149134978	56.2409147782226	0.120654811413047	-0.216459412989257	-0.236295263148606	16
56.0115199193443	56.2409147782226	0.130307196326091	-0.232493443581054	-0.127208611623335	16
56.2500453579928	56.2409147782226	0.139959581239135	0.246249624231611	-0.377078625700583	16
56.8325892436842	56.2409147782226	0.149611966152179	0.229266891525983	0.212795607783471	16
56.5497548956	56.2409147782226	0.159264351065222	0.212284158820355	-0.0627083925082057	16
56.103705209774	56.2409147782226	0.168916735978266	0.195301426114726	-0.501427730541603	16
56.8290002832687	56.2409147782226	0.17856912089131	0.178318693409098	0.231197690745662	16
56.5610154328125	56.2409147782226	0.188221505804354	0.16133596070347	-0.0294568119178789	16
56.7450864618211	56.2409147782226	0.197873890717398	0.144353227997841	0.161944564883278	16
56.4415706084594	56.2409147782226	0.207526275630441	0.127370495292213	-0.134240940685804	16
56.4081019279121	56.2409147782226	0.217178660543485	0.110387762586584	-0.160379273440567	16
56.6158372441367	56.2409147782226	0.226831045456529	0.093405029880956	0.0546863905766431	16
56.4715892444889	56.2409147782226	0.236483430369573	0.0764222971753277	-0.0822312612785826	16
56.4611717200648	56.2409147782226	0.246135815282617	0.0594395644696993	-0.0853184379101486	16
56.7035634873536	56.2409147782226	0.25578820019566	0.0424568317640709	0.164403677171307	16
56.6729944168269	56.2409147782226	0.265440585108704	0.0254740990584426	0.141164954437133	16
56.6714022686909	56.2409147782226	0.275092970021748	0.00849136635281419	0.146903154093788	16
56.6310404227454	56.2409147782226	0.284745354934792	-0.00849136635281419	0.113871655940859	16
56.8397408939188	56.2409147782226	0.294397739847836	-0.0254740990584426	0.329902474906788	16
56.5953013311987	56.2409147782226	0.304050124760879	-0.0424568317640709	0.0927932599793339	16
56.9945526821001	56.2409147782226	0.313702509673923	-0.0594395644696993	0.499374958673267	16
56.4825109415341	56.2409147782226	0.323354894586967	-0.0764222971753277	-0.00533643410010785	16
56.2670250001382	56.2409147782226	0.333007279500011	-0.093405029880956	-0.213492027703498	16
56.4240547792342	56.2409147782226	0.342659664413055	-0.110387762586584	-0.0491319008149107	16
56.5076215721447	56.2409147782226	0.352312049326098	-0.127370495292213	0.0417652398882479	16
56.5269941032271	56.2409147782226	0.361964434239142	-0.144353227997841	0.0684681187632294	16
56.3399870785811	56.2409147782226	0.371616819152186	-0.16133596070347	-0.111208558090222	16
56.62425221602	56.2409147782226	0.38126920406523	-0.178318693409098	0.180386927141324	16
56.3832111906553	56.2409147782226	0.390921588978273	-0.195301426114726	-0.053323750430882	16
56.2644647583958	56.2409147782226	0.400573973891317	-0.212284158820355	-0.164739834897729	16
56.2166961461648	56.2409147782226	0.410226358804361	-0.229266891525983	-0.205178099336152	16
56.6554172086628	56.2409147782226	0.419878743717405	-0.246249624231611	0.240873310954441	16
56.9215436059271	56.2409147782226	0.429531128630449	0.249857640086692	0.00124005898731063	16
56.8125574031842	56.2409147782226	0.439183513543492	0.232626078701403	-0.100166967283257	16
56.5412830137673	56.4902907449958	-0.550285279564235	0.215394517316114	0.385883031019542	17
55.9080754008221	56.4902907449958	-0.53819109759579	0.198162955930825	-0.242187202508779	17
56.3072082669886	56.4902907449958	-0.526096915627346	0.180931394545536	0.16208304307454	17
56.1494475753639	56.4902907449958	-0.514002733658901	0.163699833160247	0.00945973086672302	17
55.7942628577563	56.4902907449958	-0.501908551690456	0.146468271774958	-0.340587607324071	17
56.1243074364967	56.4902907449958	-0.489814369722012	0.129236710389668	-0.00540564916679785	17
56.2163373540628	56.4902907449958	-0.477720187753567	0.112005149004379	0.091761647816105	17
55.8464635262451	56.4902907449958	-0.465626005785122	0.0947735876190902	-0.27297480058474	17
55.935345842819	56.4902907449958	-0.453531823816677	0.077542026233801	-0.178955104593934	17
55.8602417663943	56.4902907449958	-0.441437641848233	0.0603104648485119	-0.248921801601859	17
56.418831418646	56.4902907449958	-0.429343459879788	0.0430789034632228	0.314805230066669	17
56.1481745470831	56.4902907449958	-0.417249277911343	0.0258473420779337	0.0492857379206806	17
56.1561541447865	56.4902907449958	-0.405155095942898	0.00861578069264456	0.0624027150409527	17
56.3234543200322	56.4902907449958	-0.393060913974454	-0.00861578069264456	0.234840269703462	17
56.4444047233976	56.4902907449958	-0.380966732006009	-0.0258473420779337	0.360928052485711	17
56.0581098308065	56.4902907449958	-0.368872550037564	-0.0430789034632228	-0.0202294606885869	17
56.2675958903244	56.4902907449958	-0.35677836806912	-0.0603104648485119	0.194393978246183	17
55.8778775704963	56.4902907449958	-0.344684186100675	-0.077542026233801	-0.190186962165098	17
55.5988357270258	56.4902907449958	-0.33259000413223	-0.0947735876190902	-0.464091426218702	17
55.9400865594121	56.4902907449958	-0.320495822163785	-0.112005149004379	-0.11770321441561	17
55.9403217805034	56.4902907449958	-0.308401640195341	-0.129236710389668	-0.112330613907411	17
55.9387026423067	56.4902907449958	-0.296307458226896	-0.146468271774958	-0.108812372687268	17
55.8075914377448	56.4902907449958	-0.284213276258451	-0.163699833160247	-0.234786197832316	17
55.8639747211357	56.4902907449958	-0.272119094290006	-0.180931394545536	-0.173265535024624	17
56.1680116278595	56.4902907449958	-0.260024912321562	-0.198162955930825	0.135908751116064	17
55.8540860770701	56.4902907449958	-0.247930730353117	-0.215394517316114	-0.172879420256492	17
56.1054252985668	56.4902907449958	-0.235836548384672	-0.232626078701403	0.0835971806570557	17
56.2370534130458	56.4902907449958	-0.223742366416227	-0.249857640086692	0.220362674552885	17
56.2826960702422	56.4902907449958	-0.211648184447783	0.234722852944369	-0.230669343250239	17
56.4111763838986	56.4902907449958	-0.199554002479338	0.218535069982688	-0.0980954286006297	17
56.8525028161193	56.4902907449958	-0.187459820510893	0.202347287021008	0.347324604613321	17
56.3590846512562	56.4902907449958	-0.175365638542449	0.186159504059327	-0.141999959256491	17
56.1875288504886	56.4902907449958	-0.163271456574004	0.169971721097646	-0.309462159030919	17
56.4884954440967	56.4902907449958	-0.151177274605559	0.153783938135966	-0.00440196442950836	17
56.7908793397587	56.4902907449958	-0.139083092637114	0.137596155174285	0.302075532225644	17
56.3015487967568	56.4902907449958	-0.12698891066867	0.121408372212605	-0.18316140978301	17
56.8826413175842	56.4902907449958	-0.114894728700225	0.105220589250924	0.40202471203765	17
56.3855965395448	56.4902907449958	-0.10280054673178	0.0890328062892434	-0.0909264650084868	17
56.0476342722316	56.4902907449958	-0.0907063647633355	0.0728450233275628	-0.424795131328486	17
56.5492980997755	56.4902907449958	-0.0786121827948907	0.0566572403658822	0.0809622972086763	17
56.5713333405661	56.4902907449958	-0.066518000826446	0.0404694574042016	0.107091138992487	17
56.6550114243534	56.4902907449958	-0.0544238188580013	0.0242816744425209	0.194862823773039	17
56.577928353827	56.4902907449958	-0.0423296368895566	0.00809389148084031	0.121873354239882	17
56.0922352491167	56.4902907449958	-0.0302354549211118	-0.00809389148084031	-0.359726149477242	17
56.2923129672279	56.4902907449958	-0.0181412729526671	-0.0242816744425209	-0.155554830372792	17
56.2671987029406	56.4902907449958	-0.00604709098422236	-0.0404694574042016	-0.176575493666834	17
56.5691805185518	56.4902907449958	0.00604709098422236	-0.0566572403658822	0.12949992293758	17
56.8451258347788	56.4902907449958	0.0181412729526671	-0.0728450233275628	0.409538840157839	17
56.1302853222738	56.4902907449958	0.0302354549211118	-0.0890328062892434	-0.301208071353958	17
56.5223932631812	56.4902907449958	0.0423296368895566	-0.105220589250924	0.0949934705466765	17
56.6555531798341	56.4902907449958	0.0544238188580013	-0.121408372212605	0.232246988192873	17
56.6250007393524	56.4902907449958	0.066518000826446	-0.137596155174285	0.205788148704405	17
56.1577394902771	56.4902907449958	0.0786121827948907	-0.153783938135966	-0.257379499377646	17
56.7306477471512	56.4902907449958	0.0907063647633355	-0.169971721097646	0.31962235848965	17
56.3517034149942	56.4902907449958	0.10280054673178	-0.186159504059327	-0.0552283726740891	17
56.2887005348215	56.4902907449958	0.114894728700225	-0.202347287021008	-0.114137651853524	17
56.688316639946	56.4902907449958	0.12698891066867	-0.218535069982688	0.289572054264117	17
55.7724324516005	56.4902907449958	0.139083092637114	-0.234722852944369	-0.622218533088144	17
56.6461733307501	56.4902907449958	0.151177274605559	0.229309569967999	-0.224604258819325	17
57.0546618847458	56.4902907449958	0.163271456574004	0.213495116866758	0.187604566309162	17
56.9432926748545	56.4902907449958	0.175365638542449	0.197680663765517	0.0799556275506937	17
57.1368832070088	56.4902907449958	0.187459820510893	0.181866210664275	0.277266430837738	17
57.3673205411219	56.4902907449958	0.199554002479338	0.166051757563034	0.511424036083678	17
56.6448482967766	56.4902907449958	0.211648184447783	0.150237304461793	-0.20732793712886	17
56.7762699606615	56.4902907449958	0.223742366416227	0.134422851360551	-0.0721860021110842	17
56.8509504244276	56.4902907449958	0.235836548384672	0.11860839825931	0.00621473278772949	17
57.0055692802834	56.4902907449958	0.247930730353117	0.102793945158069	0.164553859776331	17
56.6546721359865	56.4902907449958	0.260024912321562	0.0869794920568273	-0.182623013387747	17
56.877270774694	56.4902907449958	0.272119094290006	0.071165038955586	0.0436958964525484	17
56.827183214086	56.4902907449958	0.284213276258451	0.0553505858543447	-0.00267139302265294	17
56.9604273435216	56.4902907449958	0.296307458226896	0.0395361327531033	0.134293007545705	17
56.5607101812668	56.4902907449958	0.308401640195341	0.023721679651862	-0.261703883576248	17
56.8832974163854	56.4902907449958	0.320495822163785	0.00790722655062067	0.0646036226751923	17
56.4663629738713	56.4902907449958	0.33259000413223	-0.00790722655062067	-0.348610548706132	17
56.9385358790995	56.4902907449958	0.344684186100675	-0.023721679651862	0.127282627654866	17
56.9843942747144	56.4902907449958	0.35677836806912	-0.0395361327531033	0.176861294402528	17
56.9545760137233	56.4902907449958	0.368872550037564	-0.0553505858543447	0.150763304544224	17
56.7171991089985	56.4902907449958	0.380966732006009	-0.071165038955586	-0.0828933290477518	17
56.5895780808845	56.4902907449958	0.393060913974454	-0.0869794920568273	-0.206794086028935	17
56.6963698988291	56.4902907449958	0.405155095942898	-0.102793945158069	-0.0962819969515657	17
56.7236856930845	56.4902907449958	0.417249277911343	-0.11860839825931	-0.0652459315633563	17
56.8640017999796	56.4902907449958	0.429343459879788	-0.134422851360551	0.0787904464645231	17
56.9758151222661	56.4902907449958	0.441437641848233	-0.150237304461793	0.194324039883857	17
56.8704729995256	56.4902907449958	0.453531823816677	-0.166051757563034	0.0927021882761122	17
57.1307756968345	56.4902907449958	0.465626005785122	-0.181866210664275	0.356725156717761	17
57.115386335142	56.4902907449958	0.477720187753567	-0.197680663765517	0.345056066158109	17
56.6480219176484	56.4902907449958	0.489814369722012	-0.213495116866758	-0.118588080202655	17
56.4529977836299	56.4902907449958	0.501908551690456	-0.229309569967999	-0.309891943088376	17
57.4898309916154	56.4902907449958	0.514002733658901	0.248430892120722	0.237106620839949	17
57.1834893588298	56.4902907449958	0.526096915627346	0.231297727146879	-0.0641960289402688	17
56.9302809691132	56.4902907449958	0.53819109759579	0.214164562173036	-0.312365435651499	17
57.2249674598759	56.4902907449958	0.550285279564235	0.197031397199193	-0.0126399618834184	17
56.4809336371293	56.9120584711789	-0.501256029984155	0.17989823222535	-0.109767036290746	18
56.8114895772116	56.9120584711789	-0.490239413940547	0.162765067251507	0.226905452721768	18
56.7016889300768	56.9120584711789	-0.479222797896939	0.145631902277664	0.12322135451723	18
56.1344602279223	56.9120584711789	-0.468206181853331	0.128498737303822	-0.437890798707129	18
56.3599891235817	56.9120584711789	-0.457189565809724	0.111365572329979	-0.206245354117412	18
56.7936330411337	56.9120584711789	-0.446172949766116	0.0942324073561358	0.233515112364812	18
56.5877335542277	56.9120584711789	-0.435156333722508	0.077099242382293	0.033732174389032	18
56.8705757238324	56.9120584711789	-0.4241397176789	0.0599660774084501	0.322690892923912	18
56.3155615704414	56.9120584711789	-0.413123101635292	0.0428329124346072	-0.22620671153685	18
56.6008567270252	56.9120584711789	-0.402106485591685	0.0256997474607643	0.0652049939771822	18
56.6721460534207	56.9120584711789	-0.391089869548077	0.00856658248692144	0.142610869302984	18
56.7983236876157	56.9120584711789	-0.380073253504469	-0.00856658248692144	0.274905052428164	18
56.3808979855383	56.9120584711789	-0.369056637460861	-0.0256997474607643	-0.136404100718993	18
56.7341785227237	56.9120584711789	-0.358040021417253	-0.0428329124346072	0.222992985396683	18
56.828115000145	56.9120584711789	-0.347023405373646	-0.0599660774084501	0.32304601174816	18
56.6869544076042	56.9120584711789	-0.336006789330038	-0.077099242382293	0.188001968137662	18
56.6200170658244	56.9120584711789	-0.32499017328643	-0.0942324073561358	0.127181175288066	18
56.1889885865718	56.9120584711789	-0.313973557242822	-0.111365572329979	-0.297730755034307	18
55.993590757966	56.9120584711789	-0.302956941199215	-0.128498737303822	-0.487012034709878	18
56.3801098541577	56.9120584711789	-0.291940325155607	-0.145631902277664	-0.0943763895879492	18
56.7060020774684	56.9120584711789	-0.280923709111999	-0.162765067251507	0.237632382652972	18
56.2056771093217	56.9120584711789	-0.269907093068391	-0.17989823222535	-0.256576036563454	18
56.6230501045033	56.9120584711789	-0.258890477024783	-0.197031397199193	0.166913507548429	18
56.2273283508291	56.9120584711789	-0.247873860981175	-0.214164562173036	-0.222691697195577	18
56.4055906000773	56.9120584711789	-0.236857244937568	-0.231297727146879	-0.0383128990171117	18
56.3647939446845	56.9120584711789	-0.22584062889396	-0.248430892120722	-0.0729930054797255	18
57.4067624958255	56.9120584711789	-0.214824012850352	0.244868018468834	0.464660019028074	18
57.3173720068786	56.9120584711789	-0.203807396806744	0.227980568919259	0.381140363587202	18
57.3175711272672	56.9120584711789	-0.192790780763136	0.211093119369684	0.387210317481747	18
56.7045339975572	56.9120584711789	-0.181774164719529	0.19420566982011	-0.219955978722321	18
56.6232082731572	56.9120584711789	-0.170757548675921	0.177318220270535	-0.295410869616331	18
57.4082164221208	56.9120584711789	-0.159740932632313	0.16043077072096	0.495468112853249	18
56.6977360495145	56.9120584711789	-0.148724316588705	0.143543321171385	-0.209141426247106	18
56.7204874573196	56.9120584711789	-0.137707700545097	0.126655871621811	-0.180519184936032	18
56.8527277909849	56.9120584711789	-0.12669108450149	0.109768422072236	-0.0424080177647339	18
57.0960042843908	56.9120584711789	-0.115674468457882	0.0928809725226611	0.206739309147134	18
56.7502001963666	56.9120584711789	-0.104657852414274	0.0759935229730864	-0.133193945371104	18
56.8973052140159	56.9120584711789	-0.0936412363706663	0.0591060734235116	0.0197819057842021	18
57.0552796273409	56.9120584711789	-0.0826246203270585	0.0422186238739369	0.183627152615088	18
57.3288175103341	56.9120584711789	-0.0716080042834507	0.0253311743243621	0.463035869114248	18
56.9413798707932	56.9120584711789	-0.0605913882398429	0.00844372477478738	0.081469063079318	18
57.1518937826444	56.9120584711789	-0.0495747721962351	-0.00844372477478738	0.297853808436576	18
56.6683245474936	56.9120584711789	-0.0385581561526273	-0.0253311743243621	-0.179844593208257	18
56.7149837923466	56.9120584711789	-0.0275415401090195	-0.0422186238739369	-0.127314514849334	18
57.1045813391697	56.9120584711789	-0.0165249240654117	-0.0591060734235116	0.268153865479737	18
56.710347975677	56.9120584711789	-0.0055083080218039	-0.0759935229730864	-0.120208664506969	18
57.2491374964789	56.9120584711789	0.0055083080218039	-0.0928809725226611	0.42445168980083	18
56.9186987644778	56.9120584711789	0.0165249240654117	-0.109768422072236	0.0998837913057424	18
56.5795816060452	56.9120584711789	0.0275415401090195	-0.126655871621811	-0.23336253362095	18
56.9649334317409	56.9120584711789	0.0385581561526273	-0.143543321171385	0.157860125580771	18
56.5431197713968	56.9120584711789	0.0495747721962351	-0.16043077072096	-0.258082701257417	18
56.6186835726883	56.9120584711789	0.0605913882398429	-0.177318220270535	-0.176648066459942	18
56.9523695113536	56.9120584711789	0.0716080042834507	-0.19420566982011	0.162908705711315	18
56.715928421957	56.9120584711789	0.0826246203270585	-0.211093119369684	-0.0676615501792581	18
56.2923104883875	56.9120584711789	0.0936412363706663	-0.227980568919259	-0.48540865024283	18
56.9269213500282	56.9120584711789	0.104657852414274	-0.244868018468834	0.155073044903862	18
56.8562649367876	56.9120584711789	0.115674468457882	0.248983875903859	-0.420451878753085	18
57.1720495509808	56.9120584711789	0.12669108450149	0.231812574117386	-0.0985125788169277	18
57.431160428902	56.9120584711789	0.137707700545097	0.214641272330913	0.166752984847068	18
57.4038113027013	56.9120584711789	0.148724316588705	0.19746997054444	0.145558544389214	18
57.0132032740797	56.9120584711789	0.159740932632313	0.180298668757967	-0.238894798489448	18
57.6193417294838	56.9120584711789	0.170757548675921	0.163127366971494	0.373398342657518	18
57.600642906387	56.9120584711789	0.181774164719529	0.145956065185021	0.360854205303593	18
57.2892039245	56.9120584711789	0.192790780763136	0.128784763398548	0.0555699091593721	18
57.1768887754565	56.9120584711789	0.203807396806744	0.111613461612075	-0.0505905541412087	18
56.9469777087518	56.9120584711789	0.214824012850352	0.0944421598256017	-0.274346935103058	18
57.014999271793	56.9120584711789	0.22584062889396	0.0772708580391287	-0.200170686318976	18
57.3928054264122	56.9120584711789	0.236857244937568	0.0600995562526556	0.183790154043051	18
57.1982833235847	56.9120584711789	0.247873860981175	0.0429282544661826	-0.00457726304155678	18
56.9773651691632	56.9120584711789	0.258890477024783	0.0257569526797095	-0.219340731720148	18
57.0735265348868	56.9120584711789	0.269907093068391	0.00858565089323652	-0.117024680253699	18
57.2571878316593	56.9120584711789	0.280923709111999	-0.00858565089323652	0.0727913022616878	18
57.1699069271789	56.9120584711789	0.291940325155607	-0.0257569526797095	-0.00833491647585399	18
57.2221109085485	56.9120584711789	0.302956941199215	-0.0429282544661826	0.0500237506365321	18
57.2900848626686	56.9120584711789	0.313973557242822	-0.0600995562526556	0.124152390499523	18
56.980606244036	56.9120584711789	0.32499017328643	-0.0772708580391287	-0.179171542390152	18
57.0730402899964	56.9120584711789	0.336006789330038	-0.0944421598256017	-0.0805828106869316	18
57.4109407813418	56.9120584711789	0.347023405373646	-0.111613461612075	0.26347236640133	18
57.2358246357851	56.9120584711789	0.358040021417253	-0.128784763398548	0.0945109065875108	18
57.0213976242665	56.9120584711789	0.369056637460861	-0.145956065185021	-0.113761419188238	18
57.1339448093211	56.9120584711789	0.380073253504469	-0.163127366971494	0.00494045160926969	18
57.2146886803459	56.9120584711789	0.391089869548077	-0.180298668757967	0.0918390083769059	18
57.1031067447284	56.9120584711789	0.402106485591685	-0.19746997054444	-0.0135882414976939	18
56.8290090360249	56.9120584711789	0.413123101635292	-0.214641272330913	-0.281531264458343	18
56.8884134090141	56.9120584711789	0.4241397176789	-0.231812574117386	-0.215972205726339	18
56.9776833513212	56.9120584711789	0.435156333722508	-0.248983875903859	-0.120547577676355	18
57.8761250542972	56.9120584711789	0.446172949766116	0.260827438399514	0.257066194952705	18
57.5293570047882	56.9120584711789	0.457189565809724	0.242839339199548	-0.0827303713999305	18
57.284679612559	56.9120584711789	0.468206181853331	0.224851239999581	-0.320436280472777	18
57.3872606188687	56.9120584711789	0.479222797896939	0.206863140799615	-0.21088379100671	18
57.7755412627833	56.9120584711789	0.490239413940547	0.188875041599648	0.184368336064248	18
57.7220753010131	56.9120584711789	0.501256029984155	0.170886942399682	0.137873857450329	18
57.0686045629312	57.2745080145371	-0.546472678145316	0.152898843199715	0.187670383339615	19
56.7521173545729	57.2745080145371	-0.53446228961465	0.134910743999749	-0.122839114349362	19
56.8927180769195	57.2745080145371	-0.522451901083984	0.116922644799782	0.0237393186665638	19
56.6995422071118	57.2745080145371	-0.510441512553317	0.0989345455998157	-0.163458840471788	19
56.711924378771	57.2745080145371	-0.498431124022651	0.0809464463998492	-0.145098958143333	19
56.9952236346206	57.2745080145371	-0.486420735491985	0.0629583471998827	0.144178008375511	19
56.631552463481	57.2745080145371	-0.474410346961318	0.0449702479999162	-0.213515452094755	19
57.1260194545187	57.2745080145371	-0.462399958430652	0.0269821487999497	0.286929249612259	19
56.6927081486718	57.2745080145371	-0.450389569899986	0.00899404959998325	-0.14040434556529	19
56.541176957373	57.2745080145371	-0.43837918136932	-0.00899404959998325	-0.285957826194835	19
57.0556010358659	57.2745080145371	-0.426368792838653	-0.0269821487999497	0.234443962967318	19
56.335451181541	57.2745080145371	-0.414358404307987	-0.0449702479999162	-0.479728180688265	19
56.8973645915567	57.2745080145371	-0.402348015777321	-0.0629583471998827	0.0881629399967137	19
56.6776433744063	57.2745080145371	-0.390337627246654	-0.0809464463998492	-0.125580566484309	19
56.7558774513286	57.2745080145371	-0.378327238715988	-0.0989345455998157	-0.0413687788927304	19
56.3524186598398	57.2745080145371	-0.366316850185322	-0.116922644799782	-0.438849859712279	19
56.780423647869	57.2745080145371	-0.354306461654656	-0.134910743999749	-0.00486716101373757	19
56.8700250877391	57.2745080145371	-0.342296073123989	-0.152898843199715	0.0907119895256626	19
56.6012239693033	57.2745080145371	-0.330285684593323	-0.170886942399682	-0.172111418240876	19
57.1683684593474	57.2745080145371	-0.318275296062657	-0.188875041599648	0.40101078247258	19
56.5447779006975	57.2745080145371	-0.30626490753199	-0.206863140799615	-0.216602065508064	19
57.1523717328914	57.2745080145371	-0.294254519001324	-0.224851239999581	0.396969477355206	19
56.6439709577916	57.2745080145371	-0.282244130470658	-0.242839339199548	-0.105453587075328	19
56.9678592119185	57.2745080145371	-0.270233741939992	-0.260827438399514	0.224412377720883	19
57.2547649415943	57.2745080145371	-0.258223353409325	0.240252528453498	-0.00177224798703364	19
57.2737946627041	57.2745080145371	-0.246212964878659	0.223683388560153	0.0218162244855103	19
57.2138674346115	57.2745080145371	-0.234202576347993	0.207114248666809	-0.033552252244432	19
57.1783411960727	57.2745080145371	-0.222192187817326	0.190545108773464	-0.0645197394205471	19
57.2083011084404	57.2745080145371	-0.21018179928666	0.173975968880119	-0.0300010756902417	19
57.6122956336406	57.2745080145371	-0.198171410755994	0.157406828986775	0.378552200872689	19
57.1698458425294	57.2745080145371	-0.186161022225327	0.14083768909343	-0.0593388388758171	19
57.1951698259641	57.2745080145371	-0.174150633694661	0.124268549200085	-0.0294561040784589	19
57.2830283719222	57.2745080145371	-0.162140245163995	0.107699409306741	0.0629611932423049	19
57.3666191023724	57.2745080145371	-0.150129856633329	0.0911302694133958	0.151110675055151	19
57.0536170102446	57.2745080145371	-0.138119468102662	0.0745611295200511	-0.157332665709936	19
56.7065640442687	57.2745080145371	-0.126109079571996	0.0579919896267064	-0.499826880323148	19
57.3337335930927	57.2745080145371	-0.11409869104133	0.0414228497333617	0.131901419863497	19
56.9454085964188	57.2745080145371	-0.102088302510663	0.024853709840017	-0.251864825447741	19
57.3922392537992	57.2745080145371	-0.0900779139799972	0.00828456994667235	0.19952458329542	19
57.2643003105244	57.2745080145371	-0.0780675254493309	-0.00828456994667235	0.076144391383233	19
57.1306520256532	57.2745080145371	-0.0660571369186646	-0.024853709840017	-0.0529451421252446	19
56.7753535813854	57.2745080145371	-0.0540467483879983	-0.0414228497333617	-0.403684835030402	19
57.2341600866015	57.2745080145371	-0.042036359857332	-0.0579919896267064	0.0596804215484376	19
57.5697526075665	57.2745080145371	-0.0300259713266657	-0.0745611295200511	0.399831693876058	19
57.5867657960745	57.2745080145371	-0.0180155827959994	-0.0911302694133958	0.421403633746799	19
56.9828135722971	57.2745080145371	-0.00600519426533314	-0.107699409306741	-0.177989838668009	19
57.2226950252935	57.2745080145371	0.00600519426533314	-0.124268549200085	0.0664503656911202	19
57.0037805825204	57.2745080145371	0.0180155827959994	-0.14083768909343	-0.147905325719306	19
57.0951782575124	57.2745080145371	0.0300259713266657	-0.157406828986775	-0.0519488993646786	19
57.3425586275506	57.2745080145371	0.042036359857332	-0.173975968880119	0.199990222036249	19
57.0036933966789	57.2745080145371	0.0540467483879983	-0.190545108773464	-0.134316257472741	19
56.9463954235283	57.2745080145371	0.0660571369186646	-0.207114248666809	-0.187055479260685	19
57.1863595965752	57.2745080145371	0.0780675254493309	-0.223683388560153	0.0574674451489165	19
57.0318295944305	57.2745080145371	0.0900779139799972	-0.240252528453498	-0.0925038056331313	19
57.4782760091584	57.2745080145371	0.102088302510663	0.243825884999026	-0.142146192888438	19
57.5565511691374	57.2745080145371	0.11409869104133	0.227010306723231	-0.0590658431643459	19
57.6745785594804	57.2745080145371	0.126109079571996	0.210194728447437	0.0637667369237994	19
57.5638117938902	57.2745080145371	0.138119468102662	0.193379150171642	-0.0421948389212869	19
57.6753576624454	57.2745080145371	0.150129856633329	0.176563571895847	0.0741562193790917	19
57.5473437992705	57.2745080145371	0.162140245163995	0.159747993620052	-0.0490524540506365	19
57.6517207272928	57.2745080145371	0.174150633694661	0.142932415344257	0.0601296637167845	19
57.5522331311301	57.2745080145371	0.186161022225327	0.126116837068462	-0.0345527427007944	19
57.5873909800894	57.2745080145371	0.198171410755994	0.109301258792667	0.00541029600360082	19
57.3342417226847	57.2745080145371	0.21018179928666	0.0924856805168721	-0.242933771655966	19
57.8187949487575	57.2745080145371	0.222192187817326	0.0756701022410772	0.246424644161984	19
57.8044529511001	57.2745080145371	0.234202576347993	0.0588545239652822	0.236887836249642	19
57.216007308514	57.2745080145371	0.246212964878659	0.0420389456894873	-0.346752616591242	19
57.3133042408147	57.2745080145371	0.258223353409325	0.0252233674136924	-0.244650494545478	19
57.8238666149745	57.2745080145371	0.270233741939992	0.00840778913789746	0.270717069359446	19
57.6906147970027	57.2745080145371	0.282244130470658	-0.00840778913789746	0.142270441132768	19
57.3806843597608	57.2745080145371	0.294254519001324	-0.0252233674136924	-0.162854806363959	19
57.6334937951656	57.2745080145371	0.30626490753199	-0.0420389456894873	0.0947598187859276	19
57.8204964899208	57.2745080145371	0.318275296062657	-0.0588545239652822	0.286567703286238	19
57.5786078223502	57.2745080145371	0.330285684593323	-0.0756701022410772	0.0494842254608619	19
57.7608221282822	57.2745080145371	0.342296073123989	-0.0924856805168721	0.236503721137967	19
57.1496204548095	57.2745080145371	0.354306461654656	-0.109301258792667	-0.369892762589606	19
57.4974300543605	57.2745080145371	0.366316850185322	-0.126116837068462	-0.0172779732934739	19
57.2544792584572	57.2745080145371	0.378327238715988	-0.142932415344257	-0.255423579451667	19
57.6872264784397	57.2745080145371	0.390337627246654	-0.159747993620052	0.182128830275916	19
57.27458498802	57.2745080145371	0.402348015777321	-0.176563571895847	-0.225707470398598	19
57.2569198808513	57.2745080145371	0.414358404307987	-0.193379150171642	-0.238567387822213	19
57.6621129468969	57.2745080145371	0.426368792838653	-0.210194728447437	0.171430867968589	19
57.4375083929005	57.2745080145371	0.43837918136932	-0.227010306723231	-0.0483684962827167	19
57.5923304141851	57.2745080145371	0.450389569899986	-0.243825884999026	0.111258714746998	19
57.9897891638025	57.2745080145371	0.462399958430652	0.243260738384518	0.00962045245019977	19
57.9937107877331	57.2745080145371	0.474410346961318	0.22648413573731	0.0183082904973669	19
57.8910269251046	57.2745080145371	0.486420735491985	0.209707533090102	-0.0796093580146208	19
58.1195947451387	57.2745080145371	0.498431124022651	0.192930930442894	0.153724676135993	19
57.8092802367826	57.2745080145371	0.510441512553317	0.176154327795686	-0.151823618103539	19
58.2167516984153	57.2745080145371	0.522451901083984	0.159377725148478	0.260414057645657	19
58.0170096792293	57.2745080145371	0.53446228961465	0.142601122501269	0.0654382525761962	19
57.7576520514546	57.2745080145371	0.546472678145316	0.125824519854061	-0.189153161081888	19
56.5138211695016	56.7735521909412	-0.367185586097435	0.109047917206853	-0.00159335254902815	20
56.8254320624531	56.7735521909412	-0.359115573216172	0.0922713145596449	0.318724130168408	20
56.7252166818635	56.7735521909412	-0.35104556033491	0.0754947119124367	0.227215339344806	20
56.3778482401523	56.7735521909412	-0.342975547453648	0.0587181092652286	-0.111446512600476	20
56.9502571053264	56.7735521909412	-0.334905534572386	0.0419415066180204	0.46966894233954	20
56.3832228593751	56.7735521909412	-0.326835521691123	0.0251649039708122	-0.0886587138457914	20
56.3221084426742	56.7735521909412	-0.318765508809861	0.00838830132360408	-0.141066540780721	20
56.2335296604322	56.7735521909412	-0.310695495928599	-0.00838830132360408	-0.220938733256799	20
56.7052174028974	56.7735521909412	-0.302625483047336	-0.0251649039708122	0.259455598974368	20
56.582046605005	56.7735521909412	-0.294555470166074	-0.0419415066180204	0.14499139084795	20
56.0267419421574	56.7735521909412	-0.286485457284812	-0.0587181092652286	-0.401606682233728	20
56.4464334196889	56.7735521909412	-0.278415444403549	-0.0754947119124367	0.0267913850636607	20
56.5590124738294	56.7735521909412	-0.270345431522287	-0.0922713145596449	0.148077028970175	20
56.2877078757283	56.7735521909412	-0.262275418641025	-0.109047917206853	-0.114520979365009	20
56.3168927473846	56.7735521909412	-0.254205405759763	-0.125824519854061	-0.0766295179427751	20
56.9685060563218	56.7735521909412	-0.2461353928785	-0.142601122501269	0.58369038076037	20
56.1745696095082	56.7735521909412	-0.238065379997238	-0.159377725148478	-0.201539476287284	20
56.6784260365112	56.7735521909412	-0.229995367115976	-0.176154327795686	0.311023540481683	20
56.477158571263	56.7735521909412	-0.221925354234713	-0.192930930442894	0.118462664999401	20
55.9578910298493	56.7735521909412	-0.213855341353451	-0.209707533090102	-0.39209828664835	20
56.1254629532361	56.7735521909412	-0.205785328472189	-0.22648413573731	-0.215819773495626	20
56.3804279733751	56.7735521909412	-0.197715315590926	-0.243260738384518	0.0478518364093242	20
56.7098021508327	56.7735521909412	-0.189645302709664	0.240968415097788	-0.115073152496583	20
56.9189849673297	56.7735521909412	-0.181575289828402	0.224349903711734	0.102658162505198	20
56.5755412675589	56.7735521909412	-0.173505276947139	0.207731392325679	-0.232237038760804	20
56.9162318522835	56.7735521909412	-0.165435264065877	0.191112880939625	0.117002044468601	20
56.5294608362658	56.7735521909412	-0.157365251184615	0.174494369553571	-0.261220473044335	20
56.8730373874012	56.7735521909412	-0.149295238303353	0.157875858167516	0.0909045765958229	20
57.0710663909502	56.7735521909412	-0.14122522542209	0.141257346781462	0.297482078649635	20
56.4921438069015	56.7735521909412	-0.133155212540828	0.124638835395408	-0.272892006894233	20
56.7646652839638	56.7735521909412	-0.125085199659566	0.108020324009353	0.00817796867286271	20
56.756170833316	56.7735521909412	-0.117015186778303	0.0914018126232989	0.00823201652985783	20
56.6257138884376	56.7735521909412	-0.108945173897041	0.0747833012372446	-0.113676429843769	20
56.7576746954543	56.7735521909412	-0.100875161015779	0.0581647898511902	0.0268328756776799	20
56.5343163307874	56.7735521909412	-0.0928051481345165	0.0415462784651359	-0.187976990484358	20
56.8520730739113	56.7735521909412	-0.0847351352532542	0.0249277670790815	0.138328251144321	20
56.7781948533256	56.7735521909412	-0.0766651223719919	0.00830925569302718	0.0729985290634168	20
56.4369123336767	56.7735521909412	-0.0685951094907296	-0.00830925569302718	-0.259735492080762	20
56.5620427043179	56.7735521909412	-0.0605250966094673	-0.0249277670790815	-0.126056622934771	20
56.2554873298176	56.7735521909412	-0.052455083728205	-0.0415462784651359	-0.424063498930256	20
56.5599966778653	56.7735521909412	-0.0443850708469427	-0.0581647898511902	-0.111005652377748	20
56.5305329125023	56.7735521909412	-0.0363150579656804	-0.0747833012372446	-0.131920919235954	20
56.9195639873014	56.7735521909412	-0.0282450450844181	-0.0914018126232989	0.265658654067947	20
56.7412537340588	56.7735521909412	-0.0201750322031558	-0.108020324009353	0.0958968993301684	20
56.6682878449569	56.7735521909412	-0.0121050193218935	-0.124638835395408	0.0314795087330419	20
56.4986152071567	56.7735521909412	-0.00403500644063115	-0.141257346781462	-0.129644630562338	20
56.199321001698	56.7735521909412	0.00403500644063115	-0.157875858167516	-0.420390337516261	20
56.8272138565435	56.7735521909412	0.0121050193218935	-0.174494369553571	0.216051015834025	20
56.8776170240998	56.7735521909412	0.0201750322031558	-0.191112880939625	0.275002681895075	20
56.4796375362019	56.7735521909412	0.0282450450844181	-0.207731392325679	-0.114428307498052	20
56.5838382622781	56.7735521909412	0.0363150579656804	-0.224349903711734	-0.0016790829169783	20
56.5259757017855	56.7735521909412	0.0443850708469427	-0.240968415097788	-0.0509931449047944	20
57.0981565067392	56.7735521909412	0.052455083728205	0.232285990044891	0.0398632420249215	20
57.0458492919387	56.7735521909412	0.0605250966094673	0.216266266593519	-0.00449426220546543	20
56.9691200907189	56.7735521909412	0.0685951094907296	0.200246543142147	-0.0732737528551698	20
56.7279776947087	56.7735521909412	0.0766651223719919	0.184226819690775	-0.306466438295274	20
56.8988312061025	56.7735521909412	0.0847351352532542	0.168207096239404	-0.127663216331318	20
56.9578114680487	56.7735521909412	0.0928051481345165	0.152187372788032	-0.060733243815063	20
57.2614463341104	56.7735521909412	0.100875161015779	0.13616764933666	0.250851332816733	20
57.1079552862802	56.7735521909412	0.108945173897041	0.120147925885288	0.105309995556699	20
57.3048363652368	56.7735521909412	0.117015186778303	0.104128202433916	0.310140785083383	20
57.0421571907802	56.7735521909412	0.125085199659566	0.0881084789825447	0.0554113211968658	20
57.0072160017076	56.7735521909412	0.133155212540828	0.072088755531173	0.028419842694377	20
56.730937796557	56.7735521909412	0.14122522542209	0.0560690320798012	-0.239908651886107	20
57.1901185882387	56.7735521909412	0.149295238303353	0.0400493086284294	0.227221850365761	20
57.0558138201305	56.7735521909412	0.157365251184615	0.0240295851770576	0.100866792827641	20
57.1124062893684	56.7735521909412	0.165435264065877	0.00800986172568588	0.16540897263562	20
56.9571153338504	56.7735521909412	0.173505276947139	-0.00800986172568588	0.0180677276877292	20
56.9611857883123	56.7735521909412	0.181575289828402	-0.0240295851770576	0.0300878927197442	20
57.0801111662568	56.7735521909412	0.189645302709664	-0.0400493086284294	0.156962981234366	20
56.4401363634772	56.7735521909412	0.197715315590926	-0.0560690320798012	-0.475062110975088	20
56.6009106907163	56.7735521909412	0.205785328472189	-0.072088755531173	-0.306338073165907	20
56.4187873107375	56.7735521909412	0.213855341353451	-0.0881084789825447	-0.480511742574573	20
56.8752312220645	56.7735521909412	0.221925354234713	-0.104128202433916	-0.0161181206775162	20
57.2862815484767	56.7735521909412	0.229995367115976	-0.120147925885288	0.40288191630484	20
56.6740208100627	56.7735521909412	0.238065379997238	-0.13616764933666	-0.201429111539056	20
56.9211982960295	56.7735521909412	0.2461353928785	-0.152187372788032	0.0536980849978799	20
56.9374733072367	56.7735521909412	0.254205405759763	-0.168207096239404	0.0779228067751783	20
56.6178149325189	56.7735521909412	0.262275418641025	-0.184226819690775	-0.233785857372567	20
57.011044817379	56.7735521909412	0.270345431522287	-0.200246543142147	0.16739373805765	20
56.8539667798566	56.7735521909412	0.278415444403549	-0.216266266593519	0.0182654111054223	20
56.6581111982549	56.7735521909412	0.286485457284812	-0.232285990044891	-0.169640459926245	20
57.2526459500961	56.7735521909412	0.294555470166074	0.239243863322782	-0.0547055743339631	20
57.5713417207783	56.7735521909412	0.302625483047336	0.2227442865419	0.272419760247836	20
57.4617017201791	56.7735521909412	0.310695495928599	0.206244709761019	0.171209323548346	20
57.0947237900239	56.7735521909412	0.318765508809861	0.189745132980137	-0.187339042707258	20
57.362398869148	56.7735521909412	0.326835521691123	0.173245556199256	0.0887656003164401	20
57.2615490077194	56.7735521909412	0.334905534572386	0.156745979418374	-0.00365469721251495	20
57.4066185159969	56.7735521909412	0.342975547453648	0.140246402637493	0.149844374964567	20
57.5234370873816	56.7735521909412	0.35104556033491	0.123746825856611	0.275092510248896	20
57.3951000846882	56.7735521909412	0.359115573216172	0.10724724907573	0.155185071455092	20
57.344197987088	56.7735521909412	0.367185586097435	0.0907476722948482	0.112712537754555	20
56.9069640688681	57.4578213049765	-0.500596608584381	0.0742480955139667	-0.124508723038006	21
57.125621292997	57.4578213049765	-0.48959448531879	0.0577485187330852	0.099645954606232	21
57.2402743461363	57.4578213049765	-0.478592362053199	0.0412489419522037	0.219796461260849	21
57.4695283962291	57.4578213049765	-0.467590238787609	0.0247493651713222	0.45454796486887	21
57.1518030585808	57.4578213049765	-0.456588115522018	0.00824978839044074	0.14232008073594	21
56.9456210602903	57.4578213049765	-0.445585992256427	-0.00824978839044074	-0.0583644640392738	21
56.8833367978741	57.4578213049765	-0.434583868990836	-0.0247493651713222	-0.115151272940268	21
56.9591960817644	57.4578213049765	-0.423581745725245	-0.0412489419522037	-0.0337945355346225	21
56.7596074914723	57.4578213049765	-0.412579622459655	-0.0577485187330852	-0.227885672311461	21
56.9542646638171	57.4578213049765	-0.401577499194064	-0.0742480955139667	-0.0277310464513886	21
56.9056368176362	57.4578213049765	-0.390575375928473	-0.0907476722948482	-0.0708614391170085	21
56.7869607820542	57.4578213049765	-0.379573252662882	-0.10724724907573	-0.184040021183649	21
57.1563976243842	57.4578213049765	-0.368571129397291	-0.123746825856611	0.190894274661596	21
57.3297338726355	57.4578213049765	-0.357569006131701	-0.140246402637493	0.369727976428227	21
56.9562693093786	57.4578213049765	-0.34656688286611	-0.156745979418374	0.00176086668658145	21
57.0601731359017	57.4578213049765	-0.335564759600519	-0.173245556199256	0.111162146724982	21
56.7575373975217	57.4578213049765	-0.324562636334928	-0.189745132980137	-0.185976138139755	21
56.9558759575558	57.4578213049765	-0.313560513069337	-0.206244709761019	0.0178598754096474	21
56.9734715419184	57.4578213049765	-0.302558389803747	-0.2227442865419	0.040952913287542	21
56.5329858006219	57.4578213049765	-0.291556266538156	-0.239243863322782	-0.394035374493652	21
57.3222481349311	57.4578213049765	-0.280554143272565	0.244657908949257	-0.0996769357221073	21
57.8626355876159	57.4578213049765	-0.269552020006974	0.227784949711377	0.446581352935006	21
57.5093524607167	57.4578213049765	-0.258549896741384	0.210911990473498	0.0991690620081291	21
57.2844404507938	57.4578213049765	-0.247547773475793	0.194039031235618	-0.119872111942496	21
57.534117534452	57.4578213049765	-0.236545650210202	0.177166071997738	0.135675807688011	21
57.6031507197308	57.4578213049765	-0.225543526944611	0.160293112759858	0.210579828939116	21
57.5601170687064	57.4578213049765	-0.21454140367902	0.143420153521978	0.173417013886982	21
57.6106184111877	57.4578213049765	-0.20353928041343	0.126547194284099	0.229789192340529	21
57.2674719697676	57.4578213049765	-0.192537157147839	0.109674235046219	-0.107486413107284	21
57.2384789993026	57.4578213049765	-0.181535033882248	0.092801275808339	-0.130608547599949	21
57.6738287096299	57.4578213049765	-0.170532910616657	0.0759283165704592	0.310611998699588	21
57.3649780594477	57.4578213049765	-0.159530787351066	0.0590553573325793	0.00763218448972156	21
57.1126946356896	57.4578213049765	-0.148528664085476	0.0421823980946995	-0.238780403296138	21
57.2452812662401	57.4578213049765	-0.137526540819885	0.0253094388568197	-0.10032293677333	21
57.7769089155823	57.4578213049765	-0.126524417554294	0.00843647961893991	0.437175548541132	21
57.2735398614791	57.4578213049765	-0.115522294288703	-0.00843647961893991	-0.0603226695897662	21
57.4705610719106	57.4578213049765	-0.104520171023113	-0.0253094388568197	0.142569376814064	21
56.8631629699417	57.4578213049765	-0.0935180477575217	-0.0421823980946995	-0.458957889182541	21
57.2587358297534	57.4578213049765	-0.0825159244919309	-0.0590553573325793	-0.0575141933986	21
57.3321288586447	57.4578213049765	-0.0715138012263401	-0.0759283165704592	0.0217496714650232	21
57.7988041839163	57.4578213049765	-0.0605116779607493	-0.092801275808339	0.494295832708863	21
57.5840766131231	57.4578213049765	-0.0495095546951586	-0.109674235046219	0.285439097888006	21
57.3876268130988	57.4578213049765	-0.0385074314295678	-0.126547194284099	0.0948601338359983	21
57.284907410519	57.4578213049765	-0.027505308163977	-0.143420153521978	-0.00198843277156355	21
57.3217346134439	57.4578213049765	-0.0165031848983862	-0.160293112759858	0.040709606125661	21
56.8886485039021	57.4578213049765	-0.00550106163279539	-0.177166071997738	-0.386505667443829	21
57.3948495607515	57.4578213049765	0.00550106163279539	-0.194039031235618	0.125566225377843	21
57.3204415961104	57.4578213049765	0.0165031848983862	-0.210911990473498	0.0570290967090686	21
56.9625496922152	57.4578213049765	0.027505308163977	-0.227784949711377	-0.294991971213837	21
56.9270457632147	57.4578213049765	0.0385074314295678	-0.244657908949257	-0.324625064242057	21
57.7481219923256	57.4578213049765	0.0495095546951586	0.260187760978025	-0.0193966283240183	21
57.6660947288736	57.4578213049765	0.0605116779607493	0.242243777462299	-0.0944820315258937	21
57.7505535117255	57.4578213049765	0.0715138012263401	0.224299793946573	-0.0030813884238771	21
58.0281170478876	57.4578213049765	0.0825159244919309	0.206355810430848	0.281424007988361	21
57.393349113041	57.4578213049765	0.0935180477575217	0.188411826915122	-0.346402066608135	21
57.6573289670104	57.4578213049765	0.104520171023113	0.170467843399396	-0.075480352388617	21
57.3766736820663	57.4578213049765	0.115522294288703	0.15252385988367	-0.3491937770826	21
57.8016697841772	57.4578213049765	0.126524417554294	0.134579876367944	0.0827441852784502	21
57.8709378143281	57.4578213049765	0.137526540819885	0.116635892852218	0.158954075679487	21
57.5136092581992	57.4578213049765	0.148528664085476	0.0986919093364923	-0.191432620199218	21
57.9566222154753	57.4578213049765	0.159530787351066	0.0807479258207664	0.258522197326963	21
57.631433722571	57.4578213049765	0.170532910616657	0.0628039423050405	-0.0597244353271316	21
57.6312559670795	57.4578213049765	0.181535033882248	0.0448599587893147	-0.0529603305685479	21
57.7702030221026	57.4578213049765	0.192537157147839	0.0269159752735888	0.0929285847047447	21
58.2768372657899	57.4578213049765	0.20353928041343	0.00897199175786294	0.606504688642159	21
57.7643701690064	57.4578213049765	0.21454140367902	-0.00897199175786294	0.10097945210877	21
57.296282206577	57.4578213049765	0.225543526944611	-0.0269159752735888	-0.360166650070547	21
57.6845867927452	57.4578213049765	0.236545650210202	-0.0448599587893147	0.0350797963478606	21
57.6411048800228	57.4578213049765	0.247547773475793	-0.0628039423050405	-0.0014602561244289	21
57.9236754521169	57.4578213049765	0.258549896741384	-0.0807479258207664	0.288052176219789	21
57.3864980517826	57.4578213049765	0.269552020006974	-0.0986919093364923	-0.242183363864365	21
57.2970835277231	57.4578213049765	0.280554143272565	-0.116635892852218	-0.324656027673727	21
57.4015196240843	57.4578213049765	0.291556266538156	-0.134579876367944	-0.213278071062397	21
57.3794815486202	57.4578213049765	0.302558389803747	-0.15252385988367	-0.228374286276387	21
57.4266851131632	57.4578213049765	0.313560513069337	-0.170467843399396	-0.174228861483272	21
57.4143967818828	57.4578213049765	0.324562636334928	-0.188411826915122	-0.179575332513484	21
57.6725083483861	57.4578213049765	0.335564759600519	-0.206355810430848	0.085478094239984	21
57.7414991478036	57.4578213049765	0.34656688286611	-0.224299793946573	0.161410753907603	21
57.5024977949306	57.4578213049765	0.357569006131701	-0.242243777462299	-0.0706487387153122	21
57.5108586977203	57.4578213049765	0.368571129397291	-0.260187760978025	-0.0553459756754469	21
58.0861955164245	57.4578213049765	0.379573252662882	0.234499540865065	0.0143014179200724	21
58.072005589223	57.4578213049765	0.390575375928473	0.21832715873644	0.00528174958165155	21
57.8910963231167	57.4578213049765	0.401577499194064	0.202154776607815	-0.170457257661645	21
58.1360527992034	57.4578213049765	0.412579622459655	0.185982394479189	0.0796694772881278	21
57.7713571822572	57.4578213049765	0.423581745725245	0.169810012350564	-0.279855880795059	21
58.0464259183515	57.4578213049765	0.434583868990836	0.153637630221939	0.00038311416220289	21
58.1050553537711	57.4578213049765	0.445585992256427	0.137465248093314	0.0641828084449255	21
58.3015478628064	57.4578213049765	0.456588115522018	0.121292865964689	0.265845576343251	21
58.0556587397044	57.4578213049765	0.467590238787609	0.105120483836064	0.0251267121042898	21
57.9040144778142	57.4578213049765	0.478592362053199	0.0889481017074384	-0.121347290922883	21
58.2770028456959	57.4578213049765	0.48959448531879	0.0727757195788133	0.25681133582181	21
57.8156104918911	57.4578213049765	0.500596608584381	0.0566033374501881	-0.199410759119901	21
56.555811592837	57.4456687913164	-0.508702960945676	0.0404309553215629	-0.421585192855251	22
57.1996481510882	57.4456687913164	-0.497522676089727	0.0242585731929378	0.227243462668552	22
56.9339099400393	57.4456687913164	-0.486342391233778	0.00808619106431258	-0.0335026511075946	22
57.3049464141839	57.4456687913164	-0.475162106377829	-0.00808619106431258	0.342525920309651	22
57.1002532155394	57.4456687913164	-0.46398182152188	-0.0242585731929378	0.142824818937825	22
57.5163534451661	57.4456687913164	-0.452801536665931	-0.0404309553215629	0.563917145837181	22
57.221904393596	57.4456687913164	-0.441621251809982	-0.0566033374501881	0.274460191539777	22
56.6699015828484	57.4456687913164	-0.430440966954033	-0.0727757195788133	-0.272550521935209	22
56.7040924846766	57.4456687913164	-0.419260682098084	-0.0889481017074384	-0.233367522834337	22
56.6220596900927	57.4456687913164	-0.408080397242135	-0.105120483836064	-0.310408220145518	22
57.0843578480146	57.4456687913164	-0.396900112386186	-0.121292865964689	0.156882035049113	22
56.6818174879402	57.4456687913164	-0.385719827530238	-0.137465248093314	-0.240666227752703	22
57.2163948692673	57.4456687913164	-0.374539542674289	-0.153637630221939	0.29890325084717	22
57.0233688046292	57.4456687913164	-0.36335925781834	-0.169810012350564	0.110869283481725	22
57.1719906100416	57.4456687913164	-0.352178972962391	-0.185982394479189	0.264483186166776	22
56.9582978118512	57.4456687913164	-0.340998688106442	-0.202154776607815	0.0557824852490214	22
56.8320400878934	57.4456687913164	-0.329818403250493	-0.21832715873644	-0.0654831414360975	22
56.8867555309496	57.4456687913164	-0.318638118394544	-0.234499540865065	-0.0057756011072462	22
57.2442342835178	57.4456687913164	-0.307457833538595	0.249374266911288	-0.143350941171263	22
56.8522691567334	57.4456687913164	-0.296277548682646	0.232176041607061	-0.529298127507458	22
57.4587738225184	57.4456687913164	-0.285097263826697	0.214977816302834	0.0832244787258132	22
57.1354410316776	57.4456687913164	-0.273916978970748	0.197779590998608	-0.234090371666685	22
57.6673515096104	57.4456687913164	-0.262736694114799	0.180581365694381	0.303838046714447	22
57.43308699164	57.4456687913164	-0.251556409258851	0.163383140390154	0.0755914691922763	22
57.1110652114342	57.4456687913164	-0.240376124402902	0.146184915085927	-0.240412370565211	22
57.6314411340026	57.4456687913164	-0.229195839546953	0.128986689781701	0.285981492451487	22
57.1018650659271	57.4456687913164	-0.218015554691004	0.111788464477474	-0.237576635175727	22
57.4487448281489	57.4456687913164	-0.206835269835055	0.0945902391732472	0.115321067494339	22
57.2468386772163	57.4456687913164	-0.195654984979106	0.0773920138690204	-0.0805671429899925	22
57.1127535357364	57.4456687913164	-0.184474700123157	0.0601937885647937	-0.208634344021616	22
57.0800741097915	57.4456687913164	-0.173294415267208	0.0429955632605669	-0.235295829518255	22
57.5098602328306	57.4456687913164	-0.162114130411259	0.0257973379563401	0.200508233969067	22
57.6228363856708	57.4456687913164	-0.15093384555531	0.00859911265211338	0.319502327257592	22
56.9969977209806	57.4456687913164	-0.139753560699361	-0.00859911265211338	-0.300318396984333	22
57.0644723578887	57.4456687913164	-0.128573275843413	-0.0257973379563401	-0.226825819627987	22
57.4023913545301	57.4456687913164	-0.117392990987464	-0.0429955632605669	0.117111117461685	22
57.5996357642566	57.4456687913164	-0.106212706131515	-0.0601937885647937	0.320373467636499	22
56.983707467967	57.4456687913164	-0.0950324212755658	-0.0773920138690204	-0.289536888204837	22
57.1543431869747	57.4456687913164	-0.0838521364196168	-0.0945902391732472	-0.112883228748874	22
57.3520339072138	57.4456687913164	-0.0726718515636679	-0.111788464477474	0.0908254319385613	22
57.0572296311836	57.4456687913164	-0.061491566707719	-0.128986689781701	-0.197960903643371	22
57.4927881488512	57.4456687913164	-0.0503112818517701	-0.146184915085927	0.243615554472468	22
57.4211230554663	57.4456687913164	-0.0391309969958212	-0.163383140390154	0.177968401535886	22
57.3803414125256	57.4456687913164	-0.0279507121398723	-0.180581365694381	0.143204699043468	22
56.823388122379	57.4456687913164	-0.0167704272839234	-0.197779590998608	-0.407730650654835	22
57.2309856622297	57.4456687913164	-0.00559014242797446	-0.214977816302834	0.00588482964414653	22
57.2071071902879	57.4456687913164	0.00559014242797446	-0.232176041607061	-0.0119757018494567	22
56.9553816592996	57.4456687913164	0.0167704272839234	-0.249374266911288	-0.257683292389463	22
57.828226175651	57.4456687913164	0.0279507121398723	0.235386405804565	0.119220266390199	22
58.105202999466	57.4456687913164	0.0391309969958212	0.219152860576664	0.401250350577138	22
57.6384141018312	57.4456687913164	0.0503112818517701	0.202919315348763	-0.0604852866857297	22
57.5321537029767	57.4456687913164	0.061491566707719	0.186685770120862	-0.161692425168269	22
57.7591331062873	57.4456687913164	0.0726718515636679	0.170452224892961	0.070340238514275	22
57.6929533910296	57.4456687913164	0.0838521364196168	0.15421867966506	0.00921378362853647	22
57.7038420258616	57.4456687913164	0.0950324212755658	0.137985134437159	0.0251556788324374	22
57.7431585072034	57.4456687913164	0.106212706131515	0.121751589209258	0.0695254205462065	22
57.6678794516028	57.4456687913164	0.117392990987464	0.105518043981357	-0.000700374682420645	22
57.7885781066375	57.4456687913164	0.128573275843413	0.0892844987534557	0.125051540724208	22
58.0255821440212	57.4456687913164	0.139753560699361	0.0730509535255547	0.367108838479837	22
57.7801437652372	57.4456687913164	0.15093384555531	0.0568174082976537	0.126723720067795	22
57.7722053753461	57.4456687913164	0.162114130411259	0.0405838630697526	0.123838590548721	22
57.945613899815	57.4456687913164	0.173294415267208	0.0243503178418516	0.302300375389567	22
57.4111601056548	57.4456687913164	0.184474700123157	0.00811677261395052	-0.227100158398732	22
57.5116067219506	57.4456687913164	0.195654984979106	-0.00811677261395052	-0.121600281730913	22
57.9049110923912	57.4456687913164	0.206835269835055	-0.0243503178418516	0.276757349081616	22
57.503266211244	57.4456687913164	0.218015554691004	-0.0405838630697526	-0.11983427169361	22
57.3482596695109	57.4456687913164	0.229195839546953	-0.0568174082976537	-0.269787553054849	22
[truncated: 918,001 more rows]
