# Supplementary material for: In-Line Near-Infrared Spectroscopy Gives Rapid and Precise Assessment of Product Quality and Reveals Unknown Sources of Variation—A Case Study from Commercial Cheese Production
Source: Foods. 2023 Feb 28;12(5):1026. doi: 10.3390/foods12051026 (PMC10001380; doi:10.3390/foods12051026)
Supplement: Supplementary file 1 [file foods-12-01026-s001.zip › Simulation3.csv]

x	x_b	x_c	x_p	x_e	batchid
56.705325168046	56.7900126023445	-0.2383235189264	0.444913097431119	-0.291277012803205	1
56.8393511162737	56.7900126023445	-0.233085639389556	0.414229435539317	-0.131805282220567	1
57.6111568607886	56.7900126023445	-0.227847759852712	0.383545773647516	0.665446244649254	1
56.7355031085599	56.7900126023445	-0.222609880315868	0.352862111755715	-0.184761725224426	1
57.386217684645	56.7900126023445	-0.217372000779024	0.322178449863913	0.491398633215639	1
56.976850413287	56.7900126023445	-0.21213412124218	0.291494787972112	0.10747714421253	1
56.9095635509678	56.7900126023445	-0.206896241705336	0.260811126080311	0.0656360642483572	1
56.8076627093707	56.7900126023445	-0.201658362168493	0.23012746418851	-0.0108189949938394	1
56.5975579494667	56.7900126023445	-0.196420482631649	0.199443802296708	-0.195477972542893	1
57.1970770944584	56.7900126023445	-0.191182603094805	0.168760140404907	0.429486954803753	1
56.8402511530391	56.7900126023445	-0.185944723557961	0.138076478513106	0.0981067957394989	1
56.4755014861251	56.7900126023445	-0.180706844021117	0.107392816621304	-0.241197088819568	1
56.3852691037596	56.7900126023445	-0.175468964484273	0.0767091547295032	-0.3059836888301	1
56.4557570436192	56.7900126023445	-0.170231084947429	0.0460254928377019	-0.21004996661562	1
56.8839118742706	56.7900126023445	-0.164993205410585	0.0153418309459006	0.243550646390777	1
56.4517136292016	56.7900126023445	-0.159755325873741	-0.0153418309459006	-0.163201816323225	1
56.5416992147225	56.7900126023445	-0.154517446336897	-0.0460254928377019	-0.0477704484474467	1
56.3382692333323	56.7900126023445	-0.149279566800053	-0.0767091547295032	-0.225754647482691	1
56.4901715636624	56.7900126023445	-0.144041687263209	-0.107392816621304	-0.0484065347975927	1
56.4748546131071	56.7900126023445	-0.138803807726365	-0.138076478513106	-0.0382777029979566	1
56.8184631289952	56.7900126023445	-0.133565928189521	-0.168760140404907	0.330776595245161	1
56.5213258667674	56.7900126023445	-0.128328048652677	-0.199443802296708	0.0590851153722318	1
56.3766932043427	56.7900126023445	-0.123090169115833	-0.23012746418851	-0.0601017646974279	1
56.3709554405705	56.7900126023445	-0.117852289578989	-0.260811126080311	-0.0403937461147093	1
56.0922051044725	56.7900126023445	-0.112614410042145	-0.291494787972112	-0.29369829985778	1
56.3045690493507	56.7900126023445	-0.107376530505301	-0.322178449863913	-0.0558885726246136	1
56.4308625063669	56.7900126023445	-0.102138650968457	-0.352862111755715	0.0958506667465446	1
56.6967069029965	56.7900126023445	-0.0969007714316133	-0.383545773647516	0.387140845731168	1
56.2806471088384	56.7900126023445	-0.0916628918947693	-0.414229435539317	-0.00347316607204898	1
56.4205299946026	56.7900126023445	-0.0864250123579254	-0.444913097431119	0.161855502047162	1
57.2243126793149	56.7900126023445	-0.0811871328210814	0.441995621390363	0.0734915884011065	1
57.2600200878447	56.7900126023445	-0.0759492532842374	0.411513164742751	0.134443574041693	1
57.2223357203981	56.7900126023445	-0.0707113737473935	0.38103070809514	0.122003783705901	1
56.6927731005484	56.7900126023445	-0.0654734942105495	0.350548251447529	-0.382314259033111	1
57.1107053272937	56.7900126023445	-0.0602356146737056	0.320065794799918	0.0608625448229959	1
56.8109663871378	56.7900126023445	-0.0549977351368616	0.289583338152307	-0.213631818222146	1
57.0966538028929	56.7900126023445	-0.0497598556000176	0.259100881504695	0.0973001746437095	1
57.0005894463748	56.7900126023445	-0.0445219760631737	0.228618424857084	0.0264803952363904	1
56.7332982922667	56.7900126023445	-0.0392840965263297	0.198135968209473	-0.215566181760943	1
56.9771383915657	56.7900126023445	-0.0340462169894857	0.167653511561862	0.0535184946488661	1
56.2786824847428	56.7900126023445	-0.0288083374526418	0.13717105491425	-0.619692835063326	1
56.7026694465856	56.7900126023445	-0.0235704579157978	0.106688598266639	-0.170461296109769	1
57.0722420853628	56.7900126023445	-0.0183325783789539	0.0762061416190281	0.224355919778206	1
56.4218656174269	56.7900126023445	-0.0130946988421099	0.0457236849714168	-0.400775971046877	1
56.8724363868063	56.7900126023445	-0.00785681930526594	0.0152412283238056	0.0750393754432507	1
57.0128508480065	56.7900126023445	-0.00261893976842198	-0.0152412283238056	0.240698413754196	1
56.5815655270417	56.7900126023445	0.00261893976842198	-0.0457236849714168	-0.165342330099842	1
56.9062758288337	56.7900126023445	0.00785681930526594	-0.0762061416190281	0.184612548802983	1
56.2446744347424	56.7900126023445	0.0130946988421099	-0.106688598266639	-0.45174426817757	1
56.2858952783733	56.7900126023445	0.0183325783789539	-0.13717105491425	-0.385278847435917	1
56.2193838478572	56.7900126023445	0.0235704579157978	-0.167653511561862	-0.426545700841279	1
56.6026784249039	56.7900126023445	0.0288083374526418	-0.198135968209473	-0.0180065466838073	1
56.9266208547727	56.7900126023445	0.0340462169894857	-0.228618424857084	0.331180460295757	1
56.1899833013839	56.7900126023445	0.0392840965263297	-0.259100881504695	-0.380212515982255	1
56.3370635757891	56.7900126023445	0.0445219760631737	-0.289583338152307	-0.207887664466314	1
56.4754356826387	56.7900126023445	0.0497598556000176	-0.320065794799918	-0.0442709805059418	1
56.5594035190466	56.7900126023445	0.0549977351368616	-0.350548251447529	0.0649414330127973	1
56.1943019461612	56.7900126023445	0.0602356146737056	-0.38103070809514	-0.274915562761922	1
56.4335622787604	56.7900126023445	0.0654734942105495	-0.411513164742751	-0.0104106530518548	1
56.3064956453095	56.7900126023445	0.0707113737473935	-0.441995621390363	-0.112232709392039	1
57.0478391462202	56.7900126023445	0.0759492532842374	0.450858295843878	-0.2689810052524	1
57.1254005033033	56.7900126023445	0.0811871328210814	0.419764620268438	-0.165563852130673	1
57.3787941882437	56.7900126023445	0.0864250123579254	0.388670944692998	0.11368562884827	1
57.2636951839185	56.7900126023445	0.0916628918947693	0.357577269117559	0.0244424205616938	1
57.7900162342341	56.7900126023445	0.0969007714316133	0.326483593542119	0.576619266915822	1
57.2226401902861	56.7900126023445	0.102138650968457	0.295389917966679	0.0350990190065122	1
57.2606625491665	56.7900126023445	0.107376530505301	0.264296242391239	0.0989771739254239	1
57.2342129654533	56.7900126023445	0.112614410042145	0.233202566815799	0.0983833862508762	1
57.2163662641501	56.7900126023445	0.117852289578989	0.202108891240359	0.106392480986228	1
57.0760828676226	56.7900126023445	0.123090169115833	0.171015215664919	-0.00803511950262542	1
57.1545764212547	56.7900126023445	0.128328048652677	0.139921540089479	0.0963142301680772	1
57.1409741779519	56.7900126023445	0.133565928189521	0.10882786451404	0.108567782903839	1
57.0438189899665	56.7900126023445	0.138803807726365	0.0777341889385997	0.0372683909570084	1
57.2297415640348	56.7900126023445	0.144041687263209	0.0466405133631598	0.249046761063878	1
56.8076267642954	56.7900126023445	0.149279566800053	0.0155468377877199	-0.147212242636862	1
56.9709521641861	56.7900126023445	0.154517446336897	-0.0155468377877199	0.0419689532923984	1
57.1911552085243	56.7900126023445	0.159755325873741	-0.0466405133631598	0.288027793669264	1
56.9800541514131	56.7900126023445	0.164993205410585	-0.0777341889385997	0.102782532596613	1
56.7515010000457	56.7900126023445	0.170231084947429	-0.10882786451404	-0.0999148227321584	1
56.7428233349531	56.7900126023445	0.175468964484273	-0.139921540089479	-0.0827366917861503	1
56.8536426982458	56.7900126023445	0.180706844021117	-0.171015215664919	0.0539384675451391	1
56.5752841818401	56.7900126023445	0.185944723557961	-0.202108891240359	-0.19856425282197	1
56.7399888236396	56.7900126023445	0.191182603094805	-0.233202566815799	-0.00800381498385736	1
56.9746312493191	56.7900126023445	0.196420482631649	-0.264296242391239	0.252494406734188	1
56.9166637530202	56.7900126023445	0.201658362168493	-0.295389917966679	0.220382706473879	1
56.6678023746982	56.7900126023445	0.206896241705336	-0.326483593542119	-0.0026228758095044	1
56.7037754183673	56.7900126023445	0.21213412124218	-0.357577269117559	0.0592059638982139	1
56.8401375094328	56.7900126023445	0.217372000779024	-0.388670944692998	0.221423851002219	1
56.3420066990401	56.7900126023445	0.222609880315868	-0.419764620268438	-0.250851163351787	1
56.0582677839587	56.7900126023445	0.227847759852712	-0.450858295843878	-0.508734282394672	1
57.6254137847004	56.7900126023445	0.233085639389556	0.442699431007014	0.159616111959348	1
57.0614458724643	56.7900126023445	0.2383235189264	0.412168435765151	-0.379058684571729	1
56.9063493141901	56.9872388413326	-0.233586774894649	0.381637440523288	-0.228940192771111	2
57.1209467467355	56.9872388413326	-0.228452999622239	0.351106445281425	0.0110544597437021	2
57.1905761337086	56.9872388413326	-0.223319224349829	0.320575450039562	0.106081066686265	2
56.9924217043759	56.9872388413326	-0.21818544907742	0.290044454797699	-0.0666761426769472	2
57.2245569034715	56.9872388413326	-0.21305167380501	0.259513459555836	0.190856276388141	2
56.7963965936522	56.9872388413326	-0.2079178985326	0.228982464313973	-0.211906813461719	2
56.2972528879223	56.9872388413326	-0.20278412326019	0.19845146907211	-0.685653299222237	2
56.9316858041818	56.9872388413326	-0.19765034798778	0.167920473830247	-0.0258231629932494	2
56.7769189997244	56.9872388413326	-0.19251657271537	0.137389478588384	-0.155192747481232	2
56.6330973663541	56.9872388413326	-0.18738279744296	0.106858483346521	-0.273617160882036	2
56.4865295836171	56.9872388413326	-0.182249022170551	0.0763274881046576	-0.394787723649592	2
57.4600937431411	56.9872388413326	-0.177115246898141	0.0457964928627946	0.604173655843908	2
57.0675310258727	56.9872388413326	-0.171981471625731	0.0152654976209315	0.2370081585449	2
56.7734628298243	56.9872388413326	-0.166847696353321	-0.0152654976209315	-0.0316628175340455	2
56.894027987517	56.9872388413326	-0.161713921080911	-0.0457964928627946	0.11429956012817	2
56.7128476823953	56.9872388413326	-0.156580145808501	-0.0763274881046576	-0.0414835250241046	2
56.5478805725236	56.9872388413326	-0.151446370536091	-0.106858483346521	-0.181053414926349	2
56.5828582467935	56.9872388413326	-0.146312595263681	-0.137389478588384	-0.12067852068701	2
56.5134794187782	56.9872388413326	-0.141178819991272	-0.167920473830247	-0.1646601287329	2
56.4847693010419	56.9872388413326	-0.136045044718862	-0.19845146907211	-0.167973026499746	2
57.056421522375	56.9872388413326	-0.130911269446452	-0.228982464313973	0.429076414802844	2
56.705753634388	56.9872388413326	-0.125777494174042	-0.259513459555836	0.103805746785342	2
56.6485170914915	56.9872388413326	-0.120643718901632	-0.290044454797699	0.0719664238582561	2
56.3851647718646	56.9872388413326	-0.115509943629222	-0.320575450039562	-0.165988675799172	2
56.4629189943708	56.9872388413326	-0.110376168356812	-0.351106445281425	-0.0628372333235313	2
56.4517774367571	56.9872388413326	-0.105242393084402	-0.381637440523288	-0.048581570967774	2
56.3614495480794	56.9872388413326	-0.100108617811993	-0.412168435765151	-0.113512239675989	2
56.5744497579423	56.9872388413326	-0.0949748425395826	-0.442699431007014	0.124885190156298	2
57.1259539887565	56.9872388413326	-0.0898410672671728	0.461964985216134	-0.233408770525091	2
57.3128679139609	56.9872388413326	-0.0847072919947629	0.430105331063297	-0.0197689664401882	2
57.1995410513654	56.9872388413326	-0.079573516722353	0.39824567691046	-0.106369950155297	2
57.6663138033845	56.9872388413326	-0.0744397414499432	0.366386022757624	0.387128680744266	2
57.5267148981638	56.9872388413326	-0.0693059661775333	0.334526368604787	0.274255654403938	2
56.891642336352	56.9872388413326	-0.0641721909051234	0.30266671445195	-0.334091028527456	2
57.370153058085	56.9872388413326	-0.0590384156327135	0.270807060299113	0.171145572085973	2
57.3489156965981	56.9872388413326	-0.0539046403603037	0.238947406146276	0.176634089479534	2
56.9604178076276	56.9872388413326	-0.0487708650878938	0.207087751993439	-0.185137920610532	2
57.3327393651741	56.9872388413326	-0.0436370898154839	0.175228097840603	0.213909515816369	2
56.8979961329103	56.9872388413326	-0.038503314543074	0.143368443687766	-0.194107837567	2
56.6872106422048	56.9872388413326	-0.0333695392706642	0.111508789534929	-0.378167449392072	2
56.846249991076	56.9872388413326	-0.0282357639982543	0.0796491353820921	-0.192402221640417	2
56.9414276028493	56.9872388413326	-0.0231019887258444	0.0477894812292553	-0.0704987309867235	2
56.5853240858333	56.9872388413326	-0.0179682134534346	0.0159298270764184	-0.399876369122265	2
56.879078797233	56.9872388413326	-0.0128344381810247	-0.0159298270764184	-0.0793957788421789	2
56.9595155754698	56.9872388413326	-0.00770066290861481	-0.0477894812292553	0.0277668782751218	2
56.7804396906386	56.9872388413326	-0.00256688763620494	-0.0796491353820921	-0.124583127675726	2
56.8114836739939	56.9872388413326	0.00256688763620494	-0.111508789534929	-0.0668132654399346	2
56.8854553948546	56.9872388413326	0.00770066290861481	-0.143368443687766	0.0338843343011369	2
57.2059894240347	56.9872388413326	0.0128344381810247	-0.175228097840603	0.381144242361697	2
56.619337431026	56.9872388413326	0.0179682134534346	-0.207087751993439	-0.17878187176653	2
56.8643100159282	56.9872388413326	0.0231019887258444	-0.238947406146276	0.0929165920160686	2
56.5126110435497	56.9872388413326	0.0282357639982543	-0.270807060299113	-0.232056501482052	2
56.6565247177034	56.9872388413326	0.0333695392706642	-0.30266671445195	-0.0614169484479007	2
56.8183095006419	56.9872388413326	0.038503314543074	-0.334526368604787	0.127093713371037	2
56.7900124648899	56.9872388413326	0.0436370898154839	-0.366386022757624	0.125522556499467	2
56.6111569493291	56.9872388413326	0.0487708650878938	-0.39824567691046	-0.0266070801809478	2
56.5935289310314	56.9872388413326	0.0539046403603037	-0.430105331063297	-0.017509219598151	2
56.7079211304134	56.9872388413326	0.0590384156327135	-0.461964985216134	0.123608858664189	2
57.7443941207757	56.9872388413326	0.0641721909051234	0.465726423307013	0.227256665230963	2
57.2816431827469	56.9872388413326	0.0693059661775333	0.433607359630667	-0.208508984393929	2
57.4492265200276	56.9872388413326	0.0744397414499432	0.401488295954322	-0.0139403587092939	2
57.3223790123522	56.9872388413326	0.079573516722353	0.369369232277976	-0.11380257798073	2
57.5361224697553	56.9872388413326	0.0847072919947629	0.33725016860163	0.12692616782631	2
57.7097787002055	56.9872388413326	0.0898410672671728	0.305131104925285	0.327567686680491	2
57.2159012315219	56.9872388413326	0.0949748425395826	0.273012041248939	-0.139324493599243	2
57.4183840091912	56.9872388413326	0.100108617811993	0.240892977572593	0.0901435724740254	2
57.0450277147099	56.9872388413326	0.105242393084402	0.208773913896247	-0.256227433603287	2
57.0392281673152	56.9872388413326	0.110376168356812	0.176654850219902	-0.235041692594149	2
57.4297668639704	56.9872388413326	0.115509943629222	0.144535786543556	0.182482292465055	2
57.3495212429491	56.9872388413326	0.120643718901632	0.11241672286721	0.12922195984769	2
56.9219410688064	56.9872388413326	0.125777494174042	0.0802976591908644	-0.271372925891085	2
57.3755254113583	56.9872388413326	0.130911269446452	0.0481785955145186	0.209196705064767	2
57.3518842248977	56.9872388413326	0.136045044718862	0.0160595318381729	0.212540807008079	2
57.1379152484664	56.9872388413326	0.141178819991272	-0.0160595318381729	0.0255571189807313	2
56.9444157401675	56.9872388413326	0.146312595263681	-0.0481785955145186	-0.140957100914195	2
56.5856561151005	56.9872388413326	0.151446370536091	-0.0802976591908644	-0.472731437577326	2
57.0830850466389	56.9872388413326	0.156580145808501	-0.11241672286721	0.0516827823650131	2
56.7018283842307	56.9872388413326	0.161713921080911	-0.144535786543556	-0.302588591639209	2
57.3884098072755	56.9872388413326	0.166847696353321	-0.176654850219902	0.410978119809519	2
56.8249692856542	56.9872388413326	0.171981471625731	-0.208773913896247	-0.125477113407892	2
57.2043175895514	56.9872388413326	0.177115246898141	-0.240892977572593	0.280856478893272	2
56.7370206585833	56.9872388413326	0.182249022170551	-0.273012041248939	-0.159455163670926	2
56.7555504819036	56.9872388413326	0.18738279744296	-0.305131104925285	-0.113940051946647	2
56.8122209671906	56.9872388413326	0.19251657271537	-0.33725016860163	-0.0302842782557377	2
56.7544380189034	56.9872388413326	0.19765034798778	-0.369369232277976	-0.0610819381389566	2
56.6291670986504	56.9872388413326	0.20278412326019	-0.401488295954322	-0.159367569988043	2
56.90392887036	56.9872388413326	0.2079178985326	-0.433607359630667	0.142379490125444	2
56.7690927567685	56.9872388413326	0.21305167380501	-0.465726423307013	0.034528664937888	2
57.4726422934869	56.9872388413326	0.21818544907742	0.443810207161447	-0.176592204084537	2
57.7084847936388	56.9872388413326	0.223319224349829	0.413202606667554	0.0847241212888004	2
57.4265608426812	56.9872388413326	0.228452999622239	0.382595006173661	-0.171726004447271	2
57.4427153135162	56.9872388413326	0.233586774894649	0.351987405679768	-0.130097708390748	2
57.9290546372496	57.5965176001405	-0.203612357446283	0.321379805185875	0.214769589369519	3
57.4382408218694	57.5965176001405	-0.199137360579331	0.290772204691982	-0.249911622383711	3
57.9445639827212	57.5965176001405	-0.19466236371238	0.260164604198089	0.282544142095024	3
57.7282463312089	57.5965176001405	-0.190187366845429	0.229557003704197	0.0923590942096578	3
57.7484202738022	57.5965176001405	-0.185712369978478	0.198949403210304	0.138665640429852	3
57.9989184866975	57.5965176001405	-0.181237373111526	0.168341802716411	0.415296456952129	3
57.7629317299458	57.5965176001405	-0.176762376244575	0.137734202222518	0.20544230382741	3
57.8248642143731	57.5965176001405	-0.172287379377624	0.107126601728625	0.293507391881643	3
57.7561280481607	57.5965176001405	-0.167812382510673	0.0765190012347322	0.250903829296209	3
57.4506211262222	57.5965176001405	-0.163337385643721	0.0459114007408393	-0.0284704890154465	3
57.3858629913454	57.5965176001405	-0.15886238877677	0.0153038002469464	-0.0670960202652167	3
57.543791572307	57.5965176001405	-0.154387391909819	-0.0153038002469464	0.116965164323295	3
57.6526014145975	57.5965176001405	-0.149912395042868	-0.0459114007408393	0.251907610240687	3
57.2233040487225	57.5965176001405	-0.145437398175916	-0.0765190012347322	-0.151257152007349	3
57.3362917141296	57.5965176001405	-0.140962401308965	-0.107126601728625	-0.0121368829733367	3
57.3626962081627	57.5965176001405	-0.136487404442014	-0.137734202222518	0.0404002146867936	3
57.1501088036379	57.5965176001405	-0.132012407575062	-0.168341802716411	-0.146054586211086	3
56.9305930877232	57.5965176001405	-0.127537410708111	-0.198949403210304	-0.339437698498892	3
57.4877842696676	57.5965176001405	-0.12306241384116	-0.229557003704197	0.243886087072439	3
57.2177499906501	57.5965176001405	-0.118587416974209	-0.260164604198089	-1.55883180591061e-05	3
57.1316192185355	57.5965176001405	-0.114112420107257	-0.290772204691982	-0.060013756805734	3
57.2151837444936	57.5965176001405	-0.109637423240306	-0.321379805185875	0.0496833727792627	3
56.9855110741597	57.5965176001405	-0.105162426373355	-0.351987405679768	-0.153856693927653	3
57.265237250774	57.5965176001405	-0.100687429506404	-0.382595006173661	0.152002086313578	3
56.7188544337231	57.5965176001405	-0.0962124326394523	-0.413202606667554	-0.368248127110357	3
57.1477145084968	57.5965176001405	-0.091737435772501	-0.443810207161447	0.0867445512903176	3
57.941968491825	57.5965176001405	-0.0872624389055498	0.439617126446557	-0.00690379585646483	3
57.7345395052021	57.5965176001405	-0.0827874420385985	0.409298703933002	-0.188489356832741	3
57.5662919696659	57.5965176001405	-0.0783124451716472	0.378980281419446	-0.33089346672236	3
58.2486381859274	57.5965176001405	-0.0738374483046959	0.34866185890589	0.377296175185714	3
57.6065595856467	57.5965176001405	-0.0693624514377447	0.318343436392335	-0.238938999448403	3
58.0577450326733	57.5965176001405	-0.0648874545707934	0.288025013878779	0.238089873224814	3
58.095997274479	57.5965176001405	-0.0604124577038421	0.257706591365223	0.302185540677138	3
57.5821544683465	57.5965176001405	-0.0559374608368909	0.227388168851668	-0.185813839808766	3
57.8975238409114	57.5965176001405	-0.0514624639699396	0.197069746338112	0.155398958402721	3
57.6907909949517	57.5965176001405	-0.0469874671029883	0.166751323824556	-0.0254904619103208	3
57.3980701209637	57.5965176001405	-0.0425124702360371	0.136432901311001	-0.292367910251786	3
57.5135491360838	57.5965176001405	-0.0380374733690858	0.106114478797445	-0.151045469485062	3
57.8523308688715	57.5965176001405	-0.0335624765021345	0.0757960562838892	0.213579688949222	3
57.9437148669407	57.5965176001405	-0.0290874796351832	0.0454776337703335	0.330807112665053	3
57.556706036914	57.5965176001405	-0.024612482768232	0.0151592112567778	-0.0303582917150475	3
57.6540218236645	57.5965176001405	-0.0201374859012807	-0.0151592112567778	0.0928009206820421	3
57.4935133410297	57.5965176001405	-0.0156624890343294	-0.0454776337703335	-0.0418641363061207	3
57.6373898363516	57.5965176001405	-0.0111874921673782	-0.0757960562838892	0.127855784662373	3
57.161488006737	57.5965176001405	-0.0067124953004269	-0.106114478797445	-0.32220261930561	3
57.4628612731067	57.5965176001405	-0.00223749843347563	-0.136432901311001	0.0050140727106855	3
57.0419044429002	57.5965176001405	0.00223749843347563	-0.166751323824556	-0.390099331849234	3
57.6883433727446	57.5965176001405	0.0067124953004269	-0.197069746338112	0.282183023641808	3
57.4038492057687	57.5965176001405	0.0111874921673782	-0.227388168851668	0.0235322823125061	3
57.3934808820675	57.5965176001405	0.0156624890343294	-0.257706591365223	0.0390073842579301	3
57.5651442525276	57.5965176001405	0.0201374859012807	-0.288025013878779	0.236514180364611	3
57.3308593656236	57.5965176001405	0.024612482768232	-0.318343436392335	0.0280727191072665	3
57.6215583186907	57.5965176001405	0.0290874796351832	-0.34866185890589	0.344615097820964	3
57.0768514582741	57.5965176001405	0.0335624765021345	-0.378980281419446	-0.174248336949068	3
57.1447186282689	57.5965176001405	0.0380374733690858	-0.409298703933002	-0.0805377413077051	3
57.0763610485442	57.5965176001405	0.0425124702360371	-0.439617126446557	-0.123051895385754	3
58.1969106725095	57.5965176001405	0.0469874671029883	0.474531352263019	0.0788742530030378	3
58.2037009907967	57.5965176001405	0.0514624639699396	0.441805052106949	0.113915874579353	3
58.0880582954525	57.5965176001405	0.0559374608368909	0.409078751950878	0.0265244825242866	3
57.8254400030532	57.5965176001405	0.0604124577038421	0.376352451794808	-0.207842506585956	3
58.4082164925948	57.5965176001405	0.0648874545707934	0.343626151638738	0.403185286244741	3
58.0941318840072	57.5965176001405	0.0693624514377447	0.310899851482667	0.117351980946326	3
58.2219862509692	57.5965176001405	0.0738374483046959	0.278173551326597	0.2734576511974	3
58.2087798633896	57.5965176001405	0.0783124451716472	0.245447251170527	0.288502566906942	3
57.4274083688201	57.5965176001405	0.0827874420385985	0.212720951014457	-0.46461762437342	3
58.0313446983805	57.5965176001405	0.0872624389055498	0.179994650858386	0.167570008476098	3
57.6557003223218	57.5965176001405	0.091737435772501	0.147268350702316	-0.179823064293505	3
57.981683245298	57.5965176001405	0.0962124326394523	0.114542050546246	0.174411161971785	3
57.5628103333357	57.5965176001405	0.100687429506404	0.0818157503901757	-0.21621044670132	3
57.5597609179051	57.5965176001405	0.105162426373355	0.0490894502341054	-0.191008558842861	3
57.2539743152345	57.5965176001405	0.109637423240306	0.0163631500780351	-0.468543858224341	3
57.5591240331393	57.5965176001405	0.114112420107257	-0.0163631500780351	-0.135142837030416	3
57.3332580217034	57.5965176001405	0.118587416974209	-0.0490894502341054	-0.332757545177146	3
57.4675363437825	57.5965176001405	0.12306241384116	-0.0818157503901757	-0.170227919808929	3
57.7085316698005	57.5965176001405	0.127537410708111	-0.114542050546246	0.099018709498204	3
57.6326708954328	57.5965176001405	0.132012407575062	-0.147268350702316	0.0514092384196182	3
57.6759957256948	57.5965176001405	0.136487404442014	-0.179994650858386	0.122985371970674	3
57.2817186330685	57.5965176001405	0.140962401308965	-0.212720951014457	-0.243040417366473	3
57.1473176875804	57.5965176001405	0.145437398175916	-0.245447251170527	-0.349190059565509	3
57.6140987483215	57.5965176001405	0.149912395042868	-0.278173551326597	0.145842304464774	3
57.3218612572157	57.5965176001405	0.154387391909819	-0.310899851482667	-0.118143883351957	3
57.332034602908	57.5965176001405	0.15886238877677	-0.343626151638738	-0.0797192343704619	3
57.5656910569025	57.5965176001405	0.163337385643721	-0.376352451794808	0.182188522913131	3
57.0241614265475	57.5965176001405	0.167812382510673	-0.409078751950878	-0.331089804152806	3
57.573278617041	57.5965176001405	0.172287379377624	-0.441805052106949	0.246278689629869	3
57.2453497173111	57.5965176001405	0.176762376244575	-0.474531352263019	-0.0533989068109326	3
58.0891353634591	57.5965176001405	0.181237373111526	0.443657606391066	-0.13227721618396	3
58.3771402573148	57.5965176001405	0.185712369978478	0.413060530088234	0.181849757107592	3
57.8179321614864	57.5965176001405	0.190187366845429	0.382463453785402	-0.351236259284894	3
58.4470726677099	57.5965176001405	0.19466236371238	0.35186637748257	0.304026326374434	3
58.2816004310182	57.5965176001405	0.199137360579331	0.321269301179738	0.164676169118671	3
58.30705415988	57.5965176001405	0.203612357446283	0.290672224876905	0.216251977416331	3
57.4958015269446	56.9456910436915	-0.214167493502453	0.260075148574073	0.504202828181484	4
56.9956430898089	56.9456910436915	-0.209460515623278	0.229478072271241	0.0299344894693973	4
57.4148846617836	56.9456910436915	-0.204753537744104	0.198880995968409	0.475066159867728	4
57.2950588618836	56.9456910436915	-0.200046559864929	0.168283919665577	0.381130458391395	4
56.9278483674304	56.9456910436915	-0.195339581985754	0.137686843362745	0.0398100623618506	4
56.6454835785555	56.9456910436915	-0.190632604106579	0.107089767059912	-0.216664628089324	4
57.0471042917639	56.9456910436915	-0.185925626227404	0.0764926907570804	0.210846183542735	4
56.8001473228851	56.9456910436915	-0.18121864834823	0.0458956144542482	-0.0102206869124136	4
56.7058852445896	56.9456910436915	-0.176511670469055	0.0152985381514161	-0.0785926667842995	4
56.7319124021916	56.9456910436915	-0.17180469258988	-0.0152985381514161	-0.0266754107586407	4
56.7409158192635	56.9456910436915	-0.167097714710705	-0.0458956144542482	0.00821810473688971	4
56.6362378588973	56.9456910436915	-0.16239073683153	-0.0764926907570804	-0.0705697572056398	4
56.8065154118692	56.9456910436915	-0.157683758952356	-0.107089767059912	0.125597894189938	4
56.9018763145914	56.9456910436915	-0.152976781073181	-0.137686843362745	0.246848895335773	4
56.7518035793201	56.9456910436915	-0.148269803194006	-0.168283919665577	0.122666258488193	4
56.656721993439	56.9456910436915	-0.143562825314831	-0.198880995968409	0.053474771030731	4
56.373894699508	56.9456910436915	-0.138855847435657	-0.229478072271241	-0.203462424476648	4
56.616117624304	56.9456910436915	-0.134148869556482	-0.260075148574073	0.0646505987430342	4
56.3387628902007	56.9456910436915	-0.129441891677307	-0.290672224876905	-0.186814036936564	4
56.4893638028675	56.9456910436915	-0.124734913798132	-0.321269301179738	-0.0103230258461376	4
56.347345225395	56.9456910436915	-0.120027935918957	-0.35186637748257	-0.126451504894988	4
56.6025828613164	56.9456910436915	-0.115320958039783	-0.382463453785402	0.154676229450053	4
56.6174852889961	56.9456910436915	-0.110613980160608	-0.413060530088234	0.195468755553417	4
56.5677123864719	56.9456910436915	-0.105907002281433	-0.443657606391066	0.171585951452899	4
57.2459720444588	56.9456910436915	-0.101200024402258	0.446213132255023	-0.0447321070855282	4
57.1121486120481	56.9456910436915	-0.0964930465230833	0.41543981278916	-0.152489197909481	4
56.8935325950253	56.9456910436915	-0.0917860686439085	0.384666493323296	-0.345038873345637	4
57.5103770712569	56.9456910436915	-0.0870790907647337	0.353893173857432	0.297871944472661	4
57.4841890294724	56.9456910436915	-0.082372112885559	0.323119854391569	0.297750244274869	4
57.0790310193521	56.9456910436915	-0.0776651350063841	0.292346534925705	-0.0813414242587602	4
57.0890317365247	56.9456910436915	-0.0729581571272093	0.261573215459841	-0.0452743654994773	4
56.9426561225039	56.9456910436915	-0.0682511792480345	0.230799895993978	-0.165583637933592	4
56.9672684256639	56.9456910436915	-0.0635442013688598	0.200026576528114	-0.114904993186867	4
57.2718008852898	56.9456910436915	-0.058837223489685	0.16925325706225	0.215693808025668	4
57.0424224733324	56.9456910436915	-0.0541302456105102	0.138479937596387	0.0123817376550092	4
57.6047188333454	56.9456910436915	-0.0494232677313354	0.107706618130523	0.600744439254675	4
57.0736040010137	56.9456910436915	-0.0447162898521606	0.0769332986646592	0.0956959485096671	4
57.0531214075794	56.9456910436915	-0.0400093119729858	0.0461599791987955	0.101279696662038	4
56.7696854393239	56.9456910436915	-0.035302334093811	0.0153866597329318	-0.156089930006735	4
57.0671037146768	56.9456910436915	-0.0305953562146362	-0.0153866597329318	0.167394686932814	4
56.9948186386543	56.9456910436915	-0.0258883783354614	-0.0461599791987955	0.121175952496998	4
56.895367832108	56.9456910436915	-0.0211814004562866	-0.0769332986646592	0.0477914875374011	4
56.873320283908	56.9456910436915	-0.0164744225771118	-0.107706618130523	0.0518102809241115	4
56.4930943532043	56.9456910436915	-0.011767444697937	-0.138479937596387	-0.302349308192933	4
56.6755785060245	56.9456910436915	-0.00706046681876219	-0.16925325706225	-0.0937988137860259	4
56.7482278036947	56.9456910436915	-0.0023534889395874	-0.200026576528114	0.00491682547087452	4
56.8795832832687	56.9456910436915	0.0023534889395874	-0.230799895993978	0.162338646631568	4
56.7926117891974	56.9456910436915	0.00706046681876219	-0.261573215459841	0.101433494146904	4
56.5986981980769	56.9456910436915	0.011767444697937	-0.292346534925705	-0.066413755386835	4
56.4025202038527	56.9456910436915	0.0164744225771118	-0.323119854391569	-0.236525408024394	4
56.4565589949179	56.9456910436915	0.0211814004562866	-0.353893173857432	-0.156420275372443	4
56.8513773318722	56.9456910436915	0.0258883783354614	-0.384666493323296	0.26446440316846	4
56.5662726720179	56.9456910436915	0.0305953562146362	-0.41543981278916	0.00542608490087023	4
56.6841937175879	56.9456910436915	0.035302334093811	-0.446213132255023	0.149413472057595	4
57.2046193771384	56.9456910436915	0.0400093119729858	0.456447622642823	-0.237528601168973	4
57.2736934861208	56.9456910436915	0.0447162898521606	0.424968476253662	-0.14168232367654	4
56.9821094140993	56.9456910436915	0.0494232677313354	0.393489329864502	-0.406494227188038	4
57.1872284781158	56.9456910436915	0.0541302456105102	0.362010183475342	-0.174602994661611	4
57.4844484870377	56.9456910436915	0.058837223489685	0.330531037086182	0.149389182770307	4
56.958750353267	56.9456910436915	0.0635442013688598	0.299051890697022	-0.349536782490413	4
57.474066807748	56.9456910436915	0.0682511792480345	0.267572744307861	0.192551840500561	4
57.0140663887464	56.9456910436915	0.0729581571272093	0.236093597918701	-0.240676409990988	4
57.1745526296646	56.9456910436915	0.0776651350063841	0.204614451529541	-0.0534180005628616	4
57.098876321176	56.9456910436915	0.082372112885559	0.173135305140381	-0.102322140541509	4
57.1237379660721	56.9456910436915	0.0870790907647337	0.141656158751221	-0.0506883271354052	4
57.2726984791453	56.9456910436915	0.0917860686439085	0.110177012362061	0.125044354447835	4
57.5431052013434	56.9456910436915	0.0964930465230833	0.0786978659729004	0.422223245155862	4
57.0771611246157	56.9456910436915	0.101200024402258	0.0472187195837403	-0.0169486630618368	4
56.8589273185006	56.9456910436915	0.105907002281433	0.0157395731945801	-0.2084103006669	4
56.8953804520152	56.9456910436915	0.110613980160608	-0.0157395731945801	-0.145184998642338	4
56.8878953269318	56.9456910436915	0.115320958039783	-0.0472187195837403	-0.125897955215794	4
57.254357528295	56.9456910436915	0.120027935918957	-0.0786978659729004	0.26733641465745	4
57.093047670397	56.9456910436915	0.124734913798132	-0.110177012362061	0.132798725269376	4
57.145180448205	56.9456910436915	0.129441891677307	-0.141656158751221	0.211703671587342	4
57.1497844188538	56.9456910436915	0.134148869556482	-0.173135305140381	0.243079810746183	4
56.9341045882417	56.9456910436915	0.138855847435657	-0.204614451529541	0.0541721486440278	4
56.5677035758941	56.9456910436915	0.143562825314831	-0.236093597918701	-0.285456695193567	4
56.4718089312771	56.9456910436915	0.148269803194006	-0.267572744307861	-0.354579171300529	4
56.4524884477684	56.9456910436915	0.152976781073181	-0.299051890697022	-0.347127486299262	4
56.7731511569082	56.9456910436915	0.157683758952356	-0.330531037086182	0.000307391350486303	4
56.7172233649815	56.9456910436915	0.16239073683153	-0.362010183475342	-0.0288482320662173	4
56.494989689711	56.9456910436915	0.167097714710705	-0.393489329864502	-0.224309738826695	4
56.3757330500166	56.9456910436915	0.17180469258988	-0.424968476253662	-0.316794210011147	4
56.7106851116287	56.9456910436915	0.176511670469055	-0.456447622642823	0.0449300201108986	4
57.4764824923101	56.9456910436915	0.18121864834823	0.444028312318401	-0.0944555120480684	4
57.5328244651603	56.9456910436915	0.185925626227404	0.413405670089546	-0.0121978748481572	4
57.3126423267207	56.9456910436915	0.190632604106579	0.38278302786069	-0.206464348938096	4
57.4930810570635	56.9456910436915	0.195339581985754	0.352160385631835	-0.000109954245654201	4
57.6772801103184	56.9456910436915	0.200046559864929	0.32153774340298	0.210004763358982	4
57.3658509759085	56.9456910436915	0.204753537744104	0.290915101174125	-0.0755087067012557	4
57.2553888890465	56.9456910436915	0.209460515623278	0.260292458945269	-0.160055129213627	4
57.4070057231592	56.9456910436915	0.214167493502453	0.229669816716414	0.0174773692488165	4
56.5259779819786	56.5304245658776	-0.270960497783908	0.199047174487559	0.0674667393973494	5
56.4984675106939	56.5304245658776	-0.265005322008438	0.168424532258704	0.0646237345660079	5
56.8297176542042	56.5304245658776	-0.259050146232967	0.137801890029849	0.420541344529678	5
56.4618927179111	56.5304245658776	-0.253094970457497	0.107179247800993	0.0773838746900305	5
56.8071542001713	56.5304245658776	-0.247139794682026	0.0765566055721381	0.447312823403537	5
56.3845743666811	56.5304245658776	-0.241184618906556	0.0459339633432828	0.0494004563667661	5
56.7782190883974	56.5304245658776	-0.235229443131085	0.0153113211144276	0.467712644536478	5
56.2837012883473	56.5304245658776	-0.229274267355615	-0.0153113211144276	-0.0021376890602403	5
55.954580631134	56.5304245658776	-0.223319091580144	-0.0459339633432828	-0.30659087982023	5
56.1265596975062	56.5304245658776	-0.217363915804674	-0.0765566055721381	-0.109944346994592	5
56.2844583314126	56.5304245658776	-0.211408740029203	-0.107179247800993	0.0726217533652199	5
55.9127147637394	56.5304245658776	-0.205453564253733	-0.137801890029849	-0.274454347854638	5
56.5547434567432	56.5304245658776	-0.199498388478262	-0.168424532258704	0.392241811602543	5
55.8835786087486	56.5304245658776	-0.193543212702792	-0.199047174487559	-0.254255569938699	5
56.0190035746745	56.5304245658776	-0.187588036927321	-0.229669816716414	-0.0941631375593275	5
56.1722879568131	56.5304245658776	-0.18163286115185	-0.260292458945269	0.0837887110326108	5
56.7547530331885	56.5304245658776	-0.17567768537638	-0.290915101174125	0.690921253861344	5
55.8875548421988	56.5304245658776	-0.169722509600909	-0.32153774340298	-0.151609470674972	5
56.1923317666328	56.5304245658776	-0.163767333825439	-0.352160385631835	0.177834920212506	5
55.9447207530442	56.5304245658776	-0.157812158049968	-0.38278302786069	-0.0451086269227402	5
55.9348687243784	56.5304245658776	-0.151856982274498	-0.413405670089546	-0.030293189135214	5
55.8945066860145	56.5304245658776	-0.145901806499027	-0.444028312318401	-0.0459877610457169	5
56.7458947063374	56.5304245658776	-0.139946630723557	0.456302812240385	-0.100886041057045	5
56.6929761647681	56.5304245658776	-0.133991454948086	0.424833652775531	-0.128290598937008	5
57.0445294169014	56.5304245658776	-0.128036279172616	0.393364493310677	0.248776636885698	5
56.9203310637336	56.5304245658776	-0.122081103397145	0.361895333845823	0.150092267407271	5
56.3647258670546	56.5304245658776	-0.116125927621675	0.330426174380969	-0.379998945582325	5
56.6304335804003	56.5304245658776	-0.110170751846204	0.298957014916115	-0.088777248547221	5
57.0305485299223	56.5304245658776	-0.104215576070734	0.26748785545126	0.33685168466414	5
56.9380152215248	56.5304245658776	-0.0982604002952634	0.236018695986406	0.269832359956051	5
56.6521132234129	56.5304245658776	-0.0923052245197929	0.204549536521552	0.0094443455335533	5
56.8543623617821	56.5304245658776	-0.0863500487443224	0.173080377056698	0.237207467592139	5
56.6841469151191	56.5304245658776	-0.0803948729688519	0.141611217591844	0.0925060046184907	5
56.4976883088056	56.5304245658776	-0.0744396971933814	0.11014205812699	-0.0684386180055953	5
56.134807484525	56.5304245658776	-0.0684845214179108	0.0786728986621354	-0.405805458596841	5
56.3119040150846	56.5304245658776	-0.0625293456424403	0.0472037391972812	-0.203194944347862	5
56.5154595119842	56.5304245658776	-0.0565741698669698	0.0157345797324271	0.0258745362411417	5
56.3346290296917	56.5304245658776	-0.0506189940914993	-0.0157345797324271	-0.129441962361995	5
56.2637180196186	56.5304245658776	-0.0446638183160288	-0.0472037391972812	-0.174838988745738	5
56.1000061368787	56.5304245658776	-0.0387086425405583	-0.0786728986621354	-0.313036887796197	5
56.5320026837427	56.5304245658776	-0.0327534667650878	-0.11014205812699	0.144473642757136	5
56.1902363188324	56.5304245658776	-0.0267982909896173	-0.141611217591844	-0.171778738463726	5
56.3606938014747	56.5304245658776	-0.0208431152141468	-0.173080377056698	0.0241927278678984	5
56.4796935953474	56.5304245658776	-0.0148879394386763	-0.204549536521552	0.16870650543002	5
56.0489492894848	56.5304245658776	-0.00893276366320576	-0.236018695986406	-0.236523816743183	5
56.6461920440347	56.5304245658776	-0.00297758788773525	-0.26748785545126	0.38623292149612	5
56.189721979478	56.5304245658776	0.00297758788773525	-0.298957014916115	-0.0447231593712175	5
56.1757234416423	56.5304245658776	0.00893276366320576	-0.330426174380969	-0.0332077135175196	5
56.0318006818652	56.5304245658776	0.0148879394386763	-0.361895333845823	-0.151616489605267	5
56.6858103962302	56.5304245658776	0.0208431152141468	-0.393364493310677	0.527907208449116	5
56.0576199877525	56.5304245658776	0.0267982909896173	-0.424833652775531	-0.0747692163392358	5
55.9092135388645	56.5304245658776	0.0327534667650878	-0.456302812240385	-0.197661681537843	5
57.325147920463	56.5304245658776	0.0387086425405583	0.469556379975308	0.286458332069483	5
56.9434286627781	56.5304245658776	0.0446638183160288	0.437173181356321	-0.068832902771864	5
57.1838276552764	56.5304245658776	0.0506189940914993	0.404789982737334	0.19799411256993	5
56.6249074101995	56.5304245658776	0.0565741698669698	0.372406784118347	-0.334498109663387	5
57.0631780881056	56.5304245658776	0.0625293456424403	0.340023585499361	0.130200591086163	5
57.1392079204446	56.5304245658776	0.0684845214179108	0.307640386880374	0.232658446268725	5
57.2149811844617	56.5304245658776	0.0744396971933814	0.275257188261387	0.334859733129336	5
56.7720083767604	56.5304245658776	0.0803948729688519	0.2428739896424	-0.0816850517284464	5
56.6403644699975	56.5304245658776	0.0863500487443224	0.210490791023414	-0.186900935647866	5
57.1701130826862	56.5304245658776	0.0923052245197929	0.178107592404427	0.369275699884349	5
56.1644187782767	56.5304245658776	0.0982604002952634	0.14572439378544	-0.609990581681665	5
56.4027147861783	56.5304245658776	0.104215576070734	0.113341195166454	-0.345266550936482	5
56.6013664151529	56.5304245658776	0.110170751846204	0.0809579965474668	-0.120186899118418	5
56.4527657707507	56.5304245658776	0.116125927621675	0.0485747979284801	-0.242359520677122	5
56.4069727051166	56.5304245658776	0.122081103397145	0.0161915993094934	-0.261724563467684	5
56.7229059896983	56.5304245658776	0.128036279172616	-0.0161915993094934	0.0806367439575976	5
56.4209429677659	56.5304245658776	0.133991454948086	-0.0485747979284801	-0.194898255131372	5
56.4625249609231	56.5304245658776	0.139946630723557	-0.0809579965474668	-0.126888239130642	5
56.6788232400562	56.5304245658776	0.145901806499027	-0.113341195166454	0.115838062845984	5
56.6325018267461	56.5304245658776	0.151856982274498	-0.14572439378544	0.0959446723794686	5
56.2486876533129	56.5304245658776	0.157812158049968	-0.178107592404427	-0.261441478210234	5
56.128616222561	56.5304245658776	0.163767333825439	-0.210490791023414	-0.355084886118682	5
56.7517894863368	56.5304245658776	0.169722509600909	-0.2428739896424	0.294516400500642	5
56.1837988715168	56.5304245658776	0.17567768537638	-0.275257188261387	-0.24704619147583	5
56.2793206347436	56.5304245658776	0.18163286115185	-0.307640386880374	-0.125096405405522	5
56.3902880340873	56.5304245658776	0.187588036927321	-0.340023585499361	0.0122990167817538	5
56.1748632371403	56.5304245658776	0.193543212702792	-0.372406784118347	-0.176697757321791	5
56.6466606496223	56.5304245658776	0.199498388478262	-0.404789982737334	0.321527678003774	5
56.203916315182	56.5304245658776	0.205453564253733	-0.437173181356321	-0.094788633593017	5
56.5969494536491	56.5304245658776	0.211408740029203	-0.469556379975308	0.32467252771755	5
56.8992330784568	56.5304245658776	0.217363915804674	0.437975845986394	-0.286531249211898	5
56.9989120991146	56.5304245658776	0.223319091580144	0.407770615228712	-0.162602173571839	5
57.2067706173277	56.5304245658776	0.229274267355615	0.377565384471029	0.0695063996234907	5
56.852684320684	56.5304245658776	0.235229443131085	0.347360153713347	-0.260329842038017	5
57.1153676412195	56.5304245658776	0.241184618906556	0.317154922955665	0.0266035334796464	5
56.9499690406526	56.5304245658776	0.247139794682026	0.286949692197982	-0.114545012104975	5
56.6690593674077	56.5304245658776	0.253094970457497	0.2567444614403	-0.371204630367716	5
57.0903725415224	56.5304245658776	0.259050146232967	0.226539230682618	0.0743585987291637	5
56.8835877743332	56.5304245658776	0.265005322008438	0.196333999924935	-0.108176113477827	5
56.8050634501604	56.5304245658776	0.270960497783908	0.166128769167253	-0.162450382668384	5
57.005533066163	57.106124573902	0.0079375679676688	0.135923538409571	-0.244452614116277	6
57.3493719519118	57.106124573902	0.00776311592442333	0.105718307651888	0.129765954433488	6
56.8101834763322	57.106124573902	0.00758866388117787	0.0755130768942059	-0.379042838345183	6
57.0135778382347	57.106124573902	0.0074142118379324	0.0453078461365235	-0.145268793641779	6
57.0770791062037	57.106124573902	0.00723975979468693	0.0151026153788412	-0.0513878428718379	6
57.5559357698825	57.106124573902	0.00706530775144146	-0.0151026153788412	0.45784850360791	6
56.7927668875069	57.106124573902	0.00689085570819599	-0.0453078461365235	-0.274940695966821	6
56.8634781467961	57.106124573902	0.00671640366495052	-0.0755130768942059	-0.17384975387673	6
57.3816360183211	57.106124573902	0.00654195162170506	-0.105718307651888	0.37468780044923	6
57.1756719427279	57.106124573902	0.00636749957845959	-0.135923538409571	0.199103407656985	6
57.0883304946398	57.106124573902	0.00619304753521412	-0.166128769167253	0.142141642369782	6
56.8917154259042	57.106124573902	0.00601859549196865	-0.196333999924935	-0.0240937435648227	6
57.1292073663217	57.106124573902	0.00584414344872318	-0.226539230682618	0.243777879653522	6
56.6759853726191	57.106124573902	0.00566969140547772	-0.2567444614403	-0.179064431248145	6
57.1023154215889	57.106124573902	0.00549523936223225	-0.286949692197982	0.277645300522591	6
56.8277988719414	57.106124573902	0.00532078731898678	-0.317154922955665	0.0335084336760758	6
57.0869213521336	57.106124573902	0.00514633527574131	-0.347360153713347	0.323010596669175	6
56.4870593003036	57.106124573902	0.00497188323249584	-0.377565384471029	-0.246471772359901	6
56.6641707915325	57.106124573902	0.00479743118925038	-0.407770615228712	-0.0389805983301101	6
56.6240830138132	57.106124573902	0.00462297914600491	-0.437975845986394	-0.0486886932484244	6
57.3294607089889	57.106124573902	0.00444852710275944	0.465166552623814	-0.246278944639703	6
57.9343703492602	57.106124573902	0.00427407505951397	0.433086100718724	0.390885599579955	6
58.0789422352717	57.106124573902	0.0040996230162685	0.401005648813633	0.567712389539747	6
57.16890971822	57.106124573902	0.00392517097302303	0.368925196908542	-0.310065223563589	6
57.689323894577	57.106124573902	0.00375071892977757	0.336844745003452	0.242603856741774	6
57.3142932576098	57.106124573902	0.0035762668865321	0.304764293098361	-0.100171876277082	6
57.5488118343168	57.106124573902	0.00340181484328663	0.27268384119327	0.166601604378165	6
57.4709552537342	57.106124573902	0.00322736280004116	0.24060338928818	0.120999927743948	6
57.4348390678985	57.106124573902	0.00305291075679569	0.208522937383089	0.117138645856574	6
57.2340699824318	57.106124573902	0.00287845871355022	0.176442485477998	-0.0513755356618279	6
57.2058201808451	57.106124573902	0.00270400667030476	0.144362033572908	-0.0473704333001201	6
57.6182906248302	57.106124573902	0.00252955462705929	0.112281581667817	0.397354914633323	6
57.4154936624188	57.106124573902	0.00235510258381382	0.0802011297627266	0.22681285617021	6
57.0653204028922	57.106124573902	0.00218065054056835	0.0481206778576359	-0.0911054994080548	6
57.1915638506585	57.106124573902	0.00200619849732288	0.0160402259525453	0.0673928523065769	6
57.2088929777923	57.106124573902	0.00183174645407742	-0.0160402259525453	0.116976883388754	6
57.3109393230941	57.106124573902	0.00165729441083195	-0.0481206778576359	0.251278132638873	6
57.2660326673015	57.106124573902	0.00148284236758648	-0.0802011297627266	0.238626380794642	6
56.8475122823095	57.106124573902	0.00130839032434101	-0.112281581667817	-0.14763910024911	6
57.1255398925557	57.106124573902	0.00113393828109554	-0.144362033572908	0.162643413945443	6
56.8244691084969	57.106124573902	0.000959486237850075	-0.176442485477998	-0.106172466165013	6
56.7813139348266	57.106124573902	0.000785034194604607	-0.208522937383089	-0.117072735886977	6
56.8503156812631	57.106124573902	0.000610582151359139	-0.24060338928818	-0.0158160855021101	6
56.7422580246277	57.106124573902	0.00043613010811367	-0.27268384119327	-0.0916188381892076	6
56.8024290653609	57.106124573902	0.000261678064868202	-0.304764293098361	0.000807106492345184	6
56.8278027667824	57.106124573902	8.72260216227341e-05	-0.336844745003452	0.0584357118622446	6
56.6601400625871	57.106124573902	-8.72260216227341e-05	-0.368925196908542	-0.0769720883847999	6
56.6615722385725	57.106124573902	-0.000261678064868202	-0.401005648813633	-0.0432850084510666	6
56.5950729593132	57.106124573902	-0.00043613010811367	-0.433086100718724	-0.0775293837620126	6
56.6236636445388	57.106124573902	-0.000610582151359139	-0.465166552623814	-0.0166837945880624	6
57.6077583713816	57.106124573902	-0.000785034194604607	0.443986567775846	0.0584322638983726	6
57.5761436119686	57.106124573902	-0.000959486237850075	0.41336680448096	0.0576117198234278	6
57.5498705286713	57.106124573902	-0.00113393828109554	0.382747041186074	0.0621328518642559	6
57.449604779239	57.106124573902	-0.00130839032434101	0.352127277891189	-0.00733868222988672	6
57.1549649759538	57.106124573902	-0.00148284236758648	0.321507514596303	-0.271184270176928	6
57.6440907635295	57.106124573902	-0.00165729441083195	0.290887751301417	0.248735732736919	6
57.3195389513465	57.106124573902	-0.00183174645407742	0.260267988006531	-0.045021864107981	6
57.359830277971	57.106124573902	-0.00200619849732288	0.229648224711645	0.0260636778546299	6
57.0361952375425	57.106124573902	-0.00218065054056835	0.199028461416759	-0.266777147235779	6
57.3690648828273	57.106124573902	-0.00235510258381382	0.168408698121873	0.0968867133872491	6
57.1913460182871	57.106124573902	-0.00252955462705929	0.137788934826987	-0.0500379358148296	6
57.2919153687351	57.106124573902	-0.00270400667030476	0.107169171532101	0.0813256299712545	6
57.1268293638463	57.106124573902	-0.00287845871355022	0.0765494082372149	-0.0529661595794313	6
56.8568006621891	57.106124573902	-0.00305291075679569	0.0459296449423289	-0.292200645898515	6
57.0125552579552	57.106124573902	-0.00322736280004116	0.015309881647443	-0.105651834794186	6
57.0467125277885	57.106124573902	-0.00340181484328663	-0.015309881647443	-0.0407003496228333	6
56.6943968857586	57.106124573902	-0.0035762668865321	-0.0459296449423289	-0.362221776314618	6
56.94316877731	57.106124573902	-0.00375071892977757	-0.0765494082372149	-0.0826556694250317	6
57.0746307290313	57.106124573902	-0.00392517097302303	-0.107169171532101	0.0796004976343523	6
57.3399247621054	57.106124573902	-0.0040996230162685	-0.137788934826987	0.375688746046647	6
56.892477671236	57.106124573902	-0.00427407505951397	-0.168408698121873	-0.0409641294846565	6
56.3785360810554	57.106124573902	-0.00444852710275944	-0.199028461416759	-0.524111504327088	6
56.949912153303	57.106124573902	-0.00462297914600491	-0.229648224711645	0.0780587832585742	6
56.7294222803372	57.106124573902	-0.00479743118925038	-0.260267988006531	-0.111636874369005	6
56.7844051044684	57.106124573902	-0.00497188323249584	-0.290887751301417	-0.0258598348997611	6
57.0283690813398	57.106124573902	-0.00514633527574131	-0.321507514596303	0.248898357309837	6
56.8244091855331	57.106124573902	-0.00532078731898678	-0.352127277891189	0.0757326768412772	6
56.8248691579563	57.106124573902	-0.00549523936223225	-0.382747041186074	0.106986864602602	6
56.8888779682464	57.106124573902	-0.00566969140547772	-0.41336680448096	0.201789890230795	6
56.6854837433164	57.106124573902	-0.00584414344872318	-0.443986567775846	0.0291898806389762	6
57.4395259788671	57.106124573902	-0.00601859549196865	0.44064291401759	-0.10122291356053	6
57.7062353663478	57.106124573902	-0.00619304753521412	0.410253747533618	0.196050092447346	6
57.4865727046782	57.106124573902	-0.00636749957845959	0.379864581049646	0.006951049304988	6
57.3471885858452	57.106124573902	-0.00654195162170506	0.349475414565674	-0.101869451000759	6
57.8394085472218	57.106124573902	-0.00671640366495052	0.319086248081703	0.420914128902999	6
57.5522373756629	57.106124573902	-0.00689085570819599	0.288697081597731	0.164306575871344	6
57.4102843094274	57.106124573902	-0.00706530775144146	0.258307915113759	0.0529171281630021	6
57.449071403707	57.106124573902	-0.00723975979468693	0.227918748629788	0.122267840969857	6
57.8674265949778	57.106124573902	-0.0074142118379324	0.197529582145816	0.571186650767871	6
57.317496397556	57.106124573902	-0.00758866388117787	0.167140415661844	0.0518200718732791	6
57.3783814779145	57.106124573902	-0.00776311592442333	0.136751249177873	0.143268770759016	6
56.9374983786134	57.106124573902	-0.0079375679676688	0.106362082693901	-0.267050710014838	6
56.6479910497089	56.8110330145848	-0.137313911497377	0.0759729162099292	-0.101700969588448	7
56.5474659761089	56.8110330145848	-0.1342960233326	0.0455837497259575	-0.174854764869288	7
56.7576811343904	56.8110330145848	-0.131278135167822	0.0151945832419858	0.062731671731445	7
56.5966178881952	56.8110330145848	-0.128260247003045	-0.0151945832419858	-0.0709602961446047	7
56.5108468463415	56.8110330145848	-0.125242358838267	-0.0455837497259575	-0.12936005967911	7
56.5881403215579	56.8110330145848	-0.122224470673489	-0.0759729162099292	-0.0246953061434581	7
56.9042313812498	56.8110330145848	-0.119206582508712	-0.106362082693901	0.318767031867614	7
56.362734671098	56.8110330145848	-0.116188694343934	-0.136751249177873	-0.195358399964989	7
56.6450687144795	56.8110330145848	-0.113170806179157	-0.167140415661844	0.114346921735739	7
56.8588346018388	56.8110330145848	-0.110152918014379	-0.197529582145816	0.35548408741419	7
56.404422035901	56.8110330145848	-0.107135029849602	-0.227918748629788	-0.0715572002044592	7
56.4871143982891	56.8110330145848	-0.104117141684824	-0.258307915113759	0.0385064405029067	7
56.7232165731327	56.8110330145848	-0.101099253520047	-0.288697081597731	0.301979893665665	7
56.2680520924458	56.8110330145848	-0.0980813653552693	-0.319086248081703	-0.125813308701995	7
56.5370319568578	56.8110330145848	-0.0950634771904918	-0.349475414565674	0.170537834029162	7
56.5130681779917	56.8110330145848	-0.0920455890257143	-0.379864581049646	0.173945333482279	7
55.9058885091414	56.8110330145848	-0.0890277008609368	-0.410253747533618	-0.405863057048868	7
56.2478113064904	56.8110330145848	-0.0860098126961593	-0.44064291401759	-0.0365689813806496	7
57.1248301410012	56.8110330145848	-0.0829919245313818	0.454879475985294	-0.0580904250375161	7
57.2614778770895	56.8110330145848	-0.0799740363666042	0.423508477641481	0.106910421229829	7
56.9904243732964	56.8110330145848	-0.0769561482018267	0.392137479297668	-0.135789972384232	7
57.3632097003356	56.8110330145848	-0.0739382600370492	0.360766480953854	0.265348464834011	7
57.0220651270087	56.8110330145848	-0.0709203718722717	0.329395482610041	-0.0474429983138509	7
56.5599484269609	56.8110330145848	-0.0679024837074942	0.298024484266227	-0.481206588182649	7
56.8555067514612	56.8110330145848	-0.0648845955427167	0.266653485922414	-0.157295153503305	7
56.8889984950978	56.8110330145848	-0.0618667073779391	0.235282487578601	-0.095450299687712	7
57.0127472974884	56.8110330145848	-0.0588488192131616	0.203911489234787	0.0566516128819688	7
56.5450410783675	56.8110330145848	-0.0558309310483841	0.172540490890974	-0.382701496059879	7
57.3139957347621	56.8110330145848	-0.0528130428836066	0.14116949254716	0.414606270513713	7
57.092780792474	56.8110330145848	-0.049795154718829	0.109798494203347	0.221744438404668	7
56.9697193731469	56.8110330145848	-0.0467772665540515	0.0784274958595335	0.127036129256566	7
56.4914314110349	56.8110330145848	-0.043759378389274	0.0470564975157201	-0.322898722676308	7
57.228249949366	56.8110330145848	-0.0407414902244965	0.0156854991719067	0.442272925833743	7
56.5368666595928	56.8110330145848	-0.037723602059719	-0.0156854991719067	-0.220757253760325	7
56.7689463847899	56.8110330145848	-0.0347057138949415	-0.0470564975157201	0.0396755816158139	7
56.758529439703	56.8110330145848	-0.0316878257301639	-0.0784274958595335	0.0576117467079375	7
56.6539184955499	56.8110330145848	-0.0286699375653864	-0.109798494203347	-0.0186460872661334	7
56.4269081493751	56.8110330145848	-0.0256520494006089	-0.14116949254716	-0.217303323261982	7
56.4665246085797	56.8110330145848	-0.0226341612358314	-0.172540490890974	-0.149333753878324	7
56.4434480695963	56.8110330145848	-0.0196162730710539	-0.203911489234787	-0.144057182682675	7
56.3442593083082	56.8110330145848	-0.0165983849062763	-0.235282487578601	-0.214892833791762	7
56.0815862252134	56.8110330145848	-0.0135804967414988	-0.266653485922414	-0.449212806707445	7
56.4473771243153	56.8110330145848	-0.0105626085767213	-0.298024484266227	-0.0550687974265803	7
56.8440443154045	56.8110330145848	-0.0075447204119438	-0.329395482610041	0.369951503841654	7
56.3426187879759	56.8110330145848	-0.00452683224716628	-0.360766480953854	-0.103120913407843	7
56.733180279402	56.8110330145848	-0.00150894408238876	-0.392137479297668	0.315793688197211	7
56.5177403061824	56.8110330145848	0.00150894408238876	-0.423508477641481	0.128706825156739	7
56.1173752964722	56.8110330145848	0.00452683224716628	-0.454879475985294	-0.243305074374482	7
57.4824783423705	56.8110330145848	0.0075447204119438	0.446535259595245	0.217365347778497	7
57.3564339669771	56.8110330145848	0.0105626085767213	0.415739724450746	0.11909861936483	7
57.4732083524818	56.8110330145848	0.0135804967414988	0.384944189306246	0.263650651849244	7
57.1897725789714	56.8110330145848	0.0165983849062763	0.354148654161746	0.00799252531856461	7
57.1763951368471	56.8110330145848	0.0196162730710539	0.323353119017247	0.0223927301740478	7
56.7398124836489	56.8110330145848	0.0226341612358314	0.292557583872747	-0.386412276044489	7
57.4926608586833	56.8110330145848	0.0256520494006089	0.261762048728247	0.394213745969603	7
56.7110816077553	56.8110330145848	0.0286699375653864	0.230966513583748	-0.35958785797865	7
57.1077613960809	56.8110330145848	0.0316878257301639	0.200170978439248	0.064869577326644	7
56.9791284858738	56.8110330145848	0.0347057138949415	0.169375443294748	-0.0359856859006625	7
56.9027476513774	56.8110330145848	0.037723602059719	0.138579908150249	-0.0845888734173392	7
56.7490698883222	56.8110330145848	0.0407414902244965	0.107784373005749	-0.210488989492871	7
57.2069430561111	56.8110330145848	0.043759378389274	0.0769888378612492	0.275161825275785	7
56.7015146871358	56.8110330145848	0.0467772665540515	0.0461933027167495	-0.202488896719784	7
56.7627162463913	56.8110330145848	0.049795154718829	0.0153977675722498	-0.113509690484622	7
57.0830080029527	56.8110330145848	0.0528130428836066	-0.0153977675722498	0.234559713056587	7
56.9002055856582	56.8110330145848	0.0558309310483841	-0.0461933027167495	0.0795349427417266	7
57.115405202715	56.8110330145848	0.0588488192131616	-0.0769888378612492	0.322512206778323	7
56.7653551560602	56.8110330145848	0.0618667073779391	-0.107784373005749	0.000239807103220709	7
57.3397511554833	56.8110330145848	0.0648845955427167	-0.138579908150249	0.60241345350605	7
56.2400381507587	56.8110330145848	0.0679024837074942	-0.169375443294748	-0.469521904238825	7
56.5340034318516	56.8110330145848	0.0709203718722717	-0.200170978439248	-0.147778976166262	7
56.8702154270466	56.8110330145848	0.0739382600370492	-0.230966513583748	0.216210666008456	7
56.7657195619124	56.8110330145848	0.0769561482018267	-0.261762048728247	0.13949244785399	7
56.4076405871704	56.8110330145848	0.0799740363666042	-0.292557583872747	-0.190808879908281	7
56.2873646759337	56.8110330145848	0.0829919245313818	-0.323353119017247	-0.283307144165211	7
56.7920389284935	56.8110330145848	0.0860098126961593	-0.354148654161746	0.249144755374278	7
56.3810050891777	56.8110330145848	0.0890277008609368	-0.384944189306246	-0.134111436961798	7
56.5904987074914	56.8110330145848	0.0920455890257143	-0.415739724450746	0.103159828331602	7
56.8450792596576	56.8110330145848	0.0950634771904918	-0.446535259595245	0.385518027477517	7
57.1704913391934	56.8110330145848	0.0980813653552693	0.439765004406444	-0.178388045153082	7
57.14650400219	56.8110330145848	0.101099253520047	0.409436383412896	-0.175064649327692	7
57.1761054054061	56.8110330145848	0.104117141684824	0.379107762419348	-0.118152513282834	7
57.6241553577735	56.8110330145848	0.107135029849602	0.348779141425801	0.357208171913277	7
56.7611578838131	56.8110330145848	0.110152918014379	0.318450520432253	-0.478478569218329	7
56.7854499505964	56.8110330145848	0.113170806179157	0.288121899438705	-0.426875769606302	7
56.7694263806842	56.8110330145848	0.116188694343934	0.257793278445157	-0.415588606689682	7
56.8623684117923	56.8110330145848	0.119206582508712	0.227464657451609	-0.295335842752814	7
57.3180663455351	56.8110330145848	0.122224470673489	0.197136036458061	0.187672823818779	7
57.0103450117608	56.8110330145848	0.125242358838267	0.166807415464513	-0.092737777126818	7
56.8817742806777	56.8110330145848	0.128260247003045	0.136478794470965	-0.193997775381091	7
57.5184182349709	56.8110330145848	0.131278135167822	0.106150173477418	0.469956911740862	7
57.1781589850968	56.8110330145848	0.1342960233326	0.0758215524838697	0.157008394695499	7
57.2144695888419	56.8110330145848	0.137313911497377	0.0454929314903218	0.220629731269416	7
56.9084613915317	56.7076403279324	-0.154777576784346	0.0151643104967739	0.340434329886864	8
56.2448789990932	56.7076403279324	-0.151375871800074	-0.0151643104967739	-0.29622114654237	8
56.423606651432	56.7076403279324	-0.147974166815803	-0.0454929314903218	-0.0905665781942652	8
56.3517372803894	56.7076403279324	-0.144572461831532	-0.0758215524838697	-0.135509033227618	8
56.3922760390048	56.7076403279324	-0.14117075684726	-0.106150173477418	-0.0680433586029434	8
56.5586618598904	56.7076403279324	-0.137769051862989	-0.136478794470965	0.12526937829191	8
56.4250556621062	56.7076403279324	-0.134367346878718	-0.166807415464513	0.0185900965170391	8
56.4293676220545	56.7076403279324	-0.130965641894446	-0.197136036458061	0.049828972474606	8
56.704074259848	56.7076403279324	-0.127563936910175	-0.227464657451609	0.351462526277381	8
56.2187534517505	56.7076403279324	-0.124162231925904	-0.257793278445157	-0.106931365810885	8
56.0938401059506	56.7076403279324	-0.120760526941632	-0.288121899438705	-0.204917795601462	8
55.9318347848765	56.7076403279324	-0.117358821957361	-0.318450520432253	-0.339996200666348	8
56.1944360358018	56.7076403279324	-0.11395711697309	-0.348779141425801	-0.0504680337317462	8
56.6510731898979	56.7076403279324	-0.110555411988818	-0.379107762419348	0.433096036373659	8
56.2781026620116	56.7076403279324	-0.107153707004547	-0.409436383412896	0.0870524244966537	8
55.764472528452	56.7076403279324	-0.103752002020276	-0.439765004406444	-0.399650793053673	8
57.0151786858175	56.7076403279324	-0.100350297036004	0.427683056380683	-0.0197944014596072	8
56.9634989918472	56.7076403279324	-0.096948592051733	0.398187673182015	-0.0453804172154668	8
56.8400607611607	56.7076403279324	-0.0935468870674617	0.368692289983347	-0.142724969687608	8
56.8047023110379	56.7076403279324	-0.0901451820831904	0.33919690678468	-0.151989741596048	8
57.2619592431845	56.7076403279324	-0.0867434770989191	0.309701523586012	0.331360868764983	8
56.7598651785096	56.7076403279324	-0.0833417721146477	0.280206140387344	-0.144639517695477	8
56.9783298432972	56.7076403279324	-0.0799400671303764	0.250710757188676	0.0999188253064616	8
57.0059771087042	56.7076403279324	-0.076538362146105	0.221215373990008	0.153659768927887	8
56.8336497907432	56.7076403279324	-0.0731366571618337	0.191719990791341	0.00742612918129323	8
56.8123665449136	56.7076403279324	-0.0697349521775624	0.162224607592673	0.0122365615660637	8
56.839467122463	56.7076403279324	-0.066333247193291	0.132729224394005	0.0654308173299113	8
56.8861654595941	56.7076403279324	-0.0629315422090197	0.103233841195337	0.138222832675385	8
56.57227927732	56.7076403279324	-0.0595298372247484	0.0737384579966695	-0.149569671384288	8
56.8571658799914	56.7076403279324	-0.056128132240477	0.0442430747980017	0.161410609501418	8
56.5764571646486	56.7076403279324	-0.0527264272562057	0.0147476915993339	-0.0932044276269801	8
56.4525945612642	56.7076403279324	-0.0493247222719344	-0.0147476915993339	-0.190973352796898	8
56.4560634247203	56.7076403279324	-0.045923017287663	-0.0442430747980017	-0.161410811126434	8
56.5715387920286	56.7076403279324	-0.0425213123033917	-0.0737384579966695	-0.0198417656037715	8
56.5432446388284	56.7076403279324	-0.0391196073191204	-0.103233841195337	-0.0220422405895341	8
56.2730831569936	56.7076403279324	-0.035717902334849	-0.132729224394005	-0.26611004420992	8
56.9160854040139	56.7076403279324	-0.0323161973505777	-0.162224607592673	0.402985881024718	8
56.5410234297986	56.7076403279324	-0.0289144923663063	-0.191719990791341	0.0540175850238038	8
56.4795541203089	56.7076403279324	-0.025512787382035	-0.221215373990008	0.0186419537485448	8
56.4718717941685	56.7076403279324	-0.0221110823977637	-0.250710757188676	0.0370533058224958	8
56.4872619167372	56.7076403279324	-0.0187093774134923	-0.280206140387344	0.0785371066055878	8
56.3183974443796	56.7076403279324	-0.015307672429221	-0.309701523586012	-0.0642336875375506	8
56.1853657490422	56.7076403279324	-0.0119059674449497	-0.33919690678468	-0.171171704660544	8
56.1381063448582	56.7076403279324	-0.00850426246067834	-0.368692289983347	-0.1923374306302	8
56.6129486095094	56.7076403279324	-0.005102557476407	-0.398187673182015	0.308598512235369	8
55.7779216949122	56.7076403279324	-0.00170085249213567	-0.427683056380683	-0.50033472414737	8
57.0869094759363	56.7076403279324	0.00170085249213567	0.448322822935533	-0.0707545274238097	8
57.2977350219978	56.7076403279324	0.005102557476407	0.417404007560669	0.167588129028281	8
56.9814912706931	56.7076403279324	0.00850426246067834	0.386485192185804	-0.121138511885762	8
57.2664163785639	56.7076403279324	0.0119059674449497	0.35556637681094	0.191303706375608	8
57.2588586696256	56.7076403279324	0.015307672429221	0.324647561436076	0.211263107827927	8
57.0580141834962	56.7076403279324	0.0187093774134923	0.293728746061211	0.037935732089115	8
56.9525796501702	56.7076403279324	0.0221110823977637	0.262809930686347	-0.0399816908463044	8
57.0633433350214	56.7076403279324	0.025512787382035	0.231891115311483	0.0982991043954994	8
56.8910774177067	56.7076403279324	0.0289144923663063	0.200972299936618	-0.0464497025285858	8
57.2305346630905	56.7076403279324	0.0323161973505777	0.170053484561754	0.32052465324573	8
56.7646714663128	56.7076403279324	0.035717902334849	0.13913466918689	-0.117821433141301	8
57.1195503232503	56.7076403279324	0.0391196073191204	0.108215853812025	0.264574534186737	8
57.0121276454785	56.7076403279324	0.0425213123033917	0.0772970384371609	0.184668966805578	8
56.7417294059102	56.7076403279324	0.045923017287663	0.0463782230622965	-0.0582121623721433	8
57.082421335793	56.7076403279324	0.0493247222719344	0.0154594076874322	0.309996877901215	8
56.6775836677553	56.7076403279324	0.0527264272562057	-0.0154594076874322	-0.0673236797459108	8
56.4499068986478	56.7076403279324	0.056128132240477	-0.0463782230622965	-0.267483338462763	8
56.6703790894505	56.7076403279324	0.0595298372247484	-0.0772970384371609	-0.0194940372695362	8
57.0050463628354	56.7076403279324	0.0629315422090197	-0.108215853812025	0.342690346506011	8
56.8331410815337	56.7076403279324	0.066333247193291	-0.13913466918689	0.198302175594922	8
56.7032951325471	56.7076403279324	0.0697349521775624	-0.170053484561754	0.0959733369988582	8
56.3244147327906	56.7076403279324	0.0731366571618337	-0.200972299936618	-0.25538995236698	8
56.295972327268	56.7076403279324	0.076538362146105	-0.231891115311483	-0.256315247499069	8
56.6034760169249	56.7076403279324	0.0799400671303764	-0.262809930686347	0.0787055525484729	8
56.4760807522719	56.7076403279324	0.0833417721146477	-0.293728746061211	-0.0211726017139642	8
56.4561514653495	56.7076403279324	0.0867434770989191	-0.324647561436076	-0.0135847782457051	8
56.185896768747	56.7076403279324	0.0901451820831904	-0.35556637681094	-0.25632236445767	8
56.0946649496589	56.7076403279324	0.0935468870674617	-0.386485192185804	-0.320037073155162	8
56.1785651729255	56.7076403279324	0.096948592051733	-0.417404007560669	-0.208619739498001	8
56.7219600000028	56.7076403279324	0.100350297036004	-0.448322822935533	0.362292197969924	8
56.867370832221	56.7076403279324	0.103752002020276	0.447282350020135	-0.391303847751844	8
57.2568662069101	56.7076403279324	0.107153707004547	0.416435291398056	0.0256368805750441	8
56.9729397083918	56.7076403279324	0.110555411988818	0.385588232775978	-0.230844264305382	8
57.0704660606565	56.7076403279324	0.11395711697309	0.3547411741539	-0.105872558402921	8
57.089003628698	56.7076403279324	0.117358821957361	0.323894115531822	-0.0598896367235738	8
57.1486524984514	56.7076403279324	0.120760526941632	0.293047056909743	0.0272045866676115	8
57.4659622342432	56.7076403279324	0.124162231925904	0.262199998287665	0.371959676097259	8
57.2432152094743	56.7076403279324	0.127563936910175	0.231352939665587	0.176658004966111	8
57.0832168770484	56.7076403279324	0.130965641894446	0.200505881043509	0.0441050261780235	8
56.8799916653094	56.7076403279324	0.134367346878718	0.16965882242143	-0.131674831923137	8
57.0148856123459	56.7076403279324	0.137769051862989	0.138811763799352	0.0306644687511113	8
56.7483402264133	56.7076403279324	0.14117075684726	0.107964705177274	-0.208435563543649	8
57.0821627582483	56.7076403279324	0.144572461831532	0.0771176465551957	0.152832321929177	8
57.2737126442817	56.7076403279324	0.147974166815803	0.0462705879331174	0.371827561600375	8
56.6615586853605	56.7076403279324	0.151375871800074	0.0154235293110391	-0.212881043683048	8
56.6766415059429	56.7076403279324	0.154777576784346	-0.0154235293110391	-0.170352869462867	8
56.6009097612779	56.7855870717668	0.0544174669584135	-0.0462705879331174	-0.192824189514212	9
56.7032743133578	56.7855870717668	0.0532214786736132	-0.0771176465551957	-0.0584165905274229	9
56.5870130729752	56.7855870717668	0.0520254903888129	-0.107964705177274	-0.142634784003099	9
56.5454301382866	56.7855870717668	0.0508295021040126	-0.138811763799352	-0.152174671784846	9
56.6459891478513	56.7855870717668	0.0496335138192123	-0.16965882242143	-0.019572615313317	9
56.1655199724713	56.7855870717668	0.048437525534412	-0.200505881043509	-0.4679987437864	9
56.3873305326597	56.7855870717668	0.0472415372496117	-0.231352939665587	-0.214145136691181	9
56.5902881767653	56.7855870717668	0.0460455489648114	-0.262199998287665	0.0208555543213585	9
56.4078914930071	56.7855870717668	0.0448495606800111	-0.293047056909743	-0.129498082529992	9
56.3949485125119	56.7855870717668	0.0436535723952108	-0.323894115531822	-0.110398016118316	9
56.4679619969321	56.7855870717668	0.0424575841104105	-0.3547411741539	-0.00534148479122408	9
56.2704405269558	56.7855870717668	0.0412615958256103	-0.385588232775978	-0.170819907860669	9
56.5762677841062	56.7855870717668	0.04006560754081	-0.416435291398056	0.167050396196603	9
56.3163436877872	56.7855870717668	0.0388696192560097	-0.447282350020135	-0.0608306532155254	9
57.0820936707886	56.7855870717668	0.0376736309712094	0.436291796178064	-0.177458828127488	9
57.3131764462613	56.7855870717668	0.0364776426864091	0.406202706786473	0.0849090250216285	9
57.3568745912512	56.7855870717668	0.0352816544016088	0.376113617394883	0.159892247687879	9
57.0772781591546	56.7855870717668	0.0340856661168085	0.346024528003292	-0.0884191067322798	9
57.3213980072787	56.7855870717668	0.0328896778320082	0.315935438611702	0.186985819068145	9
56.8480624474833	56.7855870717668	0.0316936895472079	0.285846349220111	-0.255064663050832	9
57.1492508124419	56.7855870717668	0.0304977012624076	0.25575725982852	0.077408779584188	9
56.8934256187491	56.7855870717668	0.0293017129776073	0.22566817043693	-0.147131336432229	9
56.8323380070702	56.7855870717668	0.028105724692807	0.195579081045339	-0.176933870434746	9
57.3163492737486	56.7855870717668	0.0269097364080067	0.165489991653748	0.33836247391999	9
56.9520349610334	56.7855870717668	0.0257137481232064	0.135400902262158	0.00533323888126306	9
57.0265545544663	56.7855870717668	0.0245177598384061	0.105311812870567	0.111137909990482	9
56.6291005266307	56.7855870717668	0.0233217715536058	0.0752227234789766	-0.255031040168661	9
57.2608064375885	56.7855870717668	0.0221257832688055	0.0451336340873859	0.40795994846549	9
57.1058971855378	56.7855870717668	0.0209297949840052	0.0150445446957953	0.284335774091177	9
57.1617466972449	56.7855870717668	0.0197338066992049	-0.0150445446957953	0.371470363474688	9
56.8793710489312	56.7855870717668	0.0185378184144046	-0.0451336340873859	0.120379792837379	9
56.3129521384333	56.7855870717668	0.0173418301296043	-0.0752227234789766	-0.414754039984086	9
56.6549266437313	56.7855870717668	0.016145841844804	-0.105311812870567	-0.0414944570097903	9
56.2431130401283	56.7855870717668	0.0149498535600037	-0.135400902262158	-0.422022982936408	9
56.5954353592707	56.7855870717668	0.0137538652752034	-0.165489991653748	-0.0384155861175753	9
56.5607467701966	56.7855870717668	0.0125578769904031	-0.195579081045339	-0.0418190975152671	9
56.6735078127202	56.7855870717668	0.0113618887056028	-0.22566817043693	0.102227022684703	9
56.5966961404206	56.7855870717668	0.0101659004208025	-0.25575725982852	0.0567004280615539	9
56.5060598935727	56.7855870717668	0.00896991213600223	-0.285846349220111	-0.00265074110999674	9
56.3472536156943	56.7855870717668	0.00777392385120193	-0.315935438611702	-0.130171941312011	9
56.4875030107001	56.7855870717668	0.00657793556640163	-0.346024528003292	0.0413625313701702	9
56.0235778408421	56.7855870717668	0.00538194728160134	-0.376113617394883	-0.391277560811373	9
56.2253750902566	56.7855870717668	0.00418595899680104	-0.406202706786473	-0.158195233720502	9
56.2288085929025	56.7855870717668	0.00298997071200074	-0.436291796178064	-0.123476653398253	9
57.0913094304966	56.7855870717668	0.00179398242720045	0.451832678441992	-0.147904302139384	9
57.3041973662387	56.7855870717668	0.000597994142400149	0.420671804066682	0.0973404962628073	9
57.1793586604058	56.7855870717668	-0.000597994142400149	0.389510929691372	0.00485865309006341	9
57.1683794843911	56.7855870717668	-0.00179398242720045	0.358350055316062	0.026236339735393	9
56.727688880375	56.7855870717668	-0.00298997071200074	0.327189180940753	-0.382097401620591	9
57.4010993904953	56.7855870717668	-0.00418595899680104	0.296028306565443	0.323669971159839	9
56.9118204441316	56.7855870717668	-0.00538194728160134	0.264867432190133	-0.133252112543766	9
56.9016198006718	56.7855870717668	-0.00657793556640163	0.233706557814823	-0.111095893343452	9
57.0004255586709	56.7855870717668	-0.00777392385120193	0.202545683439514	0.0200667273157964	9
56.8024974768339	56.7855870717668	-0.00896991213600223	0.171384809064204	-0.145504491861121	9
56.6962447125295	56.7855870717668	-0.0101659004208025	0.140223934688894	-0.219400393505442	9
56.4405575794583	56.7855870717668	-0.0113618887056028	0.109063060313584	-0.44273066391649	9
57.0837887871005	56.7855870717668	-0.0125578769904031	0.0779021859382744	0.232857406385877	9
56.9441271791785	56.7855870717668	-0.0137538652752034	0.0467413115629647	0.125552661123906	9
56.9951509311808	56.7855870717668	-0.0149498535600037	0.0155804371876549	0.208933275786333	9
57.3741789046973	56.7855870717668	-0.016145841844804	-0.0155804371876549	0.620318111962957	9
56.4810146238391	56.7855870717668	-0.0173418301296043	-0.0467413115629647	-0.240489306235144	9
56.4501597542209	56.7855870717668	-0.0185378184144046	-0.0779021859382744	-0.238987313193236	9
56.2484319059943	56.7855870717668	-0.0197338066992049	-0.109063060313584	-0.408358298759713	9
56.7918962287985	56.7855870717668	-0.0209297949840052	-0.140223934688894	0.167462886704553	9
56.452091452564	56.7855870717668	-0.0221257832688055	-0.171384809064204	-0.139985026869821	9
56.7848953928974	56.7855870717668	-0.0233217715536058	-0.202545683439514	0.225175776123757	9
56.4775957614275	56.7855870717668	-0.0245177598384061	-0.233706557814823	-0.0497669926860795	9
56.5630250295984	56.7855870717668	-0.0257137481232064	-0.264867432190133	0.0680191381449131	9
56.1878087048994	56.7855870717668	-0.0269097364080067	-0.296028306565443	-0.274840323893949	9
56.4570528046438	56.7855870717668	-0.028105724692807	-0.327189180940753	0.0267606385105182	9
56.824073991665	56.7855870717668	-0.0293017129776073	-0.358350055316062	0.426138688191833	9
56.2539424452099	56.7855870717668	-0.0304977012624076	-0.389510929691372	-0.111635995603116	9
56.6037999967785	56.7855870717668	-0.0316936895472079	-0.420671804066682	0.270578418625564	9
55.7295902586766	56.7855870717668	-0.0328896778320082	-0.451832678441992	-0.571274456816162	9
57.1570903532329	56.7855870717668	-0.0340856661168085	0.43730902712201	-0.0317200795391277	9
56.9557904996928	56.7855870717668	-0.0352816544016088	0.407149783872217	-0.201664701544605	9
57.2354491928231	56.7855870717668	-0.0364776426864091	0.376990540622423	0.109349223120232	9
56.9664689698737	56.7855870717668	-0.0376736309712094	0.346831297372629	-0.128275768294496	9
57.2936362678088	56.7855870717668	-0.0388696192560097	0.316672054122835	0.230246761175164	9
57.097437708026	56.7855870717668	-0.04006560754081	0.286512810873041	0.0654034329269699	9
57.1795082978242	56.7855870717668	-0.0412615958256103	0.256353567623247	0.17882925425974	9
56.5452636834235	56.7855870717668	-0.0424575841104105	0.226194324373454	-0.424060128606323	9
56.8095390529918	56.7855870717668	-0.0436535723952108	0.19603508112366	-0.128429527503438	9
56.5565952668906	56.7855870717668	-0.0448495606800111	0.165875837873866	-0.35001808207003	9
56.8196175260213	56.7855870717668	-0.0460455489648114	0.135716594624072	-0.0556405914047199	9
56.6917834185522	56.7855870717668	-0.0472415372496117	0.105557351374278	-0.152119467339251	9
56.5944259913079	56.7855870717668	-0.048437525534412	0.0753981081244846	-0.218121663048998	9
56.7992584338346	56.7855870717668	-0.0496335138192123	0.0452388648746907	0.0180660110123022	9
56.8276277523316	56.7855870717668	-0.0508295021040126	0.0150796216248969	0.0777905610439456	9
56.5198801299972	56.7855870717668	-0.0520254903888129	-0.0150796216248969	-0.198601829755841	9
56.8180624956034	56.7855870717668	-0.0532214786736132	-0.0452388648746907	0.130935767384935	9
56.6792135430602	56.7855870717668	-0.0544174669584135	-0.0753981081244846	0.0234420463762429	9
56.5607897261969	56.7145060498291	-0.40081043768931	-0.105557351374278	0.352651465431369	10
56.1759637109538	56.7145060498291	-0.392001417080754	-0.135716594624072	-0.0108243271705238	10
56.5001720105939	56.7145060498291	-0.383192396472198	-0.165875837873866	0.334734195110802	10
56.2429120934083	56.7145060498291	-0.374383375863642	-0.19603508112366	0.0988245005664636	10
56.4557431254933	56.7145060498291	-0.365574355255085	-0.226194324373454	0.333005755292722	10
56.4037477093679	56.7145060498291	-0.356765334646529	-0.256353567623247	0.302360561808585	10
56.2931474469279	56.7145060498291	-0.347956314037973	-0.286512810873041	0.213110522009775	10
56.0621106759879	56.7145060498291	-0.339147293429417	-0.316672054122835	0.00342397371101539	10
56.224201520892	56.7145060498291	-0.33033827282086	-0.346831297372629	0.186865041256352	10
56.1307560013876	56.7145060498291	-0.321529252212304	-0.376990540622423	0.114769744393156	10
56.4534909324703	56.7145060498291	-0.312720231603748	-0.407149783872217	0.458854898117154	10
55.9474555545496	56.7145060498291	-0.303911210995191	-0.43730902712201	-0.0258302571623465	10
56.6409550417581	56.7145060498291	-0.295102190386635	0.452887143892524	-0.23133596157694	10
56.6357756200689	56.7145060498291	-0.286293169778079	0.421653547762005	-0.214090807744197	10
57.0683706117207	56.7145060498291	-0.277484149169523	0.390419951631486	0.24092875942957	10
56.7608976433249	56.7145060498291	-0.268675128560966	0.359186355500968	-0.0441196334442156	10
57.0800303147701	56.7145060498291	-0.25986610795241	0.327952759370449	0.297437613522901	10
56.6200760335512	56.7145060498291	-0.251057087343854	0.29671916323993	-0.140092092174041	10
56.5038359477674	56.7145060498291	-0.242248066735298	0.265485567109411	-0.233907602435833	10
57.0777102615432	56.7145060498291	-0.233439046126741	0.234251970978892	0.362391286861862	10
56.4800104708178	56.7145060498291	-0.224630025518185	0.203018374848373	-0.212883928341545	10
56.6068745389181	56.7145060498291	-0.215821004909629	0.171784778717854	-0.0635952847192923	10
56.1303366998665	56.7145060498291	-0.207011984301072	0.140551182587335	-0.51770854824891	10
56.6499688758718	56.7145060498291	-0.198202963692516	0.109317586456816	0.0243482032783906	10
56.4957823943749	56.7145060498291	-0.18939394308396	0.0780839903262973	-0.107413702696557	10
56.870476627323	56.7145060498291	-0.180584922475404	0.0468503941957784	0.289705105773445	10
56.5967564216237	56.7145060498291	-0.171775901866847	0.0156167980652595	0.0384094755961173	10
56.5961150941348	56.7145060498291	-0.162966881258291	-0.0156167980652595	0.0601927236292319	10
56.2615653533941	56.7145060498291	-0.154157860649735	-0.0468503941957784	-0.251932441589497	10
56.6809047560612	56.7145060498291	-0.145348840041178	-0.0780839903262973	0.189831536599586	10
56.8290141861392	56.7145060498291	-0.136539819432622	-0.109317586456816	0.360365542199538	10
56.827698994411	56.7145060498291	-0.127730798824066	-0.140551182587335	0.381474925993307	10
56.5689001363284	56.7145060498291	-0.11892177821551	-0.171784778717854	0.145100643432668	10
56.6257562989053	56.7145060498291	-0.110112757606953	-0.203018374848373	0.224381381531539	10
56.5989838240066	56.7145060498291	-0.101303736998397	-0.234251970978892	0.220033482154747	10
56.2764487013369	56.7145060498291	-0.0924947163898409	-0.265485567109411	-0.0800770649930267	10
56.3979898302633	56.7145060498291	-0.0836856957812846	-0.29671916323993	0.063888639455333	10
56.1903398998413	56.7145060498291	-0.0748766751727283	-0.327952759370449	-0.12133671544465	10
56.5366725854758	56.7145060498291	-0.066067654564172	-0.359186355500968	0.247420545711764	10
56.2692629546754	56.7145060498291	-0.0572586339556158	-0.390419951631486	0.00243549043333246	10
56.0978120320465	56.7145060498291	-0.0484496133470595	-0.421653547762005	-0.146590856673597	10
56.3495192721345	56.7145060498291	-0.0396405927385032	-0.452887143892524	0.127540958936422	10
57.2519306130537	56.7145060498291	-0.030831572129947	0.455023274968406	0.113232860386068	10
57.2823731886912	56.7145060498291	-0.0220225515213907	0.423642359453343	0.166247330930089	10
57.1096727972979	56.7145060498291	-0.0132135309128344	0.392261443938281	0.0161188344433341	10
57.0957132270963	56.7145060498291	-0.00440451030427814	0.360880528423218	0.0247311591482537	10
56.8701550567308	56.7145060498291	0.00440451030427814	0.329499612908156	-0.178255116310825	10
57.2833347152483	56.7145060498291	0.0132135309128344	0.298118697393093	0.257496437113262	10
56.8058492035573	56.7145060498291	0.0220225515213907	0.266737781878031	-0.19741717967129	10
56.7157527285567	56.7145060498291	0.030831572129947	0.235356866362969	-0.264941759765358	10
56.8071151231019	56.7145060498291	0.0396405927385032	0.203975950847906	-0.151007470313621	10
56.8380511056823	56.7145060498291	0.0484496133470595	0.172595035332844	-0.0974995928266994	10
57.0403231747405	56.7145060498291	0.0572586339556158	0.141214119817781	0.127344371138012	10
57.1855396573309	56.7145060498291	0.066067654564172	0.109833204302719	0.295132748634879	10
56.721797387521	56.7145060498291	0.0748766751727283	0.0784522887876562	-0.146037626268552	10
56.7132862533739	56.7145060498291	0.0836856957812846	0.0470713732725937	-0.131976865509148	10
57.0143903097796	56.7145060498291	0.0924947163898409	0.0156904577575312	0.191699085803107	10
56.9482613089667	56.7145060498291	0.101303736998397	-0.0156904577575312	0.148141979896723	10
56.3886220391814	56.7145060498291	0.110112757606953	-0.0470713732725937	-0.388925394982112	10
56.5594856672234	56.7145060498291	0.11892177821551	-0.0784522887876562	-0.195489872033579	10
56.6348706419997	56.7145060498291	0.127730798824066	-0.109833204302719	-0.0975330023507951	10
56.8674061042526	56.7145060498291	0.136539819432622	-0.141214119817781	0.157574354808626	10
56.789209481912	56.7145060498291	0.145348840041178	-0.172595035332844	0.101949627374546	10
56.1391597762132	56.7145060498291	0.154157860649735	-0.203975950847906	-0.525528183417723	10
56.7611346759332	56.7145060498291	0.162966881258291	-0.235356866362969	0.119018611208706	10
56.4112090950086	56.7145060498291	0.171775901866847	-0.266737781878031	-0.208335074809377	10
56.3219987423773	56.7145060498291	0.180584922475404	-0.298118697393093	-0.274973532534104	10
56.762363425489	56.7145060498291	0.18939394308396	-0.329499612908156	0.187963045484086	10
56.4267552303674	56.7145060498291	0.198202963692516	-0.360880528423218	-0.125073254731041	10
56.4997566968667	56.7145060498291	0.207011984301072	-0.392261443938281	-0.029499893325228	10
56.4858420113468	56.7145060498291	0.215821004909629	-0.423642359453343	-0.0208426839385946	10
56.403917550389	56.7145060498291	0.224630025518185	-0.455023274968406	-0.0801952499899671	10
57.3756767113437	56.7145060498291	0.233439046126741	0.434992731544087	-0.00726111615630421	10
57.543418963294	56.7145060498291	0.242248066735298	0.404993232816908	0.181671613912647	10
57.1539448230062	56.7145060498291	0.251057087343854	0.37499373408973	-0.186612048256483	10
57.7305563897195	56.7145060498291	0.25986610795241	0.344994235362551	0.411189996575382	10
57.1670372256309	56.7145060498291	0.268675128560966	0.314994736635373	-0.131138689394597	10
57.3109489445707	56.7145060498291	0.277484149169523	0.284995237908195	0.0339635076638606	10
57.1924280013638	56.7145060498291	0.286293169778079	0.254995739181016	-0.0633669574244284	10
57.2953139301069	56.7145060498291	0.295102190386635	0.224996240453838	0.0607094494373266	10
57.3925619143593	56.7145060498291	0.303911210995191	0.19499674172666	0.179147911808318	10
57.3202634923295	56.7145060498291	0.312720231603748	0.164997242999481	0.128039967897081	10
57.2175091783101	56.7145060498291	0.321529252212304	0.134997744272303	0.0464761319963101	10
57.3340773347188	56.7145060498291	0.33033827282086	0.104998245545124	0.184234766523646	10
56.921403862769	56.7145060498291	0.339147293429417	0.074998746817946	-0.207248227307519	10
57.030529525053	56.7145060498291	0.347956314037973	0.0449992480907676	-0.0769320869048466	10
56.7654719520815	56.7145060498291	0.356765334646529	0.0149997493635892	-0.320799181757748	10
57.0627597362066	56.7145060498291	0.365574355255085	-0.0149997493635892	-0.00232091951405886	10
57.0210192739936	56.7145060498291	0.374383375863642	-0.0449992480907676	-0.0228709036083997	10
57.0311502793368	56.7145060498291	0.383192396472198	-0.074998746817946	0.00845057985339539	10
57.2034308693004	56.7145060498291	0.392001417080754	-0.104998245545124	0.2019216479356	10
57.0219991482804	56.7145060498291	0.40081043768931	-0.134997744272303	0.0416804050342962	10
56.337843265302	56.4472718381175	-0.0361006663897138	-0.164997242999481	0.0916693365737449	11
56.3996142665864	56.4472718381175	-0.0353072451503794	-0.19499674172666	0.182646415345987	11
56.5322694910284	56.4472718381175	-0.034513823911045	-0.224996240453838	0.344507717275757	11
55.7352502738862	56.4472718381175	-0.0337204026717106	-0.254995739181016	-0.423305422378553	11
56.3198384978079	56.4472718381175	-0.0329269814323763	-0.284995237908195	0.190488879030958	11
55.8598000629628	56.4472718381175	-0.0321335601930419	-0.314994736635373	-0.240343478326259	11
56.3449961018462	56.4472718381175	-0.0313401389537075	-0.344994235362551	0.274058638044982	11
56.2044573495989	56.4472718381175	-0.0305467177143732	-0.37499373408973	0.162725963285522	11
56.1446258012861	56.4472718381175	-0.0297532964750388	-0.404993232816908	0.132100492460546	11
56.1219022197474	56.4472718381175	-0.0289598752357044	-0.434992731544087	0.138582988409677	11
56.6034871762472	56.4472718381175	-0.0281664539963701	0.470412886762802	-0.286031094636719	11
56.8162269101778	56.4472718381175	-0.0273730327570357	0.437970618710195	-0.0416425138928497	11
57.0479544644787	56.4472718381175	-0.0265796115177013	0.405528350657588	0.221733887221331	11
56.4256820127846	56.4472718381175	-0.025786190278367	0.373086082604981	-0.368889717659496	11
56.7885775733723	56.4472718381175	-0.0249927690390326	0.340643814552374	0.0256546897414683	11
56.8723972852653	56.4472718381175	-0.0241993477996982	0.308201546499767	0.141123248447774	11
57.3947770240279	56.4472718381175	-0.0234059265603639	0.27575927844716	0.695151834023626	11
56.3375795038652	56.4472718381175	-0.0226125053210295	0.243317010394553	-0.330396839325861	11
56.8176413919905	56.4472718381175	-0.0218190840816951	0.210874742341946	0.181313895612779	11
56.860498917371	56.4472718381175	-0.0210256628423608	0.178432474289339	0.255820267806529	11
56.5088305464802	56.4472718381175	-0.0202322416030264	0.145990206236732	-0.0641992562709859	11
56.645497649611	56.4472718381175	-0.019438820363692	0.113547938184125	0.104116693673052	11
56.5461722740917	56.4472718381175	-0.0186453991243577	0.0811056701315177	0.0364401649670399	11
56.5014274769659	56.4472718381175	-0.0178519778850233	0.0486634020789106	0.0233442146544848	11
56.3642240190803	56.4472718381175	-0.0170585566456889	0.0162211340263035	-0.082210396417788	11
56.3606221991962	56.4472718381175	-0.0162651354063545	-0.0162211340263035	-0.0541633694885931	11
56.5335530829412	56.4472718381175	-0.0154717141670202	-0.0486634020789106	0.150416361069669	11
56.4951585028309	56.4472718381175	-0.0146782929276858	-0.0811056701315177	0.143670627772574	11
56.5370273766289	56.4472718381175	-0.0138848716883514	-0.113547938184125	0.217188348383912	11
56.2477815333749	56.4472718381175	-0.0130914504490171	-0.145990206236732	-0.0404086480568792	11
56.2244527025156	56.4472718381175	-0.0122980292096827	-0.178432474289339	-0.0320886321029008	11
56.1684394534643	56.4472718381175	-0.0115046079703483	-0.210874742341946	-0.0564530343409349	11
55.8301172063204	56.4472718381175	-0.010711186731014	-0.243317010394553	-0.363126434671555	11
56.1953550908129	56.4472718381175	-0.0099177654916796	-0.27575927844716	0.0337602966342236	11
55.901489671363	56.4472718381175	-0.00912434425234523	-0.308201546499767	-0.228456276002438	11
56.3033646378977	56.4472718381175	-0.00833092301301087	-0.340643814552374	0.205067537345612	11
55.890382385865	56.4472718381175	-0.0075375017736765	-0.373086082604981	-0.176265867873896	11
56.2693762099022	56.4472718381175	-0.00674408053434213	-0.405528350657588	0.234376802976633	11
56.1697007349035	56.4472718381175	-0.00595065929500776	-0.437970618710195	0.166350174791206	11
55.7599530541255	56.4472718381175	-0.00515723805567339	-0.470412886762802	-0.211748659173521	11
56.7403463231052	56.4472718381175	-0.00436381681633902	0.450035913104863	-0.152597611300817	11
57.3172891792246	56.4472718381175	-0.00357039557700466	0.418998953580389	0.454588783103695	11
56.5883162507529	56.4472718381175	-0.00277697433767029	0.387961994055916	-0.244140607082841	11
56.9596003672513	56.4472718381175	-0.00198355309833592	0.356925034531443	0.157387047700675	11
57.0966781192569	56.4472718381175	-0.00119013185900155	0.32588807500697	0.324708337991393	11
56.6319450779578	56.4472718381175	-0.000396710619667184	0.294851115482496	-0.109781165022503	11
56.8591280665219	56.4472718381175	0.000396710619667184	0.263814155958023	0.147645361826752	11
56.8476980190646	56.4472718381175	0.00119013185900155	0.23277719643355	0.166458852654492	11
56.6000107180309	56.4472718381175	0.00198355309833592	0.201740236909076	-0.0509849100939757	11
56.6201292028294	56.4472718381175	0.00277697433767029	0.170703277384603	-0.000622887010401794	11
56.2573625214748	56.4472718381175	0.00357039557700466	0.13966631786013	-0.333146030079852	11
56.6208297959628	56.4472718381175	0.00436381681633902	0.108629358335657	0.0605647826933045	11
56.9024263003847	56.4472718381175	0.00515723805567339	0.0775923988111833	0.372404825400371	11
56.300334415088	56.4472718381175	0.00595065929500776	0.0465554392867099	-0.199443521611238	11
56.4361126545912	56.4472718381175	0.00674408053434213	0.0155184797622366	-0.033421743822895	11
56.0975845134487	56.4472718381175	0.0075375017736765	-0.0155184797622366	-0.341706346680206	11
56.4667097622995	56.4472718381175	0.00833092301301087	-0.0465554392867099	0.0576624404557172	11
56.1145326702007	56.4472718381175	0.00912434425234523	-0.0775923988111833	-0.264271113357952	11
56.4310036873429	56.4472718381175	0.0099177654916796	-0.108629358335657	0.0824434420693582	11
56.1192679834538	56.4472718381175	0.010711186731014	-0.13966631786013	-0.19904872353455	11
56.3126919922818	56.4472718381175	0.0115046079703483	-0.170703277384603	0.0246188235785488	11
56.0953376497585	56.4472718381175	0.0122980292096827	-0.201740236909076	-0.162491980659564	11
56.1331532128629	56.4472718381175	0.0130914504490171	-0.23277719643355	-0.0944328792701008	11
56.3651865499765	56.4472718381175	0.0138848716883514	-0.263814155958023	0.167843996128629	11
56.1458715862331	56.4472718381175	0.0146782929276858	-0.294851115482496	-0.0212274293295426	11
56.4170278307836	56.4472718381175	0.0154717141670202	-0.32588807500697	0.280172353506065	11
56.4102867305591	56.4472718381175	0.0162651354063545	-0.356925034531443	0.303674791566691	11
56.1834427999249	56.4472718381175	0.0170585566456889	-0.387961994055916	0.107074399217659	11
56.0715824252913	56.4472718381175	0.0178519778850233	-0.418998953580389	0.0254575628691568	11
56.3913060159789	56.4472718381175	0.0186453991243577	-0.450035913104863	0.375424691841863	11
56.8432684902234	56.4472718381175	0.019438820363692	0.463391251282686	-0.0868334195404366	11
56.642385842338	56.4472718381175	0.0202322416030264	0.431433233952845	-0.256551471335406	11
57.0211157992116	56.4472718381175	0.0210256628423608	0.399475216623005	0.153343081628756	11
56.6333407945959	56.4472718381175	0.0218190840816951	0.367517199293165	-0.203267326896454	11
56.7881706891049	56.4472718381175	0.0226125053210295	0.335559181963324	-0.0172728362969265	11
57.0510785893845	56.4472718381175	0.0234059265603639	0.303601164633484	0.276799660073119	11
56.5405427257191	56.4472718381175	0.0241993477996982	0.271643147303643	-0.20257160750174	11
56.5928325867784	56.4472718381175	0.0249927690390326	0.239685129973803	-0.119117150351935	11
56.8932141848451	56.4472718381175	0.025786190278367	0.207727112643963	0.212429043805308	11
56.7253022074116	56.4472718381175	0.0265796115177013	0.175769095314122	0.0756816624622795	11
56.6735845445126	56.4472718381175	0.0273730327570357	0.143811077984282	0.0551285956538123	11
56.23422889279	56.4472718381175	0.0281664539963701	0.111853060654441	-0.353062459978329	11
57.0155270278655	56.4472718381175	0.0289598752357044	0.079895043324601	0.459400271187716	11
56.9941718512147	56.4472718381175	0.0297532964750388	0.0479370259947606	0.469209690627376	11
56.5955229900184	56.4472718381175	0.0305467177143732	0.0159790086649202	0.101725425521555	11
56.1797884568229	56.4472718381175	0.0313401389537075	-0.0159790086649202	-0.2828445115834	11
57.0141460859505	56.4472718381175	0.0321335601930419	-0.0479370259947606	0.582677713634753	11
56.1818441155531	56.4472718381175	0.0329269814323763	-0.079895043324601	-0.218459660672182	11
56.9125728021405	56.4472718381175	0.0337204026717106	-0.111853060654441	0.543433622005755	11
56.3946058239367	56.4472718381175	0.034513823911045	-0.143811077984282	0.0566312398924255	11
56.5098143934866	56.4472718381175	0.0353072451503794	-0.175769095314122	0.20300440553289	11
56.1628477303615	56.4472718381175	0.0361006663897138	-0.207727112643963	-0.112797661501778	11
56.4628205117493	56.8165436367634	-0.185668176833336	-0.239685129973803	0.0716301817930513	12
56.0988749134098	56.8165436367634	-0.181587557562273	-0.271643147303643	-0.264438018487661	12
56.1460507208063	56.8165436367634	-0.177506938291211	-0.303601164633484	-0.189384813032394	12
56.1429836612443	56.8165436367634	-0.173426319020149	-0.335559181963324	-0.164574474535656	12
56.1834023965856	56.8165436367634	-0.169345699749086	-0.367517199293165	-0.0962783411355544	12
56.3792794815849	56.8165436367634	-0.165265080478024	-0.399475216623005	0.127476141922525	12
55.738252496424	56.8165436367634	-0.161184461206962	-0.431433233952845	-0.485673445179551	12
56.2970477873586	56.8165436367634	-0.157103841935899	-0.463391251282686	0.100999243813807	12
57.1506021722748	56.8165436367634	-0.153023222664837	0.454659425494938	0.0324223326812673	12
57.1074345853766	56.8165436367634	-0.148942603393775	0.423303603047012	0.0165299489599388	12
57.5474149662178	56.8165436367634	-0.144861984122712	0.391947780599085	0.48378553297801	12
56.7977328005455	56.8165436367634	-0.14078136485165	0.360591958151158	-0.238621429517368	12
57.0796924957126	56.8165436367634	-0.136700745580588	0.329236135703231	0.0706134688266191	12
56.9543700370764	56.8165436367634	-0.132620126309525	0.297880313255304	-0.027433786632786	12
56.5392163790294	56.8165436367634	-0.128539507038463	0.266524490807378	-0.415312241502883	12
57.223172370627	56.8165436367634	-0.124458887767401	0.235168668359451	0.295918953271571	12
56.6772504970819	56.8165436367634	-0.120378268496339	0.203812845911524	-0.222727717096635	12
56.9187393120942	56.8165436367634	-0.116297649225276	0.172457023463597	0.0460363010924889	12
56.8800150578487	56.8165436367634	-0.112217029954214	0.141101201015671	0.0345872500238326	12
56.8466553890387	56.8165436367634	-0.108136410683152	0.109745378567744	0.0285027843907355	12
56.8661982325208	56.8165436367634	-0.104055791412089	0.078389556119817	0.0753208310496995	12
57.0330758718587	56.8165436367634	-0.0999751721410269	0.0470337336718902	0.26947367356447	12
56.7236612772344	56.8165436367634	-0.0958945528699646	0.0156779112239634	-0.0126657178829626	12
56.4814371692197	56.8165436367634	-0.0918139335989023	-0.0156779112239634	-0.227614622720807	12
56.8485785518435	56.8165436367634	-0.0877333143278399	-0.0470337336718902	0.166801963079821	12
56.863063950378	56.8165436367634	-0.0836526950567776	-0.078389556119817	0.208562564791173	12
56.4393185819919	56.8165436367634	-0.0795720757857153	-0.109745378567744	-0.187907600417989	12
56.6940822507422	56.8165436367634	-0.075491456514653	-0.141101201015671	0.0941312715091452	12
56.6760496003207	56.8165436367634	-0.0714108372435907	-0.172457023463597	0.103373824264499	12
56.671209840511	56.8165436367634	-0.0673302179725283	-0.203812845911524	0.125809267631635	12
56.0675186755554	56.8165436367634	-0.063249598701466	-0.235168668359451	-0.450606694147044	12
56.6578313326847	56.8165436367634	-0.0591689794304037	-0.266524490807378	0.166981166159085	12
56.2600289632915	56.8165436367634	-0.0550883601593414	-0.297880313255304	-0.203546000057234	12
56.6928444305373	56.8165436367634	-0.051007740888279	-0.329236135703231	0.256544670365418	12
56.5773531010682	56.8165436367634	-0.0469271216172167	-0.360591958151158	0.168328544073177	12
56.3975063062707	56.8165436367634	-0.0428465023461544	-0.391947780599085	0.0157569524525373	12
56.6076784193592	56.8165436367634	-0.0387658830750921	-0.423303603047012	0.253204268717902	12
56.503229094294	56.8165436367634	-0.0346852638040297	-0.454659425494938	0.176030146829583	12
57.1478388700802	56.8165436367634	-0.0306046445329674	0.462148995822495	-0.100249117972669	12
57.3860829328292	56.8165436367634	-0.0265240252619051	0.430276651283013	0.165786670044729	12
56.9690867351177	56.8165436367634	-0.0224434059908428	0.39840430674353	-0.223417802398392	12
57.3722308094493	56.8165436367634	-0.0183627867197805	0.366531962204048	0.207517997201598	12
57.0942686790339	56.8165436367634	-0.0142821674487181	0.334659617664566	-0.0426524079453553	12
57.0935752702734	56.8165436367634	-0.0102015481776558	0.302787273125083	-0.0155540914374602	12
57.1512586263922	56.8165436367634	-0.00612092890659348	0.270914928585601	0.0699209899498007	12
57.0898915909188	56.8165436367634	-0.00204030963553116	0.239042584046118	0.03634567974486	12
57.0168075254857	56.8165436367634	0.00204030963553116	0.207170239506636	-0.00894666041984203	12
56.4929998786091	56.8165436367634	0.00612092890659348	0.175297894967153	-0.504962582028024	12
56.8205882904299	56.8165436367634	0.0102015481776558	0.143425550427671	-0.149582444938772	12
56.6836420590095	56.8165436367634	0.0142821674487181	0.111553205888189	-0.258736951090828	12
56.5659024733894	56.8165436367634	0.0183627867197805	0.0796808613487061	-0.348684811442453	12
56.8041010924169	56.8165436367634	0.0224434059908428	0.0478085168092237	-0.0826944671466026	12
56.917086263504	56.8165436367634	0.0265240252619051	0.0159361722697412	0.0580824292089724	12
56.6604511619087	56.8165436367634	0.0306046445329674	-0.0159361722697412	-0.170760947117947	12
56.6944654570461	56.8165436367634	0.0346852638040297	-0.0478085168092237	-0.108954926712037	12
56.6748616661141	56.8165436367634	0.0387658830750921	-0.0796808613487061	-0.100766992375646	12
56.9218573071536	56.8165436367634	0.0428465023461544	-0.111553205888189	0.174020373932252	12
56.6142539167217	56.8165436367634	0.0469271216172167	-0.143425550427671	-0.105791291231262	12
56.6185826892733	56.8165436367634	0.051007740888279	-0.175297894967153	-0.0736707934111806	12
56.5813298143057	56.8165436367634	0.0550883601593414	-0.207170239506636	-0.0831319431103824	12
56.8774504420842	56.8165436367634	0.0591689794304037	-0.239042584046118	0.24078040993651	12
57.0114927894028	56.8165436367634	0.063249598701466	-0.270914928585601	0.402614482523511	12
56.5422545689155	56.8165436367634	0.0673302179725283	-0.302787273125083	-0.0388320126953561	12
56.3877563990889	56.8165436367634	0.0714108372435907	-0.334659617664566	-0.165538457253523	12
56.4422436017405	56.8165436367634	0.075491456514653	-0.366531962204048	-0.0832595293334756	12
56.1449201989444	56.8165436367634	0.0795720757857153	-0.39840430674353	-0.35279120686115	12
56.548207451742	56.8165436367634	0.0836526950567776	-0.430276651283013	0.0782877712048223	12
56.933641267112	56.8165436367634	0.0877333143278399	-0.462148995822495	0.491513311843308	12
57.2168502431049	56.8165436367634	0.0918139335989023	0.434685683437567	-0.126193010694965	12
57.1602275040797	56.8165436367634	0.0958945528699646	0.404707360441873	-0.156918045995557	12
57.1606662333051	56.8165436367634	0.0999751721410269	0.374729037446178	-0.13058161304546	12
57.2362464095284	56.8165436367634	0.104055791412089	0.344750714450484	-0.0291037330975434	12
57.3490437450873	56.8165436367634	0.108136410683152	0.31477239145479	0.109591306185969	12
57.1936297591247	56.8165436367634	0.112217029954214	0.284794068459096	-0.019924976052027	12
57.1161348329761	56.8165436367634	0.116297649225276	0.254815745463401	-0.0715221984759554	12
56.891431654916	56.8165436367634	0.120378268496339	0.224837422467707	-0.270327672811393	12
57.1567253930001	56.8165436367634	0.124458887767401	0.194859099472013	0.0208637689972571	12
57.4697428046737	56.8165436367634	0.128539507038463	0.164880776476318	0.359778884395565	12
57.2618359656513	56.8165436367634	0.132620126309525	0.134902453480624	0.17776974909771	12
57.0098798026219	56.8165436367634	0.136700745580588	0.10492413048493	-0.048288710206962	12
56.76846707807	56.8165436367634	0.14078136485165	0.0749458074892357	-0.263803731034221	12
57.0013699105795	56.8165436367634	0.144861984122712	0.0449674844935414	-0.00500319480018463	12
57.0311255356095	56.8165436367634	0.148942603393775	0.0149891614978471	0.0506501339544574	12
57.0566872683974	56.8165436367634	0.153023222664837	-0.0149891614978471	0.102109570466997	12
56.6167112843804	56.8165436367634	0.157103841935899	-0.0449674844935414	-0.311968709825335	12
56.7230657865184	56.8165436367634	0.161184461206962	-0.0749458074892357	-0.179716503962712	12
56.7476630374508	56.8165436367634	0.165265080478024	-0.10492413048493	-0.12922154930564	12
56.9603297908966	56.8165436367634	0.169345699749086	-0.134902453480624	0.109342907864786	12
57.0376310038672	56.8165436367634	0.173426319020149	-0.164880776476318	0.212541824559984	12
56.9779063128216	56.8165436367634	0.177506938291211	-0.194859099472013	0.178714837239007	12
56.6729104410434	56.8165436367634	0.181587557562273	-0.224837422467707	-0.100383330814528	12
56.8423399335815	56.8165436367634	0.185668176833336	-0.254815745463401	0.0949438654481549	12
56.1293760428594	56.6590506791299	-0.208146175184924	-0.284794068459096	-0.0367343926264051	13
56.0997185063718	56.6590506791299	-0.203571533972069	-0.31477239145479	-0.0409882473312097	13
55.7871800950005	56.6590506791299	-0.198996892759213	-0.344750714450484	-0.328122976919714	13
55.9757260174868	56.6590506791299	-0.194422251546358	-0.374729037446178	-0.114173372650545	13
56.0854140839239	56.6590506791299	-0.189847610333502	-0.404707360441873	0.0209183755693936	13
56.2875799405875	56.6590506791299	-0.185272969120647	-0.434685683437567	0.24848791401588	13
57.0581965574954	56.6590506791299	-0.180698327907791	0.457664631117756	0.122179575155514	13
56.7144081897344	56.6590506791299	-0.176123686694936	0.426101553109635	-0.194620355810159	13
57.1467126309071	56.6590506791299	-0.17154904548208	0.394538475101514	0.264672522157796	13
56.8430946201832	56.6590506791299	-0.166974404269225	0.362975397093393	-0.0119570517708814	13
57.1892317690091	56.6590506791299	-0.162399763056369	0.331412319085272	0.361168533850319	13
56.5940116503737	56.6590506791299	-0.157825121843514	0.29984924107715	-0.207063147989784	13
56.9090907629303	56.6590506791299	-0.153250480630658	0.268286163069029	0.135004401362054	13
56.9294329426861	56.6590506791299	-0.148675839417803	0.236723085060908	0.182335017913115	13
57.2196418945435	56.6590506791299	-0.144101198204947	0.205160007052787	0.499532406565814	13
56.7029510772773	56.6590506791299	-0.139526556992092	0.173596929044666	0.00983002609489636	13
56.4406024693043	56.6590506791299	-0.134951915779236	0.142033851036545	-0.225530145082862	13
56.7554730403113	56.6590506791299	-0.130377274566381	0.110470773028424	0.116328862719424	13
56.8649216398158	56.6590506791299	-0.125802633353526	0.0789076950203028	0.252765899019124	13
56.4982430768354	56.6590506791299	-0.12122799214067	0.0473446170121817	-0.0869242271660017	13
56.371966601574	56.6590506791299	-0.116653350927815	0.0157815390040606	-0.186212265632097	13
57.0759209786413	56.6590506791299	-0.112078709714959	-0.0157815390040606	0.544730548230401	13
56.4459506831585	56.6590506791299	-0.107504068502104	-0.0473446170121817	-0.0582513104570974	13
56.2377166497697	56.6590506791299	-0.102929427289248	-0.0789076950203028	-0.239496907050635	13
56.4925128764111	56.6590506791299	-0.0983547860763927	-0.110470773028424	0.0422877563859993	13
56.2805739146847	56.6590506791299	-0.0937801448635372	-0.142033851036545	-0.142662768545064	13
56.3876715022001	56.6590506791299	-0.0892055036506817	-0.173596929044666	-0.00857674423439511	13
56.4651226476988	56.6590506791299	-0.0846308624378262	-0.205160007052787	0.0958628380595657	13
56.4359097383923	56.6590506791299	-0.0800562212249708	-0.236723085060908	0.0936383655482749	13
56.4414965160212	56.6590506791299	-0.0754815800121153	-0.268286163069029	0.126213579972491	13
56.025950565431	56.6590506791299	-0.0709069387992598	-0.29984924107715	-0.262343933822492	13
56.5715991020329	56.6590506791299	-0.0663322975864044	-0.331412319085272	0.310293039574682	13
55.7701149790138	56.6590506791299	-0.0617576563735489	-0.362975397093393	-0.464202646649115	13
56.3326162960903	56.6590506791299	-0.0571830151606934	-0.394538475101514	0.125287107222652	13
56.2596665077677	56.6590506791299	-0.0526083739478379	-0.426101553109635	0.0793257556953356	13
55.7245876794272	56.6590506791299	-0.0480337327349825	-0.457664631117756	-0.428764635849922	13
57.0756908568376	56.6590506791299	-0.043459091522127	0.451816454833493	0.00828281439635268	13
57.3704041938322	56.6590506791299	-0.0388844503092715	0.420656699327735	0.32958126568388	13
56.634794413972	56.6590506791299	-0.034309809096416	0.389496943821976	-0.379443399883448	13
57.0257822124166	56.6590506791299	-0.0297351678835606	0.358337188316218	0.038129512854037	13
57.1788469911155	56.6590506791299	-0.0251605266707051	0.32717743281046	0.217779405845926	13
57.4662987658922	56.6590506791299	-0.0205858854578496	0.296017677304702	0.531816294915488	13
57.125827213143	56.6590506791299	-0.0160112442449942	0.264857921798944	0.217929856459206	13
56.6230769307804	56.6590506791299	-0.0114366030321387	0.233698166293186	-0.25823531161052	13
56.8930848564144	56.6590506791299	-0.00686196181928321	0.202538410787428	0.0383577283164198	13
57.0981751288143	56.6590506791299	-0.00228732060642774	0.17137865528167	0.270033115009147	13
56.9099340948812	56.6590506791299	0.00228732060642774	0.140218899775912	0.108377195368984	13
56.5856192953076	56.6590506791299	0.00686196181928321	0.109059144270153	-0.189352489911674	13
56.8383931075125	56.6590506791299	0.0114366030321387	0.0778993887643953	0.0900064365860917	13
57.0321160195565	56.6590506791299	0.0160112442449942	0.0467396332586372	0.310314462923	13
56.4016340115015	56.6590506791299	0.0205858854578496	0.0155798777528791	-0.293582430839045	13
56.6765870473594	56.6590506791299	0.0251605266707051	-0.0155798777528791	0.00795571931170269	13
56.7963798710196	56.6590506791299	0.0297351678835606	-0.0467396332586372	0.154333657264857	13
56.7169238172651	56.6590506791299	0.034309809096416	-0.0778993887643953	0.101462717803197	13
56.4756060329549	56.6590506791299	0.0388844503092715	-0.109059144270153	-0.113269952214038	13
56.6161172307937	56.6590506791299	0.043459091522127	-0.140218899775912	0.0538263599175962	13
56.6201854173991	56.6590506791299	0.0480337327349825	-0.17137865528167	0.0844796608159529	13
56.46485506522	56.6590506791299	0.0526083739478379	-0.202538410787428	-0.044265577070251	13
56.2558591909023	56.6590506791299	0.0571830151606934	-0.233698166293186	-0.226676337095034	13
56.0624662201637	56.6590506791299	0.0617576563735489	-0.264857921798944	-0.393484193540805	13
56.2507856862236	56.6590506791299	0.0663322975864044	-0.296017677304702	-0.178579613188003	13
56.1575402175473	56.6590506791299	0.0709069387992598	-0.32717743281046	-0.245239967571385	13
56.2832370369079	56.6590506791299	0.0754815800121153	-0.358337188316218	-0.0929580339178368	13
56.2638634715739	56.6590506791299	0.0800562212249708	-0.389496943821976	-0.0857464849589274	13
56.5816143545988	56.6590506791299	0.0846308624378262	-0.420656699327735	0.258589512358878	13
56.1525135819003	56.6590506791299	0.0892055036506817	-0.451816454833493	-0.143926146046781	13
57.1679523432659	56.6590506791299	0.0937801448635372	0.457450402821496	-0.0423288835490367	13
57.0835097648104	56.6590506791299	0.0983547860763927	0.425902099178635	-0.0997977995744822	13
57.0151303840726	56.6590506791299	0.102929427289248	0.394353795535773	-0.141203517882245	13
57.1406249322289	56.6590506791299	0.107504068502104	0.362805491892911	0.011264692704059	13
57.1154472871441	56.6590506791299	0.112078709714959	0.331257188250049	0.0130607100492149	13
57.0420199770567	56.6590506791299	0.116653350927815	0.299708884607187	-0.0333929376081757	13
56.7702980977926	56.6590506791299	0.12122799214067	0.268160580964325	-0.278141154442309	13
56.9839861068506	56.6590506791299	0.125802633353526	0.236612277321464	-0.0374794829542101	13
56.5506143078145	56.6590506791299	0.130377274566381	0.205063973678602	-0.443877619560322	13
57.0870580166852	56.6590506791299	0.134951915779236	0.17351567003574	0.119539751740368	13
56.351444006968	56.6590506791299	0.139526556992092	0.141967366392878	-0.589100595546875	13
57.0283316018229	56.6590506791299	0.144101198204947	0.110419062750016	0.114760661738067	13
57.4789573993737	56.6590506791299	0.148675839417803	0.0788707591071545	0.592360121718858	13
56.7765475451058	56.6590506791299	0.153250480630658	0.0473224554642927	-0.0830760701190102	13
56.8134060514173	56.6590506791299	0.157825121843514	0.0157741518214309	-0.0192439013775028	13
56.5352849065791	56.6590506791299	0.162399763056369	-0.0157741518214309	-0.270391383785699	13
56.9459423538582	56.6590506791299	0.166974404269225	-0.0473224554642927	0.167239725923434	13
57.016606041613	56.6590506791299	0.17154904548208	-0.0788707591071545	0.264877076108208	13
56.5812572654295	56.6590506791299	0.176123686694936	-0.110419062750016	-0.143498037645234	13
56.5952973925055	56.6590506791299	0.180698327907791	-0.141967366392878	-0.102484248139309	13
56.5133033142269	56.6590506791299	0.185272969120647	-0.17351567003574	-0.157504663987913	13
56.5229530560378	56.6590506791299	0.189847610333502	-0.205063973678602	-0.120881259746957	13
56.4600181292349	56.6590506791299	0.194422251546358	-0.236612277321464	-0.156842524119872	13
56.6367163004474	56.6590506791299	0.198996892759213	-0.268160580964325	0.0468293095226779	13
56.1785104548709	56.6590506791299	0.203571533972069	-0.299708884607187	-0.384402873623895	13
56.5622019462247	56.6590506791299	0.208146175184924	-0.331257188250049	0.026262280159996	13
56.7593620446827	56.8826277345256	-0.18743878010221	-0.362805491892911	0.426978582152248	14
56.1922517409792	56.8826277345256	-0.18331924647359	-0.394353795535773	-0.112702951537064	14
56.3713326586014	56.8826277345256	-0.17919971284497	-0.425902099178635	0.093806736099351	14
56.1444627283325	56.8826277345256	-0.17508017921635	-0.457450402821496	-0.105634424155282	14
57.2315348972467	56.8826277345256	-0.17096064558773	0.457050258635661	0.0628175496731987	14
57.1344202373892	56.8826277345256	-0.16684111195911	0.425529551143546	-0.00689593632086159	14
56.9453066447976	56.8826277345256	-0.16272157833049	0.394008843651432	-0.168608355048964	14
56.8096128013731	56.8826277345256	-0.15860204470187	0.362488136159317	-0.276901024609965	14
57.5517709790191	56.8826277345256	-0.15448251107325	0.330967428667202	0.492658326899482	14
56.9379790602504	56.8826277345256	-0.15036297744463	0.299446721175088	-0.0937324180056835	14
56.8523499050352	56.8826277345256	-0.14624344381601	0.267926013682973	-0.151960399357399	14
57.1385873272871	56.8826277345256	-0.14212391018739	0.236405306190859	0.161678196758014	14
56.9630472319714	56.8826277345256	-0.13800437655877	0.204884598698744	0.0135392753057954	14
56.5870300711342	56.8826277345256	-0.13388484293015	0.17336389120663	-0.335076711667855	14
56.8854186947325	56.8826277345256	-0.12976530930153	0.141843183714515	-0.00928691420605481	14
56.899304586575	56.8826277345256	-0.12564577567291	0.110322476222401	0.0320001514998727	14
56.5763079525864	56.8826277345256	-0.12152624204429	0.0788017687302863	-0.263595308625233	14
56.7011152082449	56.8826277345256	-0.11740670841567	0.0472810612381718	-0.111386879103253	14
56.9973025540496	56.8826277345256	-0.11328717478705	0.0157603537460573	0.212201640565011	14
56.3212775805014	56.8826277345256	-0.10916764115843	-0.0157603537460573	-0.436422159119697	14
56.8588678556598	56.8826277345256	-0.10504810752981	-0.0472810612381718	0.128569289902137	14
57.1694777313981	56.8826277345256	-0.10092857390119	-0.0788017687302863	0.466580339503979	14
56.3868274095081	56.8826277345256	-0.09680904027257	-0.110322476222401	-0.28866880852256	14
56.776104506577	56.8826277345256	-0.09268950664395	-0.141843183714515	0.128009462409853	14
56.5769700223986	56.8826277345256	-0.0885699730153301	-0.17336389120663	-0.0437238479050881	14
56.3913866504101	56.8826277345256	-0.08445043938671	-0.204884598698744	-0.201906046030084	14
56.5017343836709	56.8826277345256	-0.08033090575809	-0.236405306190859	-0.0641571389057688	14
56.7318176206062	56.8826277345256	-0.07621137212947	-0.267926013682973	0.193327271892981	14
56.2298679951551	56.8826277345256	-0.07209183850085	-0.299446721175088	-0.281221179694626	14
56.4119924365412	56.8826277345256	-0.06797230487223	-0.330967428667202	-0.071695564444956	14
56.3404265897617	56.8826277345256	-0.06385277124361	-0.362488136159317	-0.115860237360975	14
56.3275594348099	56.8826277345256	-0.05973323761499	-0.394008843651432	-0.10132621844929	14
56.3674481170429	56.8826277345256	-0.05561370398637	-0.425529551143546	-0.0340363623527924	14
56.4154463544513	56.8826277345256	-0.05149417035775	-0.457050258635661	0.0413630489190795	14
57.6177311993379	56.8826277345256	-0.04737463672913	0.478717833156046	0.303760268385347	14
57.2193004503576	56.8826277345256	-0.04325510310051	0.445702810179767	-0.0657749912472593	14
57.0793533470443	56.8826277345256	-0.03913556947189	0.412687787203488	-0.176826605212939	14
57.3145491920804	56.8826277345256	-0.03501603584327	0.379672764227209	0.0872647291708606	14
57.18339710888	56.8826277345256	-0.03089650221465	0.34665774125093	-0.01499186468192	14
57.1891834444906	56.8826277345256	-0.02677696858603	0.313642718274651	0.019689960276395	14
57.2102562508761	56.8826277345256	-0.02265743495741	0.280627695298372	0.069658256009569	14
57.44009151768	56.8826277345256	-0.01853790132879	0.247612672322093	0.328389012161093	14
57.3076876353793	56.8826277345256	-0.01441836770017	0.214597649345814	0.224880619208028	14
57.2455191969885	56.8826277345256	-0.01029883407155	0.181582626369535	0.191607670164869	14
56.9675209743656	56.8826277345256	-0.00617930044293	0.148567603393256	-0.0574950631103749	14
56.5648592579849	56.8826277345256	-0.00205976681431	0.115552580416977	-0.431261290143412	14
57.4269828096349	56.8826277345256	0.00205976681431	0.0825375574406975	0.459757750854245	14
57.0124997297027	56.8826277345256	0.00617930044293	0.0495225344644185	0.0741701602697125	14
56.9175647474341	56.8826277345256	0.01029883407155	0.0165075114881395	0.00813066734880806	14
56.9464166731334	56.8826277345256	0.01441836770017	-0.0165075114881395	0.0658780823957928	14
56.9616446579224	56.8826277345256	0.01853790132879	-0.0495225344644185	0.110001556532417	14
57.173519547437	56.8826277345256	0.02265743495741	-0.0825375574406975	0.350771935394648	14
56.5648888588066	56.8826277345256	0.02677696858603	-0.115552580416977	-0.228963263888027	14
56.7335451846337	56.8826277345256	0.03089650221465	-0.148567603393256	-0.031411448713296	14
56.5857918366418	56.8826277345256	0.03501603584327	-0.181582626369535	-0.150269307357555	14
56.9532889598018	56.8826277345256	0.03913556947189	-0.214597649345814	0.246123305150124	14
56.3369766910078	56.8826277345256	0.04325510310051	-0.247612672322093	-0.341293474296256	14
56.3953152354547	56.8826277345256	0.04737463672913	-0.280627695298372	-0.254059440501648	14
56.811117470583	56.8826277345256	0.05149417035775	-0.313642718274651	0.190638283974324	14
56.8415423718869	56.8826277345256	0.05561370398637	-0.34665774125093	0.249958674625859	14
56.5276969546801	56.8826277345256	0.05973323761499	-0.379672764227209	-0.0349912532333368	14
56.1449609301628	56.8826277345256	0.06385277124361	-0.412687787203488	-0.388831788402958	14
56.2204834205281	56.8826277345256	0.06797230487223	-0.445702810179767	-0.284413808690024	14
56.4877454418793	56.8826277345256	0.07209183850085	-0.478717833156046	0.0117437020088526	14
56.9840140228951	56.8826277345256	0.07621137212947	0.452665200410505	-0.427490284170534	14
57.1339071577133	56.8826277345256	0.08033090575809	0.421446910727022	-0.250498393297465	14
57.5960857986778	56.8826277345256	0.08445043938671	0.390228621043539	0.238779003721903	14
56.7283197117477	56.8826277345256	0.0885699730153301	0.359010331360056	-0.601888327153281	14
57.4466927378291	56.8826277345256	0.09268950664395	0.327792041676573	0.143583454982964	14
57.2565817689763	56.8826277345256	0.09680904027257	0.29657375199309	-0.0194287578149954	14
57.5813447867574	56.8826277345256	0.10092857390119	0.265355462309606	0.332433016020952	14
57.3764497458434	56.8826277345256	0.10504810752981	0.234137172626123	0.154636731161818	14
57.4235380425315	56.8826277345256	0.10916764115843	0.20291888294264	0.228823783904817	14
57.4461391872212	56.8826277345256	0.11328717478705	0.171700593259157	0.278523684649405	14
57.2937229710216	56.8826277345256	0.11740670841567	0.140482303575674	0.153206224504595	14
57.0673213068613	56.8826277345256	0.12152624204429	0.109264013892191	-0.0460966836008394	14
56.8918660763651	56.8826277345256	0.12564577567291	0.0780457242087078	-0.194453158042172	14
56.9615512531838	56.8826277345256	0.12976530930153	0.0468274345252247	-0.0976692251685452	14
57.1868517230063	56.8826277345256	0.13388484293015	0.0156091448417416	0.154730000708755	14
56.8754368953087	56.8826277345256	0.13800437655877	-0.0156091448417416	-0.12958607093393	14
57.2413961625037	56.8826277345256	0.14212391018739	-0.0468274345252247	0.263471952315879	14
56.946268370538	56.8826277345256	0.14624344381601	-0.0780457242087078	-0.00455708359490303	14
56.7296970474664	56.8826277345256	0.15036297744463	-0.109264013892191	-0.194029650611614	14
56.8379677939512	56.8826277345256	0.15448251107325	-0.140482303575674	-0.0586601480720394	14
56.8637158021474	56.8826277345256	0.15860204470187	-0.171700593259157	-0.00581338382095228	14
56.9043718347567	56.8826277345256	0.16272157833049	-0.20291888294264	0.0619414048432601	14
57.1314934095818	56.8826277345256	0.16684111195911	-0.234137172626123	0.316161735723164	14
56.4693013176007	56.8826277345256	0.17096064558773	-0.265355462309606	-0.318931600203002	14
56.7805364826512	56.8826277345256	0.17508017921635	-0.29657375199309	0.0194023209023588	14
56.7638465908413	56.8826277345256	0.17919971284497	-0.327792041676573	0.0298111851472784	14
56.751532095572	56.8826277345256	0.18331924647359	-0.359010331360056	0.0445954459328825	14
56.602448633958	56.8826277345256	0.18743878010221	-0.390228621043539	-0.0773892596262417	14
55.8295642386291	56.5817418606109	-0.321478511321822	-0.421446910727022	-0.00925219993291943	15
55.8119748471403	56.5817418606109	-0.31441304953453	-0.452665200410505	-0.00268876352555855	15
56.8228805339014	56.5817418606109	-0.307347587747237	0.456617269099399	0.0918689919383818	15
56.8266971919496	56.5817418606109	-0.300282125959944	0.425126422954613	0.120111034344039	15
56.3019961716758	56.5817418606109	-0.293216664172651	0.393635576809827	-0.380164601572316	15
56.8362250558886	56.5817418606109	-0.286151202385358	0.36214473066504	0.178489666998004	15
56.7886445128463	56.5817418606109	-0.279085740598066	0.330653884520254	0.155334508313184	15
56.6786585189653	56.5817418606109	-0.272020278810773	0.299163038375468	0.0697738987897038	15
56.0577609600164	56.5817418606109	-0.26495481702348	0.267672192230682	-0.526698275801688	15
56.8510953763506	56.5817418606109	-0.257889355236187	0.236181346085896	0.291061524890037	15
56.252312868918	56.5817418606109	-0.250823893448894	0.20469049994111	-0.283295598185092	15
56.7126323629432	56.5817418606109	-0.243758431661602	0.173199653796324	0.201449280197626	15
56.5579226596213	56.5817418606109	-0.236692969874309	0.141708807651538	0.0711649612331415	15
56.5786593576671	56.5817418606109	-0.229627508087016	0.110217961506751	0.116327043636423	15
56.4703792739842	56.5817418606109	-0.222562046299723	0.0787271153619653	0.0324723443110242	15
56.4684753302632	56.5817418606109	-0.21549658451243	0.0472362692171792	0.0549937849475616	15
56.1341910404669	56.5817418606109	-0.208431122725138	0.0157454230723931	-0.254865120491228	15
56.4290409776082	56.5817418606109	-0.201365660937845	-0.0157454230723931	0.0644102010075781	15
56.7098652660818	56.5817418606109	-0.194300199150552	-0.0472362692171792	0.369659873838648	15
55.8518136709658	56.5817418606109	-0.187234737363259	-0.0787271153619653	-0.463966336919859	15
56.5396229001597	56.5817418606109	-0.180169275575966	-0.110217961506751	0.248268276631516	15
56.2438013957089	56.5817418606109	-0.173103813788674	-0.141708807651538	-0.0231278434617434	15
56.1158151302931	56.5817418606109	-0.166038352001381	-0.173199653796324	-0.126688724520122	15
56.3632167910497	56.5817418606109	-0.158972890214088	-0.20469049994111	0.145138320593949	15
56.1283879450543	56.5817418606109	-0.151907428426795	-0.236181346085896	-0.0652651410439291	15
56.1008800715828	56.5817418606109	-0.144841966639502	-0.267672192230682	-0.068347630157888	15
56.3339096783691	56.5817418606109	-0.13777650485221	-0.299163038375468	0.189107360985844	15
56.6339539635141	56.5817418606109	-0.130711043064917	-0.330653884520254	0.513577030488408	15
55.9983119214406	56.5817418606109	-0.123645581277624	-0.36214473066504	-0.0976396272276793	15
56.036296673719	56.5817418606109	-0.116580119490331	-0.393635576809827	-0.0352294905917155	15
56.1300920680352	56.5817418606109	-0.109514657703038	-0.425126422954613	0.0829912880819977	15
56.2452299336087	56.5817418606109	-0.102449195915746	-0.456617269099399	0.222554538012905	15
56.8883306208629	56.5817418606109	-0.0953837341284528	0.465010521542345	-0.0630380271618535	15
56.9713656686311	56.5817418606109	-0.08831827234116	0.432940830401493	0.0450012499598889	15
56.560829971922	56.5817418606109	-0.0812528105538672	0.400871139260642	-0.340530217395638	15
56.865061686101	56.5817418606109	-0.0741873487665744	0.368801448119791	-0.0112942738631522	15
56.7710288608357	56.5817418606109	-0.0671218869792816	0.336731756978939	-0.0803228697748872	15
56.7535505071608	56.5817418606109	-0.0600564251919888	0.304662065838088	-0.0727969940961891	15
56.3277373484541	56.5817418606109	-0.052990963404696	0.272592374697236	-0.47360592344939	15
56.4877866870478	56.5817418606109	-0.0459255016174032	0.240522683556385	-0.288552355502053	15
56.3570519351643	56.5817418606109	-0.0388600398301104	0.208452992415534	-0.394282878031965	15
56.6010880710016	56.5817418606109	-0.0317945780428176	0.176383301274682	-0.125242512841131	15
56.7392375412263	56.5817418606109	-0.0247291162555248	0.144313610133831	0.0379111867370588	15
56.7093106013679	56.5817418606109	-0.017663654468232	0.11224391899298	0.0329884762322851	15
56.6600463449789	56.5817418606109	-0.0105981926809392	0.0801742278521284	0.00872844919679511	15
56.9524212572262	56.5817418606109	-0.0035327308936464	0.048104536711277	0.326107590797717	15
56.4810673167804	56.5817418606109	0.0035327308936464	0.0160348455704257	-0.120242120294574	15
56.6449004506547	56.5817418606109	0.0105981926809392	-0.0160348455704257	0.0685952429332408	15
56.7759208760962	56.5817418606109	0.017663654468232	-0.048104536711277	0.224619897728332	15
56.1796288121561	56.5817418606109	0.0247291162555248	-0.0801742278521284	-0.346667936858201	15
56.4351722019337	56.5817418606109	0.0317945780428176	-0.11224391899298	-0.0661203177269911	15
56.6447244182422	56.5817418606109	0.0388600398301104	-0.144313610133831	0.168436127935038	15
56.2969226105126	56.5817418606109	0.0459255016174032	-0.176383301274682	-0.154361450441048	15
56.3889269019888	56.5817418606109	0.052990963404696	-0.208452992415534	-0.0373529296112257	15
56.4518354512905	56.5817418606109	0.0600564251919888	-0.240522683556385	0.0505598490440495	15
56.5956785915793	56.5817418606109	0.0671218869792816	-0.272592374697236	0.219407218686385	15
56.2531264340195	56.5817418606109	0.0741873487665744	-0.304662065838088	-0.0981407095199203	15
56.0941332790578	56.5817418606109	0.0812528105538672	-0.336731756978939	-0.232129635128007	15
56.1599963518677	56.5817418606109	0.08831827234116	-0.368801448119791	-0.141262332964586	15
56.4668975023331	56.5817418606109	0.0953837341284528	-0.400871139260642	0.190643046854425	15
55.6247325922408	56.5817418606109	0.102449195915746	-0.432940830401493	-0.626517633884314	15
56.2054726606678	56.5817418606109	0.109514657703038	-0.465010521542345	-0.0207733361038011	15
57.3554201494097	56.5817418606109	0.116580119490331	0.44314575928033	0.213952410028149	15
56.9985583770548	56.5817418606109	0.123645581277624	0.412583982778238	-0.119413047611986	15
56.9756599170443	56.5817418606109	0.130711043064917	0.382022206276146	-0.118815192907615	15
56.8058068625767	56.5817418606109	0.13777650485221	0.351460429774055	-0.26517193266048	15
56.9950133770956	56.5817418606109	0.144841966639502	0.320898653271963	-0.05246910342673	15
57.0246480235693	56.5817418606109	0.151907428426795	0.290336876769871	0.000661857761751453	15
56.8865870023347	56.5817418606109	0.158972890214088	0.259775100267779	-0.11390284875811	15
57.0584360777833	56.5817418606109	0.166038352001381	0.229213323765688	0.0814425414053785	15
56.9458062876534	56.5817418606109	0.173103813788674	0.198651547263596	-0.00769093400971796	15
56.7630240214889	56.5817418606109	0.180169275575966	0.168089770761504	-0.166976885459452	15
56.5342188095697	56.5817418606109	0.187234737363259	0.137527994259413	-0.372285782663915	15
56.952816384847	56.5817418606109	0.194300199150552	0.106966217757321	0.0698081073282362	15
56.6953270688783	56.5817418606109	0.201365660937845	0.0764044412552293	-0.164184893925622	15
56.7865688169934	56.5817418606109	0.208431122725138	0.0458426647531376	-0.0494468310957615	15
56.7506943745669	56.5817418606109	0.21549658451243	0.0152808882510459	-0.061824958807516	15
56.8636164215854	56.5817418606109	0.222562046299723	-0.0152808882510459	0.0745934029258265	15
56.9838275282058	56.5817418606109	0.229627508087016	-0.0458426647531376	0.218300824261058	15
56.9066663445365	56.5817418606109	0.236692969874309	-0.0764044412552293	0.164635955306504	15
56.6712439926893	56.5817418606109	0.243758431661602	-0.106966217757321	-0.0472900818258534	15
56.8335210514419	56.5817418606109	0.250823893448894	-0.137527994259413	0.138483291641531	15
56.5263257316751	56.5817418606109	0.257889355236187	-0.168089770761504	-0.14521571341052	15
56.8460256625434	56.5817418606109	0.26495481702348	-0.198651547263596	0.197980532172644	15
56.7357106354389	56.5817418606109	0.272020278810773	-0.229213323765688	0.111161819782909	15
56.6832990673028	56.5817418606109	0.279085740598066	-0.259775100267779	0.0822465663616679	15
56.8263340658243	56.5817418606109	0.286151202385358	-0.290336876769871	0.248777879597873	15
56.5793307551492	56.5817418606109	0.293216664172651	-0.320898653271963	0.0252708836375738	15
56.5234834658669	56.5817418606109	0.300282125959944	-0.351460429774055	-0.00708009092990367	15
56.4063516973699	56.5817418606109	0.307347587747237	-0.382022206276146	-0.100715544712103	15
56.0781798879607	56.5817418606109	0.31441304953453	-0.412583982778238	-0.405391039406488	15
56.5720209571598	56.5817418606109	0.321478511321822	-0.44314575928033	0.11194634450745	15
57.3105835017368	57.2097095593096	-0.397654682630893	0.44611523120302	0.0524133938550514	16
56.9135904728879	57.2097095593096	-0.388915019276367	0.415348663533846	-0.322552730679235	16
57.026574065111	57.2097095593096	-0.380175355921842	0.384582095864673	-0.187542234141464	16
57.2011995597533	57.2097095593096	-0.371435692567317	0.353815528195499	0.00911016481551596	16
57.037600182384	57.2097095593096	-0.362696029212792	0.323048960526325	-0.132462308239146	16
57.0260324417478	57.2097095593096	-0.353956365858267	0.292282392857151	-0.122003144560704	16
56.950081458855	57.2097095593096	-0.345216702503742	0.261515825187977	-0.175927223138871	16
57.254646813567	57.2097095593096	-0.336477039149217	0.230749257518804	0.150665035887766	16
56.8840929764826	57.2097095593096	-0.327737375794692	0.19998268984963	-0.197861896881953	16
56.8128154879318	57.2097095593096	-0.318997712440167	0.169216122180456	-0.247112481118136	16
56.7684227795403	57.2097095593096	-0.310258049085641	0.138449554511282	-0.269478285194937	16
56.8707531480356	57.2097095593096	-0.301518385731116	0.107682986842108	-0.145121012385016	16
56.8671667822009	57.2097095593096	-0.292778722376591	0.0769164191729345	-0.126680473905065	16
57.2608715742785	57.2097095593096	-0.284039059022066	0.0461498515037607	0.289051222487171	16
57.0051459217979	57.2097095593096	-0.275299395667541	0.0153832838345869	0.0553524743212686	16
57.7046536511805	57.2097095593096	-0.266559732313016	-0.0153832838345869	0.776887108018428	16
56.7425592564498	57.2097095593096	-0.257820068958491	-0.0461498515037607	-0.163180382397601	16
57.0108128139412	57.2097095593096	-0.249080405603966	-0.0769164191729345	0.127100079408463	16
57.0190303647097	57.2097095593096	-0.240340742249441	-0.107682986842108	0.157344534491602	16
56.825460985738	57.2097095593096	-0.231601078894915	-0.138449554511282	-0.0141979401653938	16
57.122577549539	57.2097095593096	-0.22286141554039	-0.169216122180456	0.304945527950258	16
57.2227218155335	57.2097095593096	-0.214121752185865	-0.19998268984963	0.427116698259345	16
56.7448400108251	57.2097095593096	-0.20538208883134	-0.230749257518804	-0.0287382021344224	16
56.7099966258104	57.2097095593096	-0.196642425476815	-0.261515825187977	-0.041554682834464	16
56.8066660152776	57.2097095593096	-0.18790276212229	-0.292282392857151	0.0771416109474177	16
56.5919039463212	57.2097095593096	-0.179163098767765	-0.323048960526325	-0.115593553694288	16
56.5496027853877	57.2097095593096	-0.17042343541324	-0.353815528195499	-0.135867810313205	16
57.0108046646776	57.2097095593096	-0.161683772058715	-0.384582095864673	0.347360973291322	16
56.5103439855127	57.2097095593096	-0.152944108704189	-0.415348663533846	-0.131072801558861	16
56.6645096259836	57.2097095593096	-0.144204445349664	-0.44611523120302	0.0451197432266236	16
57.7819521761266	57.2097095593096	-0.135464781995139	0.448498672214548	0.259208726597563	16
57.3227242599872	57.2097095593096	-0.126725118640614	0.4175677293032	-0.177827909984984	16
57.8563928516251	57.2097095593096	-0.117985455286089	0.386636786391852	0.378031961209735	16
57.2760775552283	57.2097095593096	-0.109245791931564	0.355705843480503	-0.180092055630239	16
57.1826918754394	57.2097095593096	-0.100506128577039	0.324774900569155	-0.251286455862345	16
57.4356216324351	57.2097095593096	-0.0917664652225137	0.293843957657807	0.0238345806901628	16
57.3634161312769	57.2097095593096	-0.0830268018679886	0.262913014746459	-0.0261796409112271	16
57.2266607737834	57.2097095593096	-0.0742871385134634	0.231982071835111	-0.140743718847838	16
57.6336307673152	57.2097095593096	-0.0655474751589383	0.201051128923763	0.288417554240739	16
57.3820767359137	57.2097095593096	-0.0568078118044132	0.170120186012415	0.0590548023960576	16
57.6036261931404	57.2097095593096	-0.0480681484498881	0.139189243101067	0.302795539179553	16
57.4334488363471	57.2097095593096	-0.039328485095363	0.108258300189718	0.154809461943152	16
57.4122016744521	57.2097095593096	-0.0305888217408379	0.0773273572783703	0.155753579604911	16
56.940426587356	57.2097095593096	-0.0218491583863128	0.0463964143670222	-0.293830227934335	16
57.6615225226748	57.2097095593096	-0.0131094950317877	0.0154654714556741	0.449456986941257	16
57.2157435950406	57.2097095593096	-0.00436983167726256	-0.0154654714556741	0.0258693388639366	16
57.3973558277878	57.2097095593096	0.00436983167726256	-0.0463964143670222	0.22967285116794	16
57.1146224483672	57.2097095593096	0.0131094950317877	-0.0773273572783703	-0.0308692486958093	16
57.0923108676915	57.2097095593096	0.0218491583863128	-0.108258300189718	-0.0309895498146961	16
57.1157308912041	57.2097095593096	0.0305888217408379	-0.139189243101067	0.0146217532547397	16
57.0484919676132	57.2097095593096	0.039328485095363	-0.170120186012415	-0.0304258907794072	16
57.2378570376373	57.2097095593096	0.0480681484498881	-0.201051128923763	0.18113045880156	16
56.9397020062139	57.2097095593096	0.0568078118044132	-0.231982071835111	-0.0948332930649722	16
56.6388161357438	57.2097095593096	0.0655474751589383	-0.262913014746459	-0.373527883978307	16
56.97007201232	57.2097095593096	0.0742871385134634	-0.293843957657807	-0.0200807278453167	16
57.0256255151104	57.2097095593096	0.0830268018679886	-0.324774900569155	0.0576640545019777	16
56.6317355076539	57.2097095593096	0.0917664652225137	-0.355705843480503	-0.31403467339773	16
57.1387226347809	57.2097095593096	0.100506128577039	-0.386636786391852	0.215143733286098	16
56.9469162157032	57.2097095593096	0.109245791931564	-0.4175677293032	0.0455285937652067	16
57.2650815310639	57.2097095593096	0.117985455286089	-0.448498672214548	0.385885188682775	16
57.5792026020722	57.2097095593096	0.126725118640614	0.448510162877917	-0.205742238755927	16
57.5347710824375	57.2097095593096	0.135464781995139	0.417578427507026	-0.227981686374303	16
57.8200931602602	57.2097095593096	0.144204445349664	0.386646692136135	0.079532463464736	16
58.121759902134	57.2097095593096	0.152944108704189	0.355714956765245	0.403391277354927	16
57.7699208765239	57.2097095593096	0.161683772058715	0.324783221394354	0.0737443237612448	16
57.4382169545854	57.2097095593096	0.17042343541324	0.293851486023463	-0.235767526160954	16
57.8942367800112	57.2097095593096	0.179163098767765	0.262919750652572	0.242444371281245	16
57.6430152779827	57.2097095593096	0.18790276212229	0.231988015281681	0.0134149412691518	16
57.3988120094686	57.2097095593096	0.196642425476815	0.20105627991079	-0.208596255228661	16
57.6004316197896	57.2097095593096	0.20538208883134	0.1701245445399	0.0152154271087543	16
57.9590796395561	57.2097095593096	0.214121752185865	0.139192809169009	0.396055518891554	16
57.6761082750363	57.2097095593096	0.22286141554039	0.108261073798118	0.135276226388153	16
57.7230789274604	57.2097095593096	0.231601078894915	0.0773293384272271	0.204438950828684	16
57.3977690416079	57.2097095593096	0.240340742249441	0.0463976030563363	-0.098678863007519	16
57.3348485197952	57.2097095593096	0.249080405603966	0.0154658676854454	-0.13940731280385	16
57.5345137690025	57.2097095593096	0.257820068958491	-0.0154658676854454	0.0824500084198291	16
56.9937288279621	57.2097095593096	0.266559732313016	-0.0463976030563363	-0.43614286060425	16
57.7557383247973	57.2097095593096	0.275299395667541	-0.0773293384272271	0.348058708247393	16
57.411417657684	57.2097095593096	0.284039059022066	-0.108261073798118	0.0259301131504085	16
57.182898924759	57.2097095593096	0.292778722376591	-0.139192809169009	-0.180396547758164	16
57.2449052690105	57.2097095593096	0.301518385731116	-0.1701245445399	-0.0961981314903042	16
57.2118524567062	57.2097095593096	0.310258049085641	-0.20105627991079	-0.107058871778298	16
57.4127849850037	57.2097095593096	0.318997712440167	-0.231988015281681	0.116065728535622	16
56.9790169503528	57.2097095593096	0.327737375794692	-0.262919750652572	-0.295510234098955	16
57.0224063730439	57.2097095593096	0.336477039149217	-0.293851486023463	-0.229928739391458	16
56.7525293147202	57.2097095593096	0.345216702503742	-0.324783221394354	-0.477613725698847	16
56.6953949381734	57.2097095593096	0.353956365858267	-0.355714956765245	-0.512556030229229	16
57.2437236699467	57.2097095593096	0.362696029212792	-0.386646692136135	0.0579647735603771	16
57.1653794394698	57.2097095593096	0.371435692567317	-0.417578427507026	0.00181261509985725	16
56.9026843049993	57.2097095593096	0.380175355921842	-0.448510162877917	-0.238690447354215	16
58.0653976697843	57.2097095593096	0.388915019276367	0.457069172451849	0.00970391874648677	16
58.0879497090112	57.2097095593096	0.397654682630893	0.425547160558618	0.055038306512053	16
57.545787069127	57.4935037372131	-0.260489878707952	0.394025148665387	-0.0812519380434603	17
57.5884819888632	57.4935037372131	-0.254764826428656	0.362503136772156	-0.0127600586933527	17
57.6498469751715	57.4935037372131	-0.24903977414936	0.330981124878925	0.0744018872289238	17
57.711145828313	57.4935037372131	-0.243314721870065	0.299459112985694	0.161497699984302	17
57.5700404557209	57.4935037372131	-0.237589669590769	0.267937101092463	0.0461892870061266	17
57.5866342884088	57.4935037372131	-0.231864617311473	0.236415089199232	0.0885800793079619	17
57.7125617374403	57.4935037372131	-0.226139565032178	0.204893077306001	0.240304487953431	17
57.5470768379003	57.4935037372131	-0.220414512752882	0.17337106541277	0.100616548027335	17
57.4041973210481	57.4935037372131	-0.214689460473586	0.141849053519539	-0.0164660092109397	17
57.4667415391262	57.4935037372131	-0.208964408194291	0.110327041626308	0.0718751684810842	17
57.0953256035244	57.4935037372131	-0.203239355914995	0.0788050297330774	-0.273743807506696	17
57.4612765009872	57.4935037372131	-0.1975143036357	0.0472830178398464	0.11800404956998	17
57.2680995187217	57.4935037372131	-0.191789251356404	0.0157610059466155	-0.049375973081536	17
56.9659541332259	57.4935037372131	-0.186064199077108	-0.0157610059466155	-0.325724398963426	17
56.8373171500251	57.4935037372131	-0.180339146797813	-0.0472830178398464	-0.428564422550288	17
57.1401824895416	57.4935037372131	-0.174614094518517	-0.0788050297330774	-0.0999021234199096	17
57.0742058222608	57.4935037372131	-0.168889042239221	-0.110327041626308	-0.140081831086766	17
56.7709913905704	57.4935037372131	-0.163163989959926	-0.141849053519539	-0.417499303163201	17
57.0211176339218	57.4935037372131	-0.15743893768063	-0.17337106541277	-0.141576100197819	17
57.2524775761847	57.4935037372131	-0.151713885401334	-0.204893077306001	0.115580801678944	17
57.234110565995	57.4935037372131	-0.145988833122039	-0.236415089199232	0.123010751103259	17
57.1275215994952	57.4935037372131	-0.140263780842743	-0.267937101092463	0.0422187442173351	17
57.343543192123	57.4935037372131	-0.134538728563448	-0.299459112985694	0.284037296459132	17
57.1206722549096	57.4935037372131	-0.128813676284152	-0.330981124878925	0.086963318859597	17
56.6581623122197	57.4935037372131	-0.123088624004856	-0.362503136772156	-0.349749664216363	17
57.1911423377131	57.4935037372131	-0.117363571725561	-0.394025148665387	0.209027320890966	17
57.1631131812558	57.4935037372131	-0.111638519446265	-0.425547160558618	0.206795124047657	17
57.0384662188529	57.4935037372131	-0.105913467166969	-0.457069172451849	0.107945121258709	17
57.5971810198544	57.4935037372131	-0.100188414887674	0.452063844381942	-0.248198146852924	17
57.9389989317195	57.4935037372131	-0.094463362608378	0.420887027528015	0.119071529586768	17
57.7158035554676	57.4935037372131	-0.0887383103290824	0.389710210674088	-0.0786720820904718	17
57.3965435895681	57.4935037372131	-0.0830132580497868	0.358533393820161	-0.372480283415298	17
57.8391764883973	57.4935037372131	-0.0772882057704911	0.327356576966234	0.0956043799884902	17
57.4926961000282	57.4935037372131	-0.0715631534911955	0.296179760112307	-0.225424243805972	17
57.5795847698508	57.4935037372131	-0.0658381012118998	0.26500294325838	-0.11308380940874	17
57.789718424017	57.4935037372131	-0.0601130489326042	0.233826126404453	0.122501609332112	17
57.6040215487287	57.4935037372131	-0.0543879966533086	0.202649309550526	-0.0377435013815792	17
57.4252139200802	57.4935037372131	-0.0486629443740129	0.171472492696599	-0.191099365455477	17
57.7711696207151	57.4935037372131	-0.0429378920947173	0.140295675842672	0.180308099754085	17
57.6013295780896	57.4935037372131	-0.0372128398154217	0.109118858988745	0.0359198217032591	17
57.5235324919252	57.4935037372131	-0.031487787536126	0.0779420421348175	-0.0164254998865405	17
57.6118345588773	57.4935037372131	-0.0257627352568304	0.0467652252808905	0.0973283316402245	17
57.4157558313305	57.4935037372131	-0.0200376829775347	0.0155884084269635	-0.0732986313319648	17
57.5457333090287	57.4935037372131	-0.0143126306982391	-0.0155884084269635	0.0821306109408298	17
57.4313841747215	57.4935037372131	-0.00858757841894346	-0.0467652252808905	-0.00676675879175489	17
57.433124139597	57.4935037372131	-0.00286252613964782	-0.0779420421348175	0.0204249706583903	17
57.5443975412492	57.4935037372131	0.00286252613964782	-0.109118858988745	0.157150136885222	17
57.3940846021123	57.4935037372131	0.00858757841894346	-0.140295675842672	0.0322889623229281	17
56.997046072929	57.4935037372131	0.0143126306982391	-0.171472492696599	-0.339297802285665	17
57.4056712615507	57.4935037372131	0.0200376829775347	-0.202649309550526	0.094779150910649	17
57.2559190200572	57.4935037372131	0.0257627352568304	-0.233826126404453	-0.0295213260082335	17
57.7556402840128	57.4935037372131	0.031487787536126	-0.26500294325838	0.495651702521983	17
57.0423186380965	57.4935037372131	0.0372128398154217	-0.296179760112307	-0.192218178819647	17
57.4656019599367	57.4935037372131	0.0429378920947173	-0.327356576966234	0.256516907595163	17
57.2042550818225	57.4935037372131	0.0486629443740129	-0.358533393820161	0.0206217940555916	17
57.019591128119	57.4935037372131	0.0543879966533086	-0.389710210674088	-0.138590395073296	17
56.9621752550745	57.4935037372131	0.0601130489326042	-0.420887027528015	-0.170554503543099	17
57.0051332120756	57.4935037372131	0.0658381012118998	-0.452063844381942	-0.102144781967464	17
58.2001333394899	57.4935037372131	0.0715631534911955	0.455642076322483	0.179424372463134	17
58.2385283682834	57.4935037372131	0.0772882057704911	0.424218484851967	0.243517940447882	17
57.7800697323316	57.4935037372131	0.0830132580497868	0.392794893381451	-0.189242156312666	17
58.2670482216601	57.4935037372131	0.0887383103290824	0.361371301910935	0.323434872207008	17
57.9695960620326	57.4935037372131	0.094463362608378	0.329947710440419	0.0516812517707268	17
57.9132384917372	57.4935037372131	0.100188414887674	0.298524118969903	0.0210222206665606	17
57.6975803024497	57.4935037372131	0.105913467166969	0.267100527499387	-0.168937429429676	17
57.7083263965244	57.4935037372131	0.111638519446265	0.235676936028871	-0.132492796163827	17
58.0636737146907	57.4935037372131	0.117363571725561	0.204253344558355	0.248553061193756	17
57.6896700327889	57.4935037372131	0.123088624004856	0.172829753087838	-0.0997520815168457	17
57.6480070850891	57.4935037372131	0.128813676284152	0.141406161617322	-0.115716490025434	17
57.3610587419197	57.4935037372131	0.134538728563448	0.109982570146806	-0.376966294003638	17
57.5552324489489	57.4935037372131	0.140263780842743	0.0785589786762902	-0.157094047783163	17
57.5401339458733	57.4935037372131	0.145988833122039	0.0471353872057741	-0.146494011667541	17
57.3717952325339	57.4935037372131	0.151713885401334	0.015711795735258	-0.289134185815781	17
57.7691029941776	57.4935037372131	0.15743893768063	-0.015711795735258	0.133872115019131	17
57.5938490043331	57.4935037372131	0.163163989959926	-0.0471353872057741	-0.0156833356341346	17
57.7808601861662	57.4935037372131	0.168889042239221	-0.0785589786762902	0.197026385390217	17
57.9986613917094	57.4935037372131	0.174614094518517	-0.109982570146806	0.440526130124613	17
57.3971795256767	57.4935037372131	0.180339146797813	-0.141406161617322	-0.135257196716869	17
57.7009460132359	57.4935037372131	0.186064199077108	-0.172829753087838	0.194207830033625	17
57.451810531216	57.4935037372131	0.191789251356404	-0.204253344558355	-0.0292291127950548	17
57.5333608328936	57.4935037372131	0.1975143036357	-0.235676936028871	0.0780197280736749	17
57.4441588350679	57.4935037372131	0.203239355914995	-0.267100527499387	0.0145162694392286	17
57.3388515158079	57.4935037372131	0.208964408194291	-0.298524118969903	-0.06509251062954	17
57.2214180079986	57.4935037372131	0.214689460473586	-0.329947710440419	-0.156827479247597	17
56.9602346145568	57.4935037372131	0.220414512752882	-0.361371301910935	-0.392312333498153	17
57.5669111403487	57.4935037372131	0.226139565032178	-0.392794893381451	0.240062731484919	17
56.8913005126412	57.4935037372131	0.231864617311473	-0.424218484851967	-0.409849357031369	17
57.186318250058	57.4935037372131	0.237589669590769	-0.455642076322483	-0.0891330804233466	17
58.150080801141	57.4935037372131	0.243314721870065	0.431968150007184	-0.0187058079492572	17
58.0896732566775	57.4935037372131	0.24903977414936	0.402177243110137	-0.0550474977950861	17
58.2695887366658	57.4935037372131	0.254764826428656	0.37238633621309	0.148933836811027	17
58.5279759898474	57.4935037372131	0.260489878707952	0.342595429316043	0.431386944610323	17
56.6135148475077	56.4799847429201	-0.0789100088091337	0.312804522418996	-0.100364409022238	18
56.6438908989419	56.4799847429201	-0.0771757229012406	0.283013615521948	-0.0419317365989559	18
56.6060647501466	56.4799847429201	-0.0754414369933476	0.253222708624901	-0.0517012644050501	18
56.7412154733356	56.4799847429201	-0.0737071510854545	0.223431801727854	0.111506079773046	18
56.4906923585037	56.4799847429201	-0.0719728651775615	0.193640894830807	-0.11096041406964	18
55.8675813715287	56.4799847429201	-0.0702385792696684	0.16384998793376	-0.706014780055551	18
56.5166753455615	56.4799847429201	-0.0685042933617754	0.134059081036712	-0.0288641850335293	18
56.4061871347343	56.4799847429201	-0.0667700074538823	0.104268174139665	-0.111295774871635	18
56.6314024864913	56.4799847429201	-0.0650357215459893	0.074477267242618	0.141976197874558	18
56.3429072596264	56.4799847429201	-0.0633014356380962	0.0446863603455708	-0.118462408001168	18
56.4030210796728	56.4799847429201	-0.0615671497302032	0.0148954534485236	-0.0302919669656679	18
56.5104323377991	56.4799847429201	-0.0598328638223101	-0.0148954534485236	0.105175912149785	18
56.2826905700517	56.4799847429201	-0.0580985779144171	-0.0446863603455708	-0.0945092346084129	18
56.4823292936865	56.4799847429201	-0.056364292006524	-0.074477267242618	0.133186110015514	18
56.4423595166461	56.4799847429201	-0.054630006098631	-0.104268174139665	0.121272953964238	18
56.3004253147396	56.4799847429201	-0.0528957201907379	-0.134059081036712	0.00739537304691519	18
56.4513388952026	56.4799847429201	-0.0511614342828449	-0.16384998793376	0.186365574499122	18
56.0765450666097	56.4799847429201	-0.0494271483749519	-0.193640894830807	-0.160371633104622	18
56.1810320074032	56.4799847429201	-0.0476928624670588	-0.223431801727854	-0.0278280713220501	18
56.0199614682488	56.4799847429201	-0.0459585765591658	-0.253222708624901	-0.160841989487272	18
56.4868070770805	56.4799847429201	-0.0442242906512727	-0.283013615521948	0.33406024033362	18
55.8301313474323	56.4799847429201	-0.0424900047433797	-0.312804522418996	-0.29455886832544	18
55.8516679906438	56.4799847429201	-0.0407557188354866	-0.342595429316043	-0.244965604124775	18
56.4895470224836	56.4799847429201	-0.0390214329275936	-0.37238633621309	0.420970048704171	18
56.437867892494	56.4799847429201	-0.0372871470197005	-0.402177243110137	0.397347539703773	18
56.5996581388147	56.4799847429201	-0.0355528611118075	-0.431968150007184	0.587194407013608	18
56.9256331147782	56.4799847429201	-0.0338185752039144	0.453730958921726	0.025735988140298	18
56.6928332756164	56.4799847429201	-0.0320842892960214	0.422439168651262	-0.177506346658985	18
56.8147092190441	56.4799847429201	-0.0303500033881283	0.391147378380798	-0.0260728988686643	18
56.982994331467	56.4799847429201	-0.0286157174802353	0.359855588110334	0.171769717916821	18
56.8945365241399	56.4799847429201	-0.0268814315723422	0.32856379783987	0.112869414952208	18
56.9442139673493	56.4799847429201	-0.0251471456644492	0.297272007569406	0.19210436252426	18
56.9177187468518	56.4799847429201	-0.0234128597565561	0.265980217298943	0.195166646389302	18
56.5544759679829	56.4799847429201	-0.0216785738486631	0.234688427028479	-0.138518628117081	18
56.4348864526607	56.4799847429201	-0.01994428794077	0.203396636758015	-0.228550639076681	18
56.9567739317947	56.4799847429201	-0.018210002032877	0.172104846487551	0.322894344419868	18
56.6318115259043	56.4799847429201	-0.016475716124984	0.140813056217087	0.0274894428921293	18
56.4032975293399	56.4799847429201	-0.0147414302170909	0.109521265946623	-0.171467049309782	18
56.4049551588874	56.4799847429201	-0.0130071443091979	0.0782294756761596	-0.140251915399658	18
56.3666473650474	56.4799847429201	-0.0112728584013048	0.0469376854056957	-0.149002204877058	18
56.9552668997663	56.4799847429201	-0.00953857249341176	0.0156458951352319	0.46917483420441	18
56.4972047217608	56.4799847429201	-0.00780428658551871	-0.0156458951352319	0.0406701605614411	18
56.4646029171929	56.4799847429201	-0.00607000067762567	-0.0469376854056957	0.037625860356062	18
56.0950540681408	56.4799847429201	-0.00433571476973262	-0.0782294756761596	-0.30236548433345	18
56.1461004873419	56.4799847429201	-0.00260142886183957	-0.109521265946623	-0.221761560769772	18
56.6320313894227	56.4799847429201	-0.000867142953946524	-0.140813056217087	0.293726845673612	18
56.1780755727012	56.4799847429201	0.000867142953946524	-0.172104846487551	-0.130671466685358	18
56.3959875202239	56.4799847429201	0.00260142886183957	-0.203396636758015	0.11679798520001	18
56.544265085701	56.4799847429201	0.00433571476973262	-0.234688427028479	0.294633055039642	18
56.2889280005137	56.4799847429201	0.00607000067762567	-0.265980217298943	0.0688534742149255	18
56.3954378494678	56.4799847429201	0.00780428658551871	-0.297272007569406	0.204920827531561	18
56.0980805951174	56.4799847429201	0.00953857249341176	-0.32856379783987	-0.0628789224562997	18
56.3418105986536	56.4799847429201	0.0112728584013048	-0.359855588110334	0.210408585442481	18
56.2125262360651	56.4799847429201	0.0130071443091979	-0.391147378380798	0.11068172721656	18
55.7729125107806	56.4799847429201	0.0147414302170909	-0.422439168651262	-0.299374493705317	18
56.1294826921906	56.4799847429201	0.016475716124984	-0.453730958921726	0.0867531920672673	18
56.9787535936384	56.4799847429201	0.018210002032877	0.458119381646084	0.0224394670393004	18
56.6920995257922	56.4799847429201	0.01994428794077	0.426524941532561	-0.234354446601277	18
57.0132848006104	56.4799847429201	0.0216785738486631	0.394930501419038	0.116690982422532	18
56.7810981535014	56.4799847429201	0.0234128597565561	0.363336061305515	-0.0856355104807675	18
57.1740752774876	56.4799847429201	0.0251471456644492	0.331741621191992	0.337201767711008	18
56.6461260252576	56.4799847429201	0.0268814315723422	0.300147181078469	-0.160887330313317	18
56.775108751278	56.4799847429201	0.0286157174802353	0.268552740964946	-0.00204445008728829	18
56.7043828933819	56.4799847429201	0.0303500033881283	0.236958300851423	-0.0429101537777596	18
56.3911534243959	56.4799847429201	0.0320842892960214	0.2053638607379	-0.326279468558186	18
56.8437402841834	56.4799847429201	0.0338185752039144	0.173769420624377	0.156167545435032	18
56.4685534257368	56.4799847429201	0.0355528611118075	0.142174980510854	-0.189159158805958	18
56.6079605113073	56.4799847429201	0.0372871470197005	0.110580540397331	-0.0198919190298853	18
56.5837786332605	56.4799847429201	0.0390214329275936	0.0789861002838076	-0.0142136428710101	18
56.6999923280661	56.4799847429201	0.0407557188354866	0.0473916601702845	0.131860206140241	18
56.6844721017665	56.4799847429201	0.0424900047433797	0.0157972200567615	0.146200134046241	18
56.1310177944547	56.4799847429201	0.0442242906512727	-0.0157972200567615	-0.377394019059945	18
56.3479886092091	56.4799847429201	0.0459585765591658	-0.0473916601702845	-0.130563050099875	18
56.5200682489013	56.4799847429201	0.0476928624670588	-0.0789861002838076	0.0713767437979745	18
56.5049808895969	56.4799847429201	0.0494271483749519	-0.110580540397331	0.0861495386991224	18
56.4608613004397	56.4799847429201	0.0511614342828449	-0.142174980510854	0.0718901037476194	18
55.9964152683396	56.4799847429201	0.0528957201907379	-0.173769420624377	-0.36269577414685	18
56.1939160239187	56.4799847429201	0.054630006098631	-0.2053638607379	-0.135334864362136	18
56.2313410909391	56.4799847429201	0.056364292006524	-0.236958300851423	-0.068049643136105	18
56.2014723876669	56.4799847429201	0.0580985779144171	-0.268552740964946	-0.0680581922026456	18
56.5894862542161	56.4799847429201	0.0598328638223101	-0.300147181078469	0.349815828552148	18
56.3867284167887	56.4799847429201	0.0615671497302032	-0.331741621191992	0.176918145330342	18
55.9464211900562	56.4799847429201	0.0633014356380962	-0.363336061305515	-0.233528927196465	18
56.2775486890135	56.4799847429201	0.0650357215459893	-0.394930501419038	0.127458725966443	18
56.2482212282934	56.4799847429201	0.0667700074538823	-0.426524941532561	0.127991419451921	18
56.1760518432178	56.4799847429201	0.0685042933617754	-0.458119381646084	0.0856821885819787	18
57.101496324363	56.4799847429201	0.0702385792696684	0.464494659090412	0.0867783430827834	18
56.6466302891281	56.4799847429201	0.0719728651775615	0.432460544670383	-0.337787863639955	18
57.0794606034546	56.4799847429201	0.0737071510854545	0.400426430250355	0.12534227919867	18
56.9431367816537	56.4799847429201	0.0754414369933476	0.368392315830326	0.0193182859098821	18
56.705557137029	56.4799847429201	0.0771757229012406	0.336358201410298	-0.187961530202605	18
57.0484373893177	56.4799847429201	0.0789100088091337	0.30432408699027	0.185218550598185	18
57.3480510374306	57.0878570496779	-0.207185515646995	0.272289972570241	0.195089530829484	19
56.9319601754436	57.0878570496779	-0.202631987830577	0.240255858150213	-0.19352074455387	19
57.0032405173167	57.0878570496779	-0.19807846001416	0.208221743730185	-0.09475981607718	19
57.2432652686661	57.0878570496779	-0.193524932197743	0.176187629310156	0.172745521875779	19
57.3985090106838	57.0878570496779	-0.188971404381325	0.144153514890128	0.35546985049711	19
56.770171305022	57.0878570496779	-0.184417876564908	0.112119400470099	-0.245387268561043	19
56.5540562045202	57.0878570496779	-0.17986434874849	0.080085286050071	-0.434021782459244	19
56.6498459960121	57.0878570496779	-0.175310820932073	0.0480511716300426	-0.310751404363717	19
57.0237178358189	57.0878570496779	-0.170757293115655	0.0160170572100142	0.0906010220466315	19
56.8414196202808	57.0878570496779	-0.166203765299238	-0.0160170572100142	-0.0642166068878531	19
57.3207786109947	57.0878570496779	-0.16165023748282	-0.0480511716300426	0.442622970429659	19
56.6640719841392	57.0878570496779	-0.157096709666403	-0.080085286050071	-0.186603069822229	19
56.338828298265	57.0878570496779	-0.152543181849985	-0.112119400470099	-0.484366169092805	19
56.8285485489607	57.0878570496779	-0.147989654033568	-0.144153514890128	0.0328346682065353	19
56.5558275794905	57.0878570496779	-0.14343612621715	-0.176187629310156	-0.212405714660051	19
56.6128387907413	57.0878570496779	-0.138882598400733	-0.208221743730185	-0.12791391680564	19
56.5832099019272	57.0878570496779	-0.134329070584315	-0.240255858150213	-0.130062219016156	19
56.8252856929763	57.0878570496779	-0.129775542767898	-0.272289972570241	0.13949415863658	19
56.4283446287788	57.0878570496779	-0.12522201495148	-0.30432408699027	-0.229966318957287	19
56.7430073408269	57.0878570496779	-0.120668487135063	-0.336358201410298	0.112176979694382	19
56.021502017181	57.0878570496779	-0.116114959318646	-0.368392315830326	-0.581847757347925	19
56.5842464063315	57.0878570496779	-0.111561431502228	-0.400426430250355	0.00837721840624175	19
56.5106013862002	57.0878570496779	-0.107007903685811	-0.432460544670383	-0.037787215121509	19
56.5373994926284	57.0878570496779	-0.102454375869393	-0.464494659090412	0.0164914779103034	19
57.3788431965285	57.0878570496779	-0.0979008480529756	0.444260481385656	-0.0553734864820897	19
57.4712412452605	57.0878570496779	-0.0933473202365582	0.41362182749699	0.0631096883221565	19
57.2873107403501	57.0878570496779	-0.0887937924201407	0.382983173608324	-0.0947356905159918	19
57.2285498440871	57.0878570496779	-0.0842402646037232	0.352344519719658	-0.127411460706671	19
57.4730069594958	57.0878570496779	-0.0796867367873058	0.321705865830992	0.143130780774258	19
57.5939618025148	57.0878570496779	-0.0751332089708883	0.291067211942326	0.290170749865504	19
57.4989586574237	57.0878570496779	-0.0705796811544708	0.26042855805366	0.221252730846627	19
57.2578127981075	57.0878570496779	-0.0660261533380533	0.229789904164994	0.00619199760266006	19
57.170270703188	57.0878570496779	-0.0614726255216359	0.199151250276328	-0.0552649712445634	19
57.5356147285388	57.0878570496779	-0.0569190977052184	0.168512596387662	0.336164180178497	19
57.0057856235101	57.0878570496779	-0.0523655698888009	0.137873942498997	-0.167579798777988	19
57.3001768771691	57.0878570496779	-0.0478120420723834	0.107235288610331	0.152896580953305	19
57.0828573728888	57.0878570496779	-0.043258514255966	0.0765966347216648	-0.0383377972547786	19
56.9348956498814	57.0878570496779	-0.0387049864395485	0.0459579808329989	-0.160214394189909	19
56.8030714298265	57.0878570496779	-0.034151458623131	0.015319326944333	-0.265953488172636	19
57.3222366085308	57.0878570496779	-0.0295979308067136	-0.015319326944333	0.279296816603982	19
57.0963159548987	57.0878570496779	-0.0250444029902961	-0.0459579808329989	0.0794612890441055	19
56.9811999021203	57.0878570496779	-0.0204908751738786	-0.0765966347216648	-0.00956963766206421	19
56.5906125611335	57.0878570496779	-0.0159373473574611	-0.107235288610331	-0.37407185257663	19
56.9963629973884	57.0878570496779	-0.0113838195410437	-0.137873942498997	0.0577637097505241	19
56.8603350411365	57.0878570496779	-0.00683029172462621	-0.168512596387662	-0.0521791204291092	19
57.110938705677	57.0878570496779	-0.00227676390820874	-0.199151250276328	0.22450967018363	19
57.0337381878488	57.0878570496779	0.00227676390820874	-0.229789904164994	0.173394278427753	19
57.0038904693036	57.0878570496779	0.00683029172462621	-0.26042855805366	0.169631685954775	19
57.0907583219198	57.0878570496779	0.0113838195410437	-0.291067211942326	0.282584664643197	19
56.5866572904545	57.0878570496779	0.0159373473574611	-0.321705865830992	-0.195431240749861	19
56.8924362132405	57.0878570496779	0.0204908751738786	-0.352344519719658	0.136432808108384	19
56.7986151177503	57.0878570496779	0.0250444029902961	-0.382983173608324	0.0686968386904859	19
56.7291352525788	57.0878570496779	0.0295979308067136	-0.41362182749699	0.0253020995912111	19
56.5578202374859	57.0878570496779	0.034151458623131	-0.444260481385656	-0.119927789429402	19
57.8349229154711	57.0878570496779	0.0387049864395485	0.441645310265648	0.266715569088041	19
57.4219989314754	57.0878570496779	0.043258514255966	0.411187013005948	-0.120303645464412	19
57.1671197229203	57.0878570496779	0.0478120420723834	0.380728715746248	-0.349278084576236	19
57.3576085480733	57.0878570496779	0.0523655698888009	0.350270418486548	-0.132884489979889	19
56.8941461941688	57.0878570496779	0.0569190977052184	0.319812121226848	-0.570442074441138	19
57.4886438779376	57.0878570496779	0.0614726255216359	0.289353823967148	0.0499603787709352	19
57.5022844580454	57.0878570496779	0.0660261533380533	0.258895526707449	0.0895057283219752	19
57.2107056333728	57.0878570496779	0.0705796811544708	0.228437229447749	-0.176168326907254	19
57.815226400749	57.0878570496779	0.0751332089708883	0.197978932188049	0.454257209912184	19
57.5229862978393	57.0878570496779	0.0796867367873058	0.167520634928349	0.187921876445737	19
57.0903755642921	57.0878570496779	0.0842402646037232	0.137062337668649	-0.218784087658179	19
57.1130260624214	57.0878570496779	0.0887937924201407	0.106604040408949	-0.170228820085568	19
56.8871802636857	57.0878570496779	0.0933473202365582	0.0761457431492496	-0.370169849378032	19
57.038153467776	57.0878570496779	0.0979008480529756	0.0456874458895497	-0.193291875844407	19
57.0982113853995	57.0878570496779	0.102454375869393	0.0152291486298499	-0.107329188777606	19
57.2818342441422	57.0878570496779	0.107007903685811	-0.0152291486298499	0.102198439408396	19
56.985102512058	57.0878570496779	0.111561431502228	-0.0456874458895497	-0.168628523232587	19
57.3745270947809	57.0878570496779	0.116114959318646	-0.0761457431492496	0.246700828933659	19
56.9808063214559	57.0878570496779	0.120668487135063	-0.106604040408949	-0.12111517494806	19
56.8404058334574	57.0878570496779	0.12522201495148	-0.137062337668649	-0.235610893503326	19
57.2476712694234	57.0878570496779	0.129775542767898	-0.167520634928349	0.197559311906028	19
57.4304865333569	57.0878570496779	0.134329070584315	-0.197978932188049	0.40627934528274	19
57.1422987530855	57.0878570496779	0.138882598400733	-0.228437229447749	0.143996334454646	19
57.2418586355681	57.0878570496779	0.14343612621715	-0.258895526707449	0.269460986380472	19
57.1570583712012	57.0878570496779	0.147989654033568	-0.289353823967148	0.210565491456863	19
56.990818296823	57.0878570496779	0.152543181849985	-0.319812121226848	0.0702301865219416	19
56.6299774958454	57.0878570496779	0.157096709666403	-0.350270418486548	-0.26470584501237	19
56.7232711633109	57.0878570496779	0.16165023748282	-0.380728715746248	-0.145507408103497	19
56.7092800949169	57.0878570496779	0.166203765299238	-0.411187013005948	-0.133593707054233	19
56.8747798488585	57.0878570496779	0.170757293115655	-0.441645310265648	0.0578108163305985	19
57.7834330558346	57.0878570496779	0.175310820932073	0.462898558595465	0.0573666266291594	19
57.650336012194	57.0878570496779	0.17986434874849	0.43097452007164	-0.0483599063039644	19
57.6298616974571	57.0878570496779	0.184417876564908	0.399050481547815	-0.0414637103334744	19
57.6983453316279	57.0878570496779	0.188971404381325	0.36712644302399	0.0543904345446981	19
57.6656514636147	57.0878570496779	0.193524932197743	0.335202404500165	0.0490670772388808	19
57.5062091809805	57.0878570496779	0.19807846001416	0.303278365976339	-0.0830046946878994	19
57.71416304322	57.0878570496779	0.202631987830577	0.271354327452514	0.152319678259027	19
57.5873479454209	57.0878570496779	0.207185515646995	0.239430288928689	0.0528750911673464	19
55.6252020239403	55.7939826518693	-0.0401224289468156	0.207506250404864	-0.336164449387035	20
56.4359744421314	55.7939826518693	-0.0392406173216109	0.175582211881039	0.505650195702663	20
56.0741573913453	55.7939826518693	-0.0383588056964061	0.143658173357213	0.174875371815198	20
55.9615483521943	55.7939826518693	-0.0374769940712014	0.111734134833388	0.0933085595628052	20
55.8631072979081	55.7939826518693	-0.0365951824459967	0.079810096309563	0.0259097321753084	20
55.8633536452766	55.7939826518693	-0.0357133708207919	0.0478860577857378	0.0571983064423644	20
55.8419424335884	55.7939826518693	-0.0348315591955872	0.0159620192619126	0.0668293216528016	20
56.0801852350771	55.7939826518693	-0.0339497475703824	-0.0159620192619126	0.336114350040096	20
55.8021984928884	55.7939826518693	-0.0330679359451777	-0.0478860577857378	0.0891698347500278	20
55.5340042858833	55.7939826518693	-0.032186124319973	-0.079810096309563	-0.147982145356446	20
55.7580468551019	55.7939826518693	-0.0313043126947682	-0.111734134833388	0.1071026507608	20
55.638001274093	55.7939826518693	-0.0304225010695635	-0.143658173357213	0.0180992966505104	20
55.6860990508192	55.7939826518693	-0.0295406894443588	-0.175582211881039	0.0972393002753158	20
55.5497494055992	55.7939826518693	-0.028658877819154	-0.207506250404864	-0.00806811804602079	20
55.8469986504255	55.7939826518693	-0.0277770661939493	-0.239430288928689	0.320223353678859	20
55.6191750965782	55.7939826518693	-0.0268952545687445	-0.271354327452514	0.123442026730192	20
55.8103161054728	55.7939826518693	-0.0260134429435398	-0.303278365976339	0.345625262523395	20
55.2271086323515	55.7939826518693	-0.0251316313183351	-0.335202404500165	-0.206539983699232	20
55.1919198853781	55.7939826518693	-0.0242498196931303	-0.36712644302399	-0.210686503774089	20
55.2483792224214	55.7939826518693	-0.0233680080679256	-0.399050481547815	-0.123184939832158	20
55.433449804059	55.7939826518693	-0.0224861964427208	-0.43097452007164	0.0929278687040662	20
55.3016932810464	55.7939826518693	-0.0216043848175161	-0.462898558595465	-0.00778642740987451	20
56.1682883755323	55.7939826518693	-0.0207225731923114	0.454044098009999	-0.0590158011546957	20
56.3569804471445	55.7939826518693	-0.0198407615671066	0.422730711940344	0.160107844902025	20
55.9553457490439	55.7939826518693	-0.0189589499419019	0.391417325870689	-0.211095278754136	20
56.1187204566933	55.7939826518693	-0.0180771383166971	0.360103939801034	-0.0172889966602774	20
56.0770375654584	55.7939826518693	-0.0171953266914924	0.328790553731379	-0.0285403134507363	20
55.9079381659027	55.7939826518693	-0.0163135150662877	0.297477167661724	-0.167208138561993	20
55.8297630467427	55.7939826518693	-0.0154317034410829	0.266163781592068	-0.214951683277517	20
55.8534714342339	55.7939826518693	-0.0145498918158782	0.234850395522413	-0.160811721341957	20
56.1004439591704	55.7939826518693	-0.0136680801906735	0.203537009452758	0.116592378039085	20
56.0304129246032	55.7939826518693	-0.0127862685654687	0.172223623383103	0.0769929179162717	20
55.8750130044984	55.7939826518693	-0.011904456940264	0.140910237313448	-0.0479754277440586	20
56.1678964204072	55.7939826518693	-0.0110226453150592	0.109596851243793	0.275339562609154	20
55.9082559433083	55.7939826518693	-0.0101408336898545	0.0782834651741378	0.0461306599547153	20
55.7983369789792	55.7939826518693	-0.00925902206464976	0.0469700791044827	-0.0333567299299332	20
55.4988206656651	55.7939826518693	-0.00837721043944502	0.0156566930348276	-0.302441468799526	20
55.6634240297587	55.7939826518693	-0.00749539881424028	-0.0156566930348276	-0.107406530261541	20
55.9575381815624	55.7939826518693	-0.00661358718903554	-0.0469700791044827	0.217139195986699	20
55.7953197949227	55.7939826518693	-0.0057317755638308	-0.0782834651741378	0.0853523837913635	20
55.8687687261718	55.7939826518693	-0.00484996393862606	-0.109596851243793	0.18923288948493	20
55.7523112022532	55.7939826518693	-0.00396815231342133	-0.140910237313448	0.103206940010844	20
55.5281481731107	55.7939826518693	-0.00308634068821659	-0.172223623383103	-0.0905245146872523	20
55.499405031461	55.7939826518693	-0.00220452906301185	-0.203537009452758	-0.088836081892517	20
55.8941034721946	55.7939826518693	-0.00132271743780711	-0.234850395522413	0.336293933285545	20
55.4780833613587	55.7939826518693	-0.000440905812602369	-0.266163781592068	-0.0492946031058534	20
55.3086894916703	55.7939826518693	0.000440905812602369	-0.297477167661724	-0.188256898349798	20
55.3878716599741	55.7939826518693	0.00132271743780711	-0.328790553731379	-0.0786431556015966	20
55.2178856887857	55.7939826518693	0.00220452906301185	-0.360103939801034	-0.218197552345505	20
55.5245793765303	55.7939826518693	0.00308634068821659	-0.391417325870689	0.118927709843458	20
55.328382445499	55.7939826518693	0.00396815231342133	-0.422730711940344	-0.0468376467433373	20
55.1609808829944	55.7939826518693	0.00484996393862606	-0.454044098009999	-0.183807634803482	20
56.1766335113472	55.7939826518693	0.0057317755638308	0.454394607253536	-0.0774755233394335	20
56.1876944781625	55.7939826518693	0.00661358718903554	0.423057048132603	-0.035958809028458	20
55.8558309114098	55.7939826518693	0.00749539881424028	0.391719489011669	-0.337366628285359	20
55.7433974731542	55.7939826518693	0.00837721043944502	0.360381929890736	-0.419344319045256	20
55.9812776390797	55.7939826518693	0.00925902206464976	0.329044370769802	-0.151008405624041	20
56.380075337548	55.7939826518693	0.0101408336898545	0.297706811648868	0.278245040340043	20
56.0983744506818	55.7939826518693	0.0110226453150592	0.266369252527935	0.026999900969499	20
56.0877675198422	55.7939826518693	0.011904456940264	0.235031693407001	0.0468487176256613	20
55.9376207675422	55.7939826518693	0.0127862685654687	0.203694134286068	-0.0728422871785584	20
55.9508506040268	55.7939826518693	0.0136680801906735	0.172356575165134	-0.0291567031982849	20
56.28533647706	55.7939826518693	0.0145498918158782	0.141019016044201	0.335784917330684	20
56.3241939883251	55.7939826518693	0.0154317034410829	0.109681456923267	0.405098176091521	20
55.5268288231491	55.7939826518693	0.0163135150662877	0.0783438978023338	-0.361811241588802	20
55.6871953454391	55.7939826518693	0.0171953266914924	0.0470063386814003	-0.170988971803102	20
55.6326449128491	55.7939826518693	0.0180771383166971	0.0156687795604668	-0.195083656897346	20
55.9425649967239	55.7939826518693	0.0189589499419019	-0.0156687795604668	0.145292174473219	20
55.9759013957314	55.7939826518693	0.0198407615671066	-0.0470063386814003	0.209084320976428	20
55.8503612459668	55.7939826518693	0.0207225731923114	-0.0783438978023338	0.113999918707548	20
55.4717366164637	55.7939826518693	0.0216043848175161	-0.109681456923267	-0.234168963299779	20
55.6729177496731	55.7939826518693	0.0224861964427208	-0.141019016044201	-0.00253208259466236	20
55.2921737089922	55.7939826518693	0.0233680080679256	-0.172356575165134	-0.352820375779883	20
55.7670126942352	55.7939826518693	0.0242498196931303	-0.203694134286068	0.152474356958851	20
55.6028121804986	55.7939826518693	0.0251316313183351	-0.235031693407001	0.0187295907180028	20
55.4757623916649	55.7939826518693	0.0260134429435398	-0.266369252527935	-0.0778644506199359	20
55.4594481345146	55.7939826518693	0.0268952545687445	-0.297706811648868	-0.0637229602745203	20
55.8138888206569	55.7939826518693	0.0277770661939493	-0.329044370769802	0.321173473363528	20
55.5824461521332	55.7939826518693	0.028658877819154	-0.360381929890736	0.120186552335476	20
55.3297506368265	55.7939826518693	0.0295406894443588	-0.391719489011669	-0.102053215475467	20
55.3935005718841	55.7939826518693	0.0304225010695635	-0.423057048132603	-0.00784753292212132	20
55.6582775949399	55.7939826518693	0.0313043126947682	-0.454394607253536	0.287385237629423	20
55.9560061149017	55.7939826518693	0.032186124319973	0.453507932279582	-0.323670593567156	20
56.0317015366954	55.7939826518693	0.0330679359451777	0.422231523156852	-0.217580574275876	20
56.4572796453377	55.7939826518693	0.0339497475703824	0.390955114034122	0.238392131863921	20
56.2686263053317	55.7939826518693	0.0348315591955872	0.359678704911393	0.0801333893554171	20
56.3447577968559	55.7939826518693	0.0357133708207919	0.328402295788663	0.186659478377144	20
55.8412152278605	55.7939826518693	0.0365951824459967	0.297125886665933	-0.286488493120718	20
55.9308475799022	55.7939826518693	0.0374769940712014	0.265849477543203	-0.166461543581442	20
55.9822665708037	55.7939826518693	0.0383588056964061	0.234573068420473	-0.0846479551824049	20
56.1010959152621	55.7939826518693	0.0392406173216109	0.203296659297744	0.0645759867734267	20
55.6731113471594	55.7939826518693	0.0401224289468156	0.172020250175014	-0.333013983831689	20
56.3214678659351	56.8353585128369	-0.221581809942693	0.140743841052284	-0.433052678011347	21
56.5519660311943	56.8353585128369	-0.216711880053843	0.109467431929554	-0.176148033518274	21
56.6882726786044	56.8353585128369	-0.211841950164992	0.0781910228068245	-0.0134349068743154	21
56.5740281476267	56.8353585128369	-0.206972020276142	0.0469146136840947	-0.101272958618129	21
56.479300054612	56.8353585128369	-0.202102090387291	0.0156382045613649	-0.169594572398992	21
56.3860889131765	56.8353585128369	-0.197232160498441	-0.0156382045613649	-0.236399234600573	21
56.7441910227813	56.8353585128369	-0.192362230609591	-0.0469146136840947	0.148109354238055	21
56.3529168300412	56.8353585128369	-0.18749230072074	-0.0781910228068245	-0.216758359268127	21
56.6830326831728	56.8353585128369	-0.18262237083189	-0.109467431929554	0.139763973097357	21
56.7693196699412	56.8353585128369	-0.177752440943039	-0.140743841052284	0.252457439099612	21
56.3750115410759	56.8353585128369	-0.172882511054189	-0.172020250175014	-0.115444210531752	21
56.7059951397249	56.8353585128369	-0.168012581165339	-0.203296659297744	0.241945867351063	21
56.408967442679	56.8353585128369	-0.163142651276488	-0.234573068420473	-0.0286753504608832	21
56.5968068969605	56.8353585128369	-0.158272721387638	-0.265849477543203	0.185570583054463	21
56.5124871549767	56.8353585128369	-0.153402791498788	-0.297125886665933	0.127657320304569	21
56.1255014919445	56.8353585128369	-0.148532861609937	-0.328402295788663	-0.232921863493785	21
56.3904211205224	56.8353585128369	-0.143662931721087	-0.359678704911393	0.0584042443179724	21
56.6427440374421	56.8353585128369	-0.138793001832236	-0.390955114034122	0.337133640471601	21
56.120814189682	56.8353585128369	-0.133923071943386	-0.422231523156852	-0.158389728054688	21
56.4178528042061	56.8353585128369	-0.129053142054536	-0.453507932279582	0.165055365703319	21
56.8880445087107	56.8353585128369	-0.124183212165685	0.475799090511957	-0.298929882472491	21
57.0150185847249	56.8353585128369	-0.119313282276835	0.442985360131822	-0.144012005966996	21
57.1322271144496	56.8353585128369	-0.114443352387984	0.410171629751687	0.00114032424903479	21
57.2348452802261	56.8353585128369	-0.109573422499134	0.377357899371552	0.131702290516754	21
57.057006306939	56.8353585128369	-0.104703492610284	0.344544168991417	-0.0181928822789872	21
57.0282720016083	56.8353585128369	-0.0998335627214331	0.311730438611282	-0.0189833871184311	21
56.9099612969701	56.8353585128369	-0.0949636328325828	0.278916708231147	-0.109350291265352	21
57.026705094471	56.8353585128369	-0.0900937029437323	0.246102977851012	0.0353373067268519	21
56.9618658417813	56.8353585128369	-0.085223773054882	0.213289247470877	-0.0015581454715507	21
56.7061564532268	56.8353585128369	-0.0803538431660315	0.180475517090742	-0.22932373353475	21
56.7444762681266	56.8353585128369	-0.0754839132771812	0.147661786710607	-0.163060118143682	21
56.683707173258	56.8353585128369	-0.0706139833883308	0.114848056330472	-0.195885412521045	21
56.7933207468718	56.8353585128369	-0.0657440534994804	0.0820343259503375	-0.058328038415931	21
56.359903807159	56.8353585128369	-0.06087412361063	0.0492205955702025	-0.463801177637427	21
56.760995142304	56.8353585128369	-0.0560041937217796	0.0164068651900675	-0.0347660420011878	21
57.0660970320675	56.8353585128369	-0.0511342638329292	-0.0164068651900675	0.298279648253607	21
56.6643758435303	56.8353585128369	-0.0462643339440788	-0.0492205955702025	-0.0754977397923113	21
56.5266182598634	56.8353585128369	-0.0413944040552284	-0.0820343259503375	-0.185311522967907	21
56.8683729391407	56.8353585128369	-0.036524474166378	-0.114848056330472	0.184386956800676	21
56.9032579227543	56.8353585128369	-0.0316545442775276	-0.147661786710607	0.247215740905533	21
56.3392912576386	56.8353585128369	-0.0267846143886772	-0.180475517090742	-0.288807123718851	21
56.8204134209036	56.8353585128369	-0.0219146844998268	-0.213289247470877	0.22025884003739	21
56.4101886319988	56.8353585128369	-0.0170447546109764	-0.246102977851012	-0.162022148376126	21
56.8732866536835	56.8353585128369	-0.012174824722126	-0.278916708231147	0.329019673799902	21
56.2366238156693	56.8353585128369	-0.0073048948332756	-0.311730438611282	-0.279699363723011	21
56.1997399128052	56.8353585128369	-0.0024349649444252	-0.344544168991417	-0.288639466095842	21
56.6173424332112	56.8353585128369	0.0024349649444252	-0.377357899371552	0.156906854801406	21
56.0234434105014	56.8353585128369	0.0073048948332756	-0.410171629751687	-0.409048367417058	21
56.6672528529467	56.8353585128369	0.012174824722126	-0.442985360131822	0.26270487551952	21
56.0804288033654	56.8353585128369	0.0170447546109764	-0.475799090511957	-0.29617537357055	21
57.2118471222978	56.8353585128369	0.0219146844998268	0.461139364211775	-0.106565439250647	21
57.5637023229205	56.8353585128369	0.0267846143886772	0.42933664943855	0.272222546256417	21
57.4068525255547	56.8353585128369	0.0316545442775276	0.397533934665324	0.142305533774927	21
57.3675030309382	56.8353585128369	0.036524474166378	0.365731219892098	0.129888824042885	21
57.3561250959625	56.8353585128369	0.0413944040552284	0.333928505118872	0.145443673951563	21
57.1526384270083	56.8353585128369	0.0462643339440788	0.302125790345646	-0.0311102101182819	21
56.8644605843278	56.8353585128369	0.0511342638329292	0.27032307557242	-0.292355267914423	21
57.0398057917401	56.8353585128369	0.0560041937217796	0.238520360799194	-0.0900772756177429	21
56.9031842103371	56.8353585128369	0.06087412361063	0.206717646025968	-0.19976607213634	21
57.2231834772992	56.8353585128369	0.0657440534994804	0.174914931252742	0.14716597971009	21
56.8895147989103	56.8353585128369	0.0706139833883308	0.143112216479517	-0.159569913794407	21
57.14066011665	56.8353585128369	0.0754839132771812	0.111309501706291	0.118508188829656	21
56.920470383676	56.8353585128369	0.0803538431660315	0.0795067869330647	-0.0747487592599966	21
57.1248316005136	56.8353585128369	0.085223773054882	0.0477040721598388	0.156545242461962	21
56.9966908998166	56.8353585128369	0.0900937029437323	0.0159013573866129	0.0553373266493591	21
56.9891627225633	56.8353585128369	0.0949636328325828	-0.0159013573866129	0.0747419342804256	21
56.687815540157	56.8353585128369	0.0998335627214331	-0.0477040721598388	-0.199672463241457	21
56.7377714873661	56.8353585128369	0.104703492610284	-0.0795067869330647	-0.122783731148031	21
56.9671408238465	56.8353585128369	0.109573422499134	-0.111309501706291	0.133518390216742	21
57.0133035382444	56.8353585128369	0.114443352387984	-0.143112216479517	0.206613889499017	21
56.9265659696052	56.8353585128369	0.119313282276835	-0.174914931252742	0.146809105744177	21
56.8458137540033	56.8353585128369	0.124183212165685	-0.206717646025968	0.0929896750266975	21
56.345508403444	56.8353585128369	0.129053142054536	-0.238520360799194	-0.380382890648229	21
56.2451405259349	56.8353585128369	0.133923071943386	-0.27032307557242	-0.453817983272999	21
57.0538526653463	56.8353585128369	0.138793001832236	-0.302125790345646	0.381826941022879	21
56.5417558320504	56.8353585128369	0.143662931721087	-0.333928505118872	-0.103337107388695	21
56.6310329237889	56.8353585128369	0.148532861609937	-0.365731219892098	0.0128727692341343	21
56.4854003348092	56.8353585128369	0.153402791498788	-0.397533934665324	-0.105827034861163	21
56.6322817987576	56.8353585128369	0.158272721387638	-0.42933664943855	0.0679872139716699	21
56.6935526394244	56.8353585128369	0.163142651276488	-0.461139364211775	0.156190839522769	21
57.6586183873017	56.8353585128369	0.168012581165339	0.441448692589355	0.213798600710113	21
57.5131425577217	56.8353585128369	0.172882511054189	0.4110039551694	0.0938975786611821	21
57.5676546466871	56.8353585128369	0.177752440943039	0.380559217749444	0.173984475157698	21
57.3411073800295	56.8353585128369	0.18262237083189	0.350114480329489	-0.0269879839687697	21
57.402100899909	56.8353585128369	0.18749230072074	0.319669742909533	0.0595803434417935	21
56.9854943536765	56.8353585128369	0.192362230609591	0.289225005489578	-0.331451395259566	21
57.144741896838	56.8353585128369	0.197232160498441	0.258780268069622	-0.146629044566908	21
57.4459319721478	56.8353585128369	0.202102090387291	0.228335530649667	0.180135838274002	21
57.5595710045796	56.8353585128369	0.206972020276142	0.197890793229711	0.319349678236891	21
57.6138572982906	56.8353585128369	0.211841950164992	0.167446055809755	0.399210779478947	21
57.0295121578775	56.8353585128369	0.216711880053843	0.1370013183898	-0.159559553403007	21
57.0390596634075	56.8353585128369	0.221581809942693	0.106556580969844	-0.124437240341882	21
56.7843295833738	57.2694645235429	-0.0973501486712001	0.0761118435498888	-0.463896635047839	22
57.3720055377476	57.2694645235429	-0.0952105849641407	0.0456671061299333	0.152084493038942	22
56.7859231854474	57.2694645235429	-0.0930710212570814	0.0152223687099778	-0.405692685548417	22
57.1298020662665	57.2694645235429	-0.090931457550022	-0.0152223687099778	-0.0335086310164139	22
57.0412685552938	57.2694645235429	-0.0887918938429627	-0.0456671061299333	-0.0937369682762419	22
57.1360012553274	57.2694645235429	-0.0866523301359033	-0.0761118435498888	0.0293009054703065	22
57.2044577055524	57.2694645235429	-0.084512766428844	-0.106556580969844	0.126062529408122	22
57.1825323027396	57.2694645235429	-0.0823732027217847	-0.1370013183898	0.132442300308301	22
56.6130645118917	57.2694645235429	-0.0802336390147253	-0.167446055809755	-0.408720316826694	22
57.0539732842569	57.2694645235429	-0.078094075307666	-0.197890793229711	0.0604936292514121	22
57.0407171563186	57.2694645235429	-0.0759545116006066	-0.228335530649667	0.0755426750259842	22
56.8602848221759	57.2694645235429	-0.0738149478935473	-0.258780268069622	-0.0765844854037998	22
57.2034386249147	57.2694645235429	-0.0716753841864879	-0.289225005489578	0.294874491047805	22
57.0688077654054	57.2694645235429	-0.0695358204794286	-0.319669742909533	0.18854880525148	22
56.93982175777	57.2694645235429	-0.0673962567723693	-0.350114480329489	0.0878679713289157	22
57.0244508792824	57.2694645235429	-0.0652566930653099	-0.380559217749444	0.200802266554278	22
56.5772008434191	57.2694645235429	-0.0631171293582506	-0.4110039551694	-0.218142595596194	22
56.5723121983037	57.2694645235429	-0.0609775656511912	-0.441448692589355	-0.194726066998689	22
57.3002822028795	57.2694645235429	-0.0588380019441319	0.458872587176163	-0.369216905895499	22
57.7397644402391	57.2694645235429	-0.0566984382370726	0.427226201853669	0.0997721530795585	22
57.3975171465895	57.2694645235429	-0.0545588745300132	0.395579816531175	-0.212968318954538	22
57.5570364996117	57.2694645235429	-0.0524193108229539	0.363933431208681	-0.0239421443169019	22
57.5234416119118	57.2694645235429	-0.0502797471158945	0.332287045886187	-0.0280302104014164	22
57.608854327128	57.2694645235429	-0.0481401834088352	0.300640660563693	0.0868893264302192	22
57.7317469571756	57.2694645235429	-0.0460006197017759	0.268994275241199	0.239288778093226	22
57.4178086652346	57.2694645235429	-0.0438610559947165	0.237347889918705	-0.0451426922323074	22
57.0518047945481	57.2694645235429	-0.0417214922876572	0.205701504596211	-0.381639741303364	22
57.2559839247152	57.2694645235429	-0.0395819285805978	0.174055119273717	-0.147953789520825	22
57.1001420680711	57.2694645235429	-0.0374423648735385	0.142408733951223	-0.274288824549484	22
57.7397897356114	57.2694645235429	-0.0353028011664791	0.110762348628729	0.394865664606239	22
57.4495740447751	57.2694645235429	-0.0331632374594198	0.079115963306235	0.134156795385407	22
57.1601725491039	57.2694645235429	-0.0310236737523605	0.047469577983741	-0.125737878670432	22
57.36211435991	57.2694645235429	-0.0288841100453011	0.015823192661247	0.105710753751106	22
57.3404395045622	57.2694645235429	-0.0267445463382418	-0.015823192661247	0.113542720018781	22
57.6904476952018	57.2694645235429	-0.0246049826311824	-0.047469577983741	0.493057732273839	22
57.4694031023658	57.2694645235429	-0.0224654189241231	-0.079115963306235	0.301519961053229	22
57.1967214786403	57.2694645235429	-0.0203258552170637	-0.110762348628729	0.0583451589432224	22
57.148451963139	57.2694645235429	-0.0181862915100044	-0.142408733951223	0.039582465057353	22
57.3492487356356	57.2694645235429	-0.0160467278029451	-0.174055119273717	0.269886059169315	22
57.3075969740946	57.2694645235429	-0.0139071640958857	-0.205701504596211	0.257741119243732	22
56.8538896395719	57.2694645235429	-0.0117676003888264	-0.237347889918705	-0.166459393663472	22
57.2818504840169	57.2694645235429	-0.00962803668176704	-0.268994275241199	0.291008272396922	22
56.583256508464	57.2694645235429	-0.0074884729747077	-0.300640660563693	-0.378078881540515	22
56.9218654575656	57.2694645235429	-0.00534890926764835	-0.332287045886187	-0.00996311082348679	22
57.0773611571417	57.2694645235429	-0.00320934556058901	-0.363933431208681	0.175039410368022	22
57.0238749929492	57.2694645235429	-0.00106978185352967	-0.395579816531175	0.151060067790966	22
56.7915082831939	57.2694645235429	0.00106978185352967	-0.427226201853669	-0.0517998203489032	22
57.0044487360791	57.2694645235429	0.00320934556058901	-0.458872587176163	0.190647454151743	22
57.5074081663697	57.2694645235429	0.00534890926764835	0.452195133582495	-0.219600400023381	22
58.0038549981495	57.2694645235429	0.0074884729747077	0.421009262300943	0.305892739330954	22
57.4331613014108	57.2694645235429	0.00962803668176704	0.389823391019392	-0.235754649833293	22
57.4177168018779	57.2694645235429	0.0117676003888264	0.358637519737841	-0.222152841791664	22
57.469608381722	57.2694645235429	0.0139071640958857	0.327451648456289	-0.141214954373048	22
57.3225173339069	57.2694645235429	0.0160467278029451	0.296265777174738	-0.259259694613676	22
57.6012952633827	57.2694645235429	0.0181862915100044	0.265079905893186	0.0485645424366007	22
57.872072816122	57.2694645235429	0.0203258552170637	0.233894034611635	0.348388402750361	22
57.382898582025	57.2694645235429	0.0224654189241231	0.202708163330084	-0.111739523772078	22
57.8318045835466	57.2694645235429	0.0246049826311824	0.171522292048532	0.366212785323965	22
57.2735523135465	57.2694645235429	0.0267445463382418	0.140336420766981	-0.162993177101686	22
57.1554686876811	57.2694645235429	0.0288841100453011	0.10915054948543	-0.252030495392502	22
57.2564246149304	57.2694645235429	0.0310236737523605	0.0779646782038784	-0.122028260568741	22
57.4577126825732	57.2694645235429	0.0331632374594198	0.046778806922327	0.108306114648583	22
57.1183392263612	57.2694645235429	0.0353028011664791	0.0155929356407757	-0.202021033988939	22
57.306936926592	57.2694645235429	0.0374423648735385	-0.0155929356407757	0.0156229738162705	22
57.1153249611504	57.2694645235429	0.0395819285805978	-0.046778806922327	-0.146942684050785	22
56.9936358199675	57.2694645235429	0.0417214922876572	-0.0779646782038784	-0.239585517659154	22
56.9124242603943	57.2694645235429	0.0438610559947165	-0.10915054948543	-0.291750769657915	22
[truncated: 918,001 more rows]
