# Supplementary material for: In-Line Near-Infrared Spectroscopy Gives Rapid and Precise Assessment of Product Quality and Reveals Unknown Sources of Variation—A Case Study from Commercial Cheese Production
Source: Foods. 2023 Feb 28;12(5):1026. doi: 10.3390/foods12051026 (PMC10001380; doi:10.3390/foods12051026)
Supplement: Supplementary file 1 [file foods-12-01026-s001.zip › Simulation4.csv]

x	x_b	x_c	x_p	x_e	batchid
57.4710646036532	57.2082375877265	-0	0.455697151189967	-0.192870135263276	1
57.4970252919358	57.2082375877265	-0	0.424269761452728	-0.135482057243407	1
57.9034959441055	57.2082375877265	-0	0.392842371715489	0.302415984663514	1
57.6545864232474	57.2082375877265	-0	0.36141498197825	0.0849338535426318	1
57.3493477967941	57.2082375877265	-0	0.329987592241011	-0.188877383173382	1
57.0981884909921	57.2082375877265	-0	0.298560202503772	-0.408609299238159	1
57.3313431949571	57.2082375877265	-0	0.267132812766532	-0.144027205535982	1
57.7543281094725	57.2082375877265	-0	0.235705423029293	0.310385098716705	1
57.565341709136	57.2082375877265	-0	0.204278033292054	0.152826088117458	1
57.3881457686333	57.2082375877265	-0	0.172850643554815	0.00705753735197064	1
57.1167097147667	57.2082375877265	-0	0.141423253817576	-0.232951126777405	1
57.0073870907844	57.2082375877265	-0	0.109995864080337	-0.310846361022418	1
57.2557449946	57.2082375877265	-0	0.0785684743430978	-0.0310610674696265	1
57.2900917551114	57.2082375877265	-0	0.0471410846058587	0.0347130827789915	1
56.9020589571582	57.2082375877265	-0	0.0157136948686196	-0.321892325436948	1
57.472830186347	57.2082375877265	-0	-0.0157136948686196	0.280306293489122	1
57.3890509377114	57.2082375877265	-0	-0.0471410846058587	0.227954434590787	1
57.5471495132201	57.2082375877265	-0	-0.0785684743430978	0.417480399836658	1
57.1721138985104	57.2082375877265	-0	-0.109995864080337	0.0738721748642176	1
56.9836892566994	57.2082375877265	-0	-0.141423253817576	-0.0831250772094802	1
56.8090375616196	57.2082375877265	-0	-0.172850643554815	-0.226349382552115	1
56.9989975002466	57.2082375877265	-0	-0.204278033292054	-0.00496205418785312	1
57.36802473239	57.2082375877265	-0	-0.235705423029293	0.395492567692761	1
57.0681599085155	57.2082375877265	-0	-0.267132812766532	0.127055133555551	1
57.2238006137356	57.2082375877265	-0	-0.298560202503772	0.31412322851289	1
57.0300524479256	57.2082375877265	-0	-0.329987592241011	0.151802452440088	1
57.0255902366807	57.2082375877265	-0	-0.36141498197825	0.178767630932468	1
56.7588809958713	57.2082375877265	-0	-0.392842371715489	-0.0565142201397396	1
56.6840490756244	57.2082375877265	-0	-0.424269761452728	-0.0999187506493366	1
56.6870788479003	57.2082375877265	-0	-0.455697151189967	-0.0654615886362379	1
57.9735614226038	57.2082375877265	-0	0.440330933711207	0.324992901166054	1
57.6323418850468	57.2082375877265	-0	0.409963283110434	0.0141410142098721	1
57.3709489602224	57.2082375877265	-0	0.379595632509661	-0.216884260013788	1
57.4949769936081	57.2082375877265	-0	0.349227981908888	-0.062488576027297	1
57.4473849917159	57.2082375877265	-0	0.318860331308115	-0.0797129273187126	1
57.4533411877101	57.2082375877265	-0	0.288492680707342	-0.0433890807237442	1
57.5134971516204	57.2082375877265	-0	0.25812503010657	0.0471345337872882	1
57.4163326275896	57.2082375877265	-0	0.227757379505797	-0.019662339642729	1
57.4808245556361	57.2082375877265	-0	0.197389728905024	0.075197239004623	1
57.0490657558488	57.2082375877265	-0	0.167022078304251	-0.326193910181983	1
57.0149428787159	57.2082375877265	-0	0.136654427703478	-0.329949136714065	1
57.3653540511391	57.2082375877265	-0	0.106286777102705	0.0508296863099075	1
57.119596445937	57.2082375877265	-0	0.0759191265019322	-0.164560268291381	1
57.1852750427041	57.2082375877265	-0	0.0455514759011593	-0.0685140209235234	1
57.142157776863	57.2082375877265	-0	0.0151838253003864	-0.0812636361639093	1
57.2060984743435	57.2082375877265	-0	-0.0151838253003864	0.0130447119174269	1
56.9916007491651	57.2082375877265	0	-0.0455514759011593	-0.171085362660271	1
57.4114356807126	57.2082375877265	0	-0.0759191265019322	0.279117219488046	1
56.9220326710207	57.2082375877265	0	-0.106286777102705	-0.179918139603071	1
57.0674925503348	57.2082375877265	0	-0.136654427703478	-0.00409060968819569	1
56.6788012963	57.2082375877265	0	-0.167022078304251	-0.362414213122289	1
56.9317428550996	57.2082375877265	0	-0.197389728905024	-0.0791050037218919	1
56.8477746812947	57.2082375877265	0	-0.227757379505797	-0.132705526926003	1
56.9380710494898	57.2082375877265	0	-0.25812503010657	-0.0120415081301477	1
56.9144072381455	57.2082375877265	0	-0.288492680707342	-0.0053376688736977	1
56.8655326992073	57.2082375877265	0	-0.318860331308115	-0.02384455721108	1
57.0980244549042	57.2082375877265	0	-0.349227981908888	0.239014849086541	1
57.2043298125502	57.2082375877265	0	-0.379595632509661	0.375687857333409	1
56.4120764433382	57.2082375877265	0	-0.409963283110434	-0.386197861277863	1
56.8070350139437	57.2082375877265	0	-0.440330933711207	0.0391283599283599	1
57.8109504210557	57.2082375877265	0	0.442914770369439	0.159798062959741	1
57.2146871159255	57.2082375877265	0	0.412368924137064	-0.405919395938113	1
57.3377361777379	57.2082375877265	0	0.381823077904689	-0.252324487893303	1
57.5784793911627	57.2082375877265	0	0.351277231672314	0.0189645717638405	1
57.7522153661454	57.2082375877265	0	0.320731385439938	0.223246392978941	1
57.4021111261442	57.2082375877265	0	0.290185539207563	-0.0963120007898293	1
57.2747759079297	57.2082375877265	0	0.259639692975188	-0.193101372771973	1
57.5585702975846	57.2082375877265	0	0.229093846742813	0.121238863115247	1
57.4193168845645	57.2082375877265	0	0.198548000510438	0.0125312963275947	1
57.1385302259641	57.2082375877265	0	0.168002154278063	-0.237709516040507	1
57.553670457431	57.2082375877265	0	0.137456308045688	0.207976561658844	1
57.1335836103027	57.2082375877265	0	0.106910461813313	-0.181564439237092	1
57.1795504826909	57.2082375877265	0	0.0763646155809377	-0.105051720616571	1
57.5810403347975	57.2082375877265	0	0.0458187693485626	0.32698397772248	1
57.4371307226155	57.2082375877265	0	0.0152729231161875	0.213620211772831	1
57.0919023607236	57.2082375877265	0	-0.0152729231161875	-0.10106230388671	1
57.1324490677394	57.2082375877265	0	-0.0458187693485626	-0.0299697506385392	1
56.8386821881552	57.2082375877265	0	-0.0763646155809377	-0.293190783990394	1
57.3551315797582	57.2082375877265	0	-0.106910461813313	0.253804453845041	1
57.3799225993729	57.2082375877265	0	-0.137456308045688	0.30914131969206	1
57.4068659012438	57.2082375877265	0	-0.168002154278063	0.366630467795332	1
57.1840562712964	57.2082375877265	0	-0.198548000510438	0.174366684080379	1
57.1135870357977	57.2082375877265	0	-0.229093846742813	0.134443294813981	1
56.8615890021337	57.2082375877265	0	-0.259639692975188	-0.0870088926176522	1
56.5228263809996	57.2082375877265	0	-0.290185539207563	-0.395225667519366	1
56.6624352141075	57.2082375877265	0	-0.320731385439938	-0.225070988179027	1
56.8611563649007	57.2082375877265	0	-0.351277231672314	0.00419600884653986	1
56.8434698889789	57.2082375877265	0	-0.381823077904689	0.0170553791571022	1
56.8721581724831	57.2082375877265	0	-0.412368924137064	0.0762895088936253	1
56.7139014731117	57.2082375877265	0	-0.442914770369439	-0.0514213442453344	1
57.6928709136789	57.2082375877265	0	0.449125463323023	0.0355078626293781	1
57.697857062584	57.2082375877265	0	0.418151293438676	0.0714681814188133	1
58.5350271373871	57.7102606120386	-0	0.38717712355433	0.437589401794153	2
57.8623819009587	57.7102606120386	-0	0.356202953669984	-0.204081664749944	2
57.4881940065822	57.7102606120386	-0	0.325228783785637	-0.54729538924209	2
57.7508928519042	57.7102606120386	-0	0.294254613901291	-0.253622374035655	2
58.1881635207203	57.7102606120386	-0	0.263280444016944	0.214622464664714	2
58.2535316939422	57.7102606120386	-0	0.232306274132598	0.310964807770969	2
57.7652078075265	57.7102606120386	-0	0.201332104248252	-0.146384908760359	2
58.0472795917491	57.7102606120386	-0	0.170357934363905	0.166661045346615	2
58.019744034065	57.7102606120386	-0	0.139383764479559	0.170099657546817	2
57.9839332801311	57.7102606120386	-0	0.108409594595212	0.165263073497257	2
57.5797158817695	57.7102606120386	-0	0.077435424710866	-0.207980154979988	2
57.814017861823	57.7102606120386	-0	0.0464612548265196	0.0572959949578754	2
57.7809858918842	57.7102606120386	-0	0.0154870849421732	0.0552381949034518	2
57.8013028074022	57.7102606120386	-0	-0.0154870849421732	0.106529280305779	2
58.0275113823956	57.7102606120386	-0	-0.0464612548265196	0.363712025183457	2
57.7243833946904	57.7102606120386	-0	-0.077435424710866	0.0915582073626258	2
57.6357929671342	57.7102606120386	-0	-0.108409594595212	0.0339419496908334	2
57.7809441515602	57.7102606120386	-0	-0.139383764479559	0.210067304001148	2
57.5182545183475	57.7102606120386	-0	-0.170357934363905	-0.0216481593271848	2
56.9955052408302	57.7102606120386	-0	-0.201332104248252	-0.513423266960161	2
57.4317545514502	57.7102606120386	-0	-0.232306274132598	-0.0461997864558017	2
57.4879244044492	57.7102606120386	-0	-0.263280444016944	0.040944236427495	2
57.5142401405827	57.7102606120386	-0	-0.294254613901291	0.0982341424453439	2
57.4742133687398	57.7102606120386	-0	-0.325228783785637	0.0891815404868329	2
57.21307280227	57.7102606120386	-0	-0.356202953669984	-0.140984856098617	2
57.1444499415804	57.7102606120386	-0	-0.38717712355433	-0.178633546903838	2
57.4420353146062	57.7102606120386	-0	-0.418151293438676	0.149925996006261	2
56.972579575174	57.7102606120386	-0	-0.449125463323023	-0.288555573541622	2
57.8541478951463	57.7102606120386	-0	0.448280705396502	-0.304393422288799	2
58.2166343714572	57.7102606120386	-0	0.417364794679502	0.0890089647390456	2
58.1413535026557	57.7102606120386	-0	0.386448883962502	0.0446440066546096	2
57.956165900107	57.7102606120386	-0	0.355532973245502	-0.109627685177083	2
57.9686967199908	57.7102606120386	-0	0.324617062528502	-0.0661809545763086	2
57.9737723575584	57.7102606120386	-0	0.293701151811501	-0.0301894062916729	2
58.0927662331298	57.7102606120386	-0	0.262785241094501	0.119720379996736	2
58.1533871478974	57.7102606120386	-0	0.231869330377501	0.211257205481305	2
57.5924808581824	57.7102606120386	-0	0.200953419660501	-0.318733173516695	2
57.4994502421044	57.7102606120386	-0	0.170037508943501	-0.380847878877718	2
57.9320488977922	57.7102606120386	-0	0.139121598226501	0.0826666875270698	2
57.7388034099779	57.7102606120386	-0	0.108205687509501	-0.0796628895701931	2
57.7545627287443	57.7102606120386	-0	0.0772897767925004	-0.0329876600868037	2
57.755526302749	57.7102606120386	-0	0.0463738660755002	-0.00110817536509373	2
57.924797503267	57.7102606120386	-0	0.0154579553585001	0.19907893586993	2
57.1650546889878	57.7102606120386	-0	-0.0154579553585001	-0.529747967692307	2
57.6357708711383	57.7102606120386	-0	-0.0463738660755002	-0.0281158748248343	2
57.9018112047655	57.7102606120386	-0	-0.0772897767925004	0.268840369519405	2
57.724145127703	57.7102606120386	0	-0.108205687509501	0.122090203173871	2
58.0038180189449	57.7102606120386	0	-0.139121598226501	0.432679005132792	2
57.8568785976595	57.7102606120386	0	-0.170037508943501	0.316655494564372	2
57.1677747820574	57.7102606120386	0	-0.200953419660501	-0.341532410320747	2
57.3289506136669	57.7102606120386	0	-0.231869330377501	-0.149440667994223	2
57.434492081278	57.7102606120386	0	-0.262785241094501	-0.0129832896661593	2
57.3823290832196	57.7102606120386	0	-0.293701151811501	-0.0342303770074596	2
57.2328052797402	57.7102606120386	0	-0.324617062528502	-0.152838269769875	2
56.900539331823	57.7102606120386	0	-0.355532973245502	-0.454188306970091	2
57.0965542498037	57.7102606120386	0	-0.386448883962502	-0.227257478272434	2
57.5207477496997	57.7102606120386	0	-0.417364794679502	0.227851932340618	2
57.3909142121568	57.7102606120386	0	-0.448280705396502	0.128934305514652	2
57.9721184322697	57.7102606120386	0	0.458347863020089	-0.196490042789028	2
58.0198099518579	57.7102606120386	0	0.426737665570428	-0.117188325751104	2
58.341646550374	57.7102606120386	0	0.395127468120767	0.23625847021465	2
58.3307930077909	57.7102606120386	0	0.363517270671105	0.257015125081194	2
58.3810238187195	57.7102606120386	0	0.331907073221444	0.338856133459492	2
57.9858179189849	57.7102606120386	0	0.300296875771783	-0.0247395688255289	2
57.705787508102	57.7102606120386	0	0.268686678322121	-0.27315978225876	2
58.2483511690959	57.7102606120386	0	0.23707648087246	0.301014076184869	2
57.8323682164278	57.7102606120386	0	0.205466283422799	-0.0833586790336187	2
57.6908606538455	57.7102606120386	0	0.173856085973137	-0.193256044166261	2
57.791086066981	57.7102606120386	0	0.142245888523476	-0.0614204335810783	2
57.7240548896144	57.7102606120386	0	0.110635691073815	-0.0968414134980157	2
57.666089834057	57.7102606120386	0	0.0790254936241533	-0.123196271605723	2
58.2021538178591	57.7102606120386	0	0.047415296174492	0.444477909646044	2
57.4328357130242	57.7102606120386	0	0.0158050987248307	-0.293229997739207	2
57.4512935817498	57.7102606120386	0	-0.0158050987248307	-0.243161931564024	2
57.5895938920187	57.7102606120386	0	-0.047415296174492	-0.0732514238454078	2
57.1107627711074	57.7102606120386	0	-0.0790254936241533	-0.520472347307011	2
57.5111425683884	57.7102606120386	0	-0.110635691073815	-0.088482352576381	2
57.466243723834	57.7102606120386	0	-0.142245888523476	-0.101770999681156	2
57.3063679214365	57.7102606120386	0	-0.173856085973137	-0.230036604629004	2
57.702530595077	57.7102606120386	0	-0.205466283422799	0.19773626646114	2
57.5576290676376	57.7102606120386	0	-0.23707648087246	0.0844449364714779	2
57.5942238737111	57.7102606120386	0	-0.268686678322121	0.152649939994633	2
57.5718109119681	57.7102606120386	0	-0.300296875771783	0.161847175701237	2
57.036549730674	57.7102606120386	0	-0.331907073221444	-0.341803808143127	2
57.5201129166854	57.7102606120386	0	-0.363517270671105	0.173369575317881	2
57.0513400888473	57.7102606120386	0	-0.395127468120767	-0.263793055070545	2
57.3720344233387	57.7102606120386	0	-0.426737665570428	0.0885114768704908	2
57.9861547170603	57.7102606120386	0	-0.458347863020089	0.734241968041743	2
58.4216613886865	57.7102606120386	0	0.447052845224455	0.264347931423399	2
58.0521744077017	57.7102606120386	0	0.41622161451932	-0.0743078188562003	2
57.9700884666686	57.7102606120386	0	0.385390383814185	-0.125562529184216	2
58.0558682200205	57.7102606120386	0	0.35455915310905	-0.00895154512712588	2
56.7095303030258	56.12515237257	-0	0.323727922403916	0.260650008051857	3
56.4067310321359	56.12515237257	-0	0.292896691698781	-0.0113180321329099	3
56.9366121674342	56.12515237257	-0	0.262065460993646	0.549394333870516	3
55.8534478200208	56.12515237257	-0	0.231234230288511	-0.502938782837713	3
56.2408136779667	56.12515237257	-0	0.200402999583376	-0.0847416941866366	3
56.0232548154331	56.12515237257	-0	0.169571768878242	-0.271469326015094	3
55.8647463489154	56.12515237257	-0	0.138740538173107	-0.399146561827724	3
55.9781386194755	56.12515237257	-0	0.107909307467972	-0.254923060562468	3
56.0662703182449	56.12515237257	-0	0.0770780767628371	-0.135960131087957	3
56.1450529743022	56.12515237257	-0	0.0462468460577022	-0.0263462443254885	3
56.3716137579068	56.12515237257	-0	0.0154156153525674	0.23104576998422	3
56.3171358131794	56.12515237257	-0	-0.0154156153525674	0.207399055961972	3
56.0007455629795	56.12515237257	-0	-0.0462468460577022	-0.0781599635327841	3
56.3077667961993	56.12515237257	-0	-0.0770780767628371	0.259692500392159	3
56.1576895311138	56.12515237257	-0	-0.107909307467972	0.140446466011816	3
56.0268553633392	56.12515237257	-0	-0.138740538173107	0.0404435289423578	3
56.0987751503186	56.12515237257	-0	-0.169571768878242	0.143194546626824	3
55.8512483148945	56.12515237257	-0	-0.200402999583376	-0.073501058092117	3
55.9702535037541	56.12515237257	-0	-0.231234230288511	0.0763353614726011	3
55.8217290807663	56.12515237257	-0	-0.262065460993646	-0.0413578308100364	3
55.9855500919264	56.12515237257	-0	-0.292896691698781	0.153294411055159	3
55.559624892658	56.12515237257	-0	-0.323727922403916	-0.241799557508048	3
55.9635440989179	56.12515237257	-0	-0.35455915310905	0.192950879456904	3
55.653139624675	56.12515237257	-0	-0.385390383814185	-0.086622364080826	3
55.94545060432	56.12515237257	-0	-0.41622161451932	0.236519846269282	3
55.8027876498494	56.12515237257	-0	-0.447052845224455	0.124688122503835	3
56.8107253261323	56.12515237257	-0	0.439394048452113	0.24617890511018	3
56.5828567059951	56.12515237257	-0	0.409091010627829	0.0486133227973192	3
56.8043054765789	56.12515237257	-0	0.378787972803545	0.300365131205387	3
56.1298431240726	56.12515237257	-0	0.348484934979262	-0.34379418347663	3
56.2595219444296	56.12515237257	-0	0.318181897154978	-0.183812325295359	3
56.5021113767431	56.12515237257	-0	0.287878859330695	0.0890801448423908	3
56.2603789477289	56.12515237257	-0	0.257575821506411	-0.122349246347553	3
56.2499140831069	56.12515237257	-0	0.227272783682127	-0.102511073145247	3
56.2627231457501	56.12515237257	-0	0.196969745857844	-0.0593989726777637	3
56.1078132880754	56.12515237257	-0	0.16666670803356	-0.184005792528146	3
55.9855738248969	56.12515237257	-0	0.136363670209276	-0.275942217882415	3
56.1169453044845	56.12515237257	-0	0.106060632384993	-0.114267700470462	3
56.2435282174669	56.12515237257	-0	0.0757575945607091	0.0426182503362146	3
56.1881968011485	56.12515237257	-0	0.0454545567364255	0.0175898718420715	3
56.3139739312738	56.12515237257	-0	0.0151515189121418	0.173670039791701	3
55.8072035686948	56.12515237257	-0	-0.0151515189121418	-0.302797284963053	3
55.7372658936915	56.12515237257	-0	-0.0454545567364255	-0.342431922142052	3
55.6948848109682	56.12515237257	-0	-0.0757575945607091	-0.354509967041128	3
56.2946545855385	56.12515237257	-0	-0.106060632384993	0.27556284535354	3
55.6854586310016	56.12515237257	-0	-0.136363670209276	-0.303330071359101	3
55.8356808799146	56.12515237257	0	-0.16666670803356	-0.122804784621871	3
55.9922527249368	56.12515237257	0	-0.196969745857844	0.0640700982246332	3
55.8324268710856	56.12515237257	0	-0.227272783682127	-0.0654527178022493	3
56.2401148528485	56.12515237257	0	-0.257575821506411	0.37253830178494	3
55.658306052576	56.12515237257	0	-0.287878859330695	-0.178967460663311	3
55.890553282437	56.12515237257	0	-0.318181897154978	0.0835828070219902	3
55.66756929131	56.12515237257	0	-0.348484934979262	-0.109098146280693	3
56.0808506379738	56.12515237257	0	-0.378787972803545	0.33448623820736	3
55.4949136687041	56.12515237257	0	-0.409091010627829	-0.221147693238082	3
55.7239050294809	56.12515237257	0	-0.439394048452113	0.0381467053629738	3
56.7115821052957	56.12515237257	0	0.453448595600462	0.132981137125189	3
56.835848211894	56.12515237257	0	0.422176278662499	0.288519560661508	3
56.5032465498333	56.12515237257	0	0.390903961724536	-0.0128097844612281	3
56.2168456408399	56.12515237257	0	0.359631644786573	-0.267938376516663	3
56.3010327547835	56.12515237257	0	0.32835932784861	-0.152478945635069	3
56.3744286362064	56.12515237257	0	0.297087010910647	-0.0478107472742707	3
56.487977716741	56.12515237257	0	0.265814693972684	0.0970106501983334	3
56.417883070145	56.12515237257	0	0.234542377034722	0.058188320540283	3
56.3295705966515	56.12515237257	0	0.203270060096759	0.00114816398473018	3
56.1679690169233	56.12515237257	0	0.171997743158796	-0.129181098805464	3
56.2896316853952	56.12515237257	0	0.140725426220833	0.0237538866043146	3
56.3792205483816	56.12515237257	0	0.10945310928287	0.144615066528686	3
56.2495372375572	56.12515237257	0	0.0781807923449072	0.0462040726423232	3
56.4753088755091	56.12515237257	0	0.0469084754069443	0.303248027532126	3
56.2217336284019	56.12515237257	0	0.0156361584689814	0.0809450973629531	3
56.4155745293261	56.12515237257	0	-0.0156361584689814	0.306058315225087	3
55.9462776592347	56.12515237257	0	-0.0469084754069443	-0.131966237928363	3
56.3264043873287	56.12515237257	0	-0.0781807923449072	0.279432807103643	3
56.2974901766324	56.12515237257	0	-0.10945310928287	0.281790913345259	3
56.1627639049439	56.12515237257	0	-0.140725426220833	0.178336958594775	3
56.0628227902782	56.12515237257	0	-0.171997743158796	0.109668160867005	3
55.5828454525279	56.12515237257	0	-0.203270060096759	-0.339036859945306	3
55.9592760646144	56.12515237257	0	-0.234542377034722	0.0686660690791137	3
55.8203614071813	56.12515237257	0	-0.265814693972684	-0.0389762714160136	3
56.0068214894581	56.12515237257	0	-0.297087010910647	0.17875612779874	3
55.6754972361405	56.12515237257	0	-0.32835932784861	-0.121295808580929	3
56.0313240420638	56.12515237257	0	-0.359631644786573	0.265803314280334	3
55.47345945627	56.12515237257	0	-0.390903961724536	-0.260788954575441	3
55.8044735559668	56.12515237257	0	-0.422176278662499	0.101497462059319	3
55.7037608482451	56.12515237257	0	-0.453448595600462	0.0320570712755688	3
56.610713592335	56.12515237257	0	0.452609691977594	0.0329515277874093	3
56.578677055708	56.12515237257	0	0.421395230461898	0.0321294526761015	3
56.7716313744767	56.12515237257	0	0.390180768946202	0.25629823296052	3
56.5564039695014	56.12515237257	0	0.358966307430506	0.0722852895008974	3
56.575718264272	56.12515237257	0	0.327751845914809	0.122814045787147	3
55.993602328566	56.12515237257	0	0.296537384399113	-0.428087428403119	3
57.5966017238166	57.333918291133	-0	0.265322922883417	-0.00263949019978881	4
57.9122185328297	57.333918291133	-0	0.234108461367721	0.344191780328965	4
57.3466460960504	57.333918291133	-0	0.202893999852025	-0.190166194934666	4
57.7577957088522	57.333918291133	-0	0.171679538336329	0.252197879382891	4
57.4414758758874	57.333918291133	-0	0.140465076820633	-0.0329074920662395	4
57.1289064177161	57.333918291133	-0	0.109250615304936	-0.314262488721874	4
57.2160630657903	57.333918291133	-0	0.0780361537892404	-0.195891379131934	4
57.4244113692467	57.333918291133	-0	0.0468216922735442	0.0436713858401283	4
57.3436114062368	57.333918291133	-0	0.0156072307578481	-0.00591411565401911	4
57.5629068533931	57.333918291133	-0	-0.0156072307578481	0.244595793017985	4
57.0973981291105	57.333918291133	-0	-0.0468216922735442	-0.189698469749007	4
57.3455427124666	57.333918291133	-0	-0.0780361537892404	0.0896605751228122	4
57.2830436581121	57.333918291133	-0	-0.109250615304936	0.0583759822840575	4
57.2637510807462	57.333918291133	-0	-0.140465076820633	0.0702978664338623	4
57.5839117806949	57.333918291133	-0	-0.171679538336329	0.421673027898265	4
57.0848350409177	57.333918291133	-0	-0.202893999852025	-0.0461892503633092	4
56.9842795402535	57.333918291133	-0	-0.234108461367721	-0.115530289511753	4
57.1635389484985	57.333918291133	-0	-0.265322922883417	0.0949435802489481	4
56.9060951346542	57.333918291133	-0	-0.296537384399113	-0.131285772079671	4
57.1338307691926	57.333918291133	-0	-0.327751845914809	0.127664323974416	4
57.2176204429672	57.333918291133	-0	-0.358966307430506	0.242668459264723	4
56.5689613045836	57.333918291133	-0	-0.390180768946202	-0.374776217603241	4
57.1103080231689	57.333918291133	-0	-0.421395230461898	0.1977849624978	4
57.2101129408734	57.333918291133	-0	-0.452609691977594	0.328804341717996	4
57.7849450934471	57.333918291133	-0	0.47486532411173	-0.0238385217976457	4
58.1507133180765	57.333918291133	-0	0.442115991414369	0.374679035529138	4
57.5493031067594	57.333918291133	-0	0.409366658717009	-0.193981843090629	4
57.2403813151933	57.333918291133	-0	0.376617326019648	-0.470154301959389	4
57.7514719597284	57.333918291133	-0	0.343867993322287	0.0736856752731088	4
57.7156664982953	57.333918291133	-0	0.311118660624927	0.0706295465373365	4
57.2217426072203	57.333918291133	-0	0.278369327927566	-0.39054501184029	4
58.067981225176	57.333918291133	-0	0.245619995230205	0.488442938812769	4
57.626523523939	57.333918291133	-0	0.212870662532844	0.0797345702731644	4
57.5069332469825	57.333918291133	-0	0.180121329835484	-0.00710637398600586	4
57.3893037498037	57.333918291133	-0	0.147371997138123	-0.0919865384674796	4
57.3662251234834	57.333918291133	-0	0.114622664440762	-0.0823158320904071	4
57.5166473498936	57.333918291133	-0	0.0818733317434017	0.100855727017172	4
57.5051910263558	57.333918291133	-0	0.049123999046041	0.122148736176708	4
57.8897898890786	57.333918291133	-0	0.0163746663486803	0.539496931596915	4
57.3033804102677	57.333918291133	-0	-0.0163746663486803	-0.0141632145166178	4
57.3128141959488	57.333918291133	-0	-0.049123999046041	0.0280199038618189	4
56.9998582000192	57.333918291133	-0	-0.0818733317434017	-0.252186759370427	4
57.6968654442886	57.333918291133	-0	-0.114622664440762	0.477569817596396	4
56.883180132545	57.333918291133	-0	-0.147371997138123	-0.303366161449902	4
57.0910177920299	57.333918291133	-0	-0.180121329835484	-0.0627791692676292	4
57.0551637699791	57.333918291133	-0	-0.212870662532844	-0.0658838586210522	4
56.8839633541456	57.333918291133	0	-0.245619995230205	-0.204334941757238	4
57.1360912193266	57.333918291133	0	-0.278369327927566	0.0805422561211527	4
57.0322439259984	57.333918291133	0	-0.311118660624927	0.00944429549026611	4
57.3469088445004	57.333918291133	0	-0.343867993322287	0.35685854668964	4
56.7656073893893	57.333918291133	0	-0.376617326019648	-0.191693575724042	4
56.6911066126752	57.333918291133	0	-0.409366658717009	-0.233445019740816	4
57.3002033280164	57.333918291133	0	-0.442115991414369	0.408401028297733	4
57.0147500681969	57.333918291133	0	-0.47486532411173	0.155697101175585	4
57.8760344738416	57.333918291133	0	0.463920814776718	0.0781953679318631	4
57.4807993518259	57.333918291133	0	0.431926275826599	-0.285045215133712	4
57.6657520555487	57.333918291133	0	0.399931736876481	-0.0680979724607882	4
57.6485316250484	57.333918291133	0	0.367937197926362	-0.0533238640109561	4
57.7180284477361	57.333918291133	0	0.335942658976244	0.0481674976268317	4
57.6905335443157	57.333918291133	0	0.303948120026126	0.0526671331566085	4
57.4961621351324	57.333918291133	0	0.271953581076007	-0.109709737076641	4
57.5212866878768	57.333918291133	0	0.239959042125889	-0.0525906453821444	4
57.7639422886927	57.333918291133	0	0.20796450317577	0.222059494383895	4
57.2625123014223	57.333918291133	0	0.175969964225652	-0.247375953936407	4
57.3511947039899	57.333918291133	0	0.143975425275533	-0.126699012418686	4
57.6576307168446	57.333918291133	0	0.111980886325415	0.211731539386152	4
57.379239779744	57.333918291133	0	0.0799863473752962	-0.0346648587642693	4
57.3084347486724	57.333918291133	0	0.0479918084251777	-0.0734753508858261	4
56.8157348462759	57.333918291133	0	0.0159972694750592	-0.534180714332148	4
57.0409352827558	57.333918291133	0	-0.0159972694750592	-0.276985738902126	4
57.0622106456046	57.333918291133	0	-0.0479918084251777	-0.223715837103197	4
57.0496984448899	57.333918291133	0	-0.0799863473752962	-0.204233498867832	4
57.3410250659121	57.333918291133	0	-0.111980886325415	0.119087661104489	4
57.2269165283013	57.333918291133	0	-0.143975425275533	0.0369736624438666	4
56.9560673099757	57.333918291133	0	-0.175969964225652	-0.201881016931695	4
57.233649814853	57.333918291133	0	-0.20796450317577	0.107696026895765	4
57.2133063579158	57.333918291133	0	-0.239959042125889	0.11934710890868	4
56.6455422416749	57.333918291133	0	-0.271953581076007	-0.416422468382133	4
56.4487638975158	57.333918291133	0	-0.303948120026126	-0.581206273591065	4
56.7430515202913	57.333918291133	0	-0.335942658976244	-0.254924111865502	4
56.856493489176	57.333918291133	0	-0.367937197926362	-0.109487604030669	4
57.0458437057461	57.333918291133	0	-0.399931736876481	0.111857151489554	4
57.3264711061948	57.333918291133	0	-0.431926275826599	0.424479090888418	4
56.7881862347222	57.333918291133	0	-0.463920814776718	-0.0818112416340852	4
57.7463647605677	57.333918291133	0	0.455885840453606	-0.043439371018926	4
57.8716940976679	57.333918291133	0	0.424445437663702	0.113330368871149	4
57.9948925839549	57.333918291133	0	0.393005034873798	0.267969257948053	4
57.8134620737706	57.333918291133	0	0.361564632083894	0.117979150553667	4
57.3970742567684	57.333918291133	0	0.33012422929399	-0.266968263658613	4
57.9167829272778	57.333918291133	0	0.298683826504087	0.284180809640696	4
57.815237033583	57.333918291133	0	0.267243423714183	0.214075318735817	4
57.7505598866573	57.333918291133	0	0.235803020924279	0.18083857459999	4
57.2033351106248	57.1234572465324	-0	0.204362618134375	-0.124484754041962	5
57.449870530487	57.1234572465324	-0	0.172922215344471	0.153491068610202	5
57.0231457531592	57.1234572465324	-0	0.141481812554567	-0.241793305927693	5
57.0973875046211	57.1234572465324	-0	0.110041409764663	-0.136111151675924	5
57.0407574612554	57.1234572465324	-0	0.0786010069747596	-0.161300792251697	5
56.8616775546655	57.1234572465324	-0	0.0471606041848558	-0.308940296051674	5
56.9757790316245	57.1234572465324	-0	0.0157202013949519	-0.16339841630284	5
56.820759541949	57.1234572465324	-0	-0.0157202013949519	-0.286977503188379	5
56.9247477730354	57.1234572465324	-0	-0.0471606041848558	-0.151548869312081	5
57.4620880777014	57.1234572465324	-0	-0.0786010069747596	0.417231838143826	5
56.9359140301688	57.1234572465324	-0	-0.110041409764663	-0.077501806598902	5
56.7616486647306	57.1234572465324	-0	-0.141481812554567	-0.220326769247174	5
57.1154011286034	57.1234572465324	-0	-0.172922215344471	0.164866097415462	5
56.86018045531	57.1234572465324	-0	-0.204362618134375	-0.0589141730880143	5
56.6033794138898	57.1234572465324	-0	-0.235803020924279	-0.284274811718313	5
56.7686923237569	57.1234572465324	-0	-0.267243423714183	-0.087521499061294	5
56.9463477470075	57.1234572465324	-0	-0.298683826504087	0.12157432697926	5
56.6892577416184	57.1234572465324	-0	-0.33012422929399	-0.10407527561997	5
56.9722489459788	57.1234572465324	-0	-0.361564632083894	0.210356331530338	5
57.0287938885723	57.1234572465324	-0	-0.393005034873798	0.298341676913683	5
56.4281319767447	57.1234572465324	-0	-0.424445437663702	-0.270879832124018	5
56.4437858812435	57.1234572465324	-0	-0.455885840453606	-0.223785524835235	5
57.236276995331	57.1234572465324	-0	0.460716160615151	-0.347896411816497	5
57.4499127079426	57.1234572465324	-0	0.428942632296864	-0.102487170886674	5
57.3540658229449	57.1234572465324	-0	0.397169103978578	-0.166560527566052	5
57.8083482161793	57.1234572465324	-0	0.365395575660292	0.319495393986658	5
57.3956389938903	57.1234572465324	-0	0.333622047342006	-0.0614402999840524	5
57.7636947572195	57.1234572465324	-0	0.301848519023719	0.33838899166345	5
57.6543634828698	57.1234572465324	-0	0.270074990705433	0.260831245631962	5
57.6959925850618	57.1234572465324	-0	0.238301462387147	0.334233876142239	5
57.1947588531624	57.1234572465324	-0	0.206527934068861	-0.135226327438875	5
57.273217474349	57.1234572465324	-0	0.174754405750574	-0.0249941779339143	5
57.1927901418443	57.1234572465324	-0	0.142980877432288	-0.0736479821203517	5
57.4137265792603	57.1234572465324	-0	0.111207349114002	0.179061983613884	5
57.165692901356	57.1234572465324	-0	0.0794338207957156	-0.0371981659720353	5
57.0832886883633	57.1234572465324	-0	0.0476602924774294	-0.0878288506465328	5
57.1192413789627	57.1234572465324	-0	0.0158867641591431	-0.0201026317288123	5
56.9118201406091	57.1234572465324	-0	-0.0158867641591431	-0.195750341764151	5
57.215029887485	57.1234572465324	-0	-0.0476602924774294	0.139232933430083	5
57.1417557552965	57.1234572465324	-0	-0.0794338207957156	0.0977323295598418	5
57.2344685986987	57.1234572465324	-0	-0.111207349114002	0.222218701280317	5
56.9377583996647	57.1234572465324	-0	-0.142980877432288	-0.0427179694353469	5
56.7621460458925	57.1234572465324	-0	-0.174754405750574	-0.186556794889248	5
57.4440707265284	57.1234572465324	-0	-0.206527934068861	0.527141414064843	5
57.166569165785	57.1234572465324	-0	-0.238301462387147	0.281413381639807	5
56.9425530012849	57.1234572465324	-0	-0.270074990705433	0.0891707454580144	5
57.1711395924172	57.1234572465324	0	-0.301848519023719	0.349530864908526	5
57.1453701691382	57.1234572465324	0	-0.333622047342006	0.35553496994783	5
56.9055770244468	57.1234572465324	0	-0.365395575660292	0.147515353574763	5
56.7696911490568	57.1234572465324	0	-0.397169103978578	0.0434030065030535	5
56.7392354361246	57.1234572465324	0	-0.428942632296864	0.0447208218890856	5
56.7683966461543	57.1234572465324	0	-0.460716160615151	0.10565556023703	5
57.6130659658462	57.1234572465324	0	0.447529148795498	0.0420795705183106	5
57.9345887329659	57.1234572465324	0	0.416665069568222	0.39446641686533	5
57.8780255355304	57.1234572465324	0	0.385800990340946	0.368767298657052	5
57.8387145394879	57.1234572465324	0	0.354936911113671	0.360320381841823	5
57.6465434347132	57.1234572465324	0	0.324072831886395	0.199013356294403	5
57.2694312548408	57.1234572465324	0	0.293208752659119	-0.147234744350682	5
57.4377169560244	57.1234572465324	0	0.262344673431844	0.051915036060221	5
57.269444245804	57.1234572465324	0	0.231480594204568	-0.0854935949329535	5
57.3555361785302	57.1234572465324	0	0.200616514977292	0.0314624170205691	5
57.1025259072683	57.1234572465324	0	0.169752435750016	-0.190683775014099	5
57.493855345598	57.1234572465324	0	0.138888356522741	0.231509742542941	5
57.3429239041156	57.1234572465324	0	0.108024277295465	0.11144238028778	5
57.2501833814996	57.1234572465324	0	0.0771601980681893	0.0495659368990087	5
56.8338032760869	57.1234572465324	0	0.0462961188409136	-0.335950089286408	5
56.8449928401503	57.1234572465324	0	0.0154320396136379	-0.293896445995712	5
57.0772738552407	57.1234572465324	0	-0.0154320396136379	-0.0307513516780255	5
57.0240430861925	57.1234572465324	0	-0.0462961188409136	-0.0531180414989563	5
57.4163648057113	57.1234572465324	0	-0.0771601980681893	0.370067757247137	5
57.0897029369408	57.1234572465324	0	-0.108024277295465	0.0742699677038939	5
57.4555212416462	57.1234572465324	0	-0.138888356522741	0.470952351636545	5
57.0712212469494	57.1234572465324	0	-0.169752435750016	0.117516436167037	5
56.7872022873447	57.1234572465324	0	-0.200616514977292	-0.135638444210354	5
57.1625127393789	57.1234572465324	0	-0.231480594204568	0.270536087051083	5
56.892161318907	57.1234572465324	0	-0.262344673431844	0.0310487458064655	5
56.8600072448085	57.1234572465324	0	-0.293208752659119	0.0297587509352368	5
57.0407726273298	57.1234572465324	0	-0.324072831886395	0.241388212683784	5
56.6933194938116	57.1234572465324	0	-0.354936911113671	-0.075200841607115	5
56.9388439461791	57.1234572465324	0	-0.385800990340946	0.201187689987713	5
56.5601674696487	57.1234572465324	0	-0.416665069568222	-0.146624707315434	5
56.7478341948633	57.1234572465324	0	-0.447529148795498	0.0719060971264336	5
57.617246503257	57.1234572465324	0	0.432472005025352	0.0613172516992833	5
57.2570724781113	57.1234572465324	0	0.402646349506362	-0.269031117927394	5
57.7164306908102	57.1234572465324	0	0.372820693987372	0.220152750290464	5
57.4709563831346	57.1234572465324	0	0.342995038468383	0.00450409813384303	5
57.2624771444825	57.1234572465324	0	0.313169382949393	-0.174149484999219	5
57.384685611572	57.1234572465324	0	0.283343727430403	-0.0221153623907393	5
57.4905363835956	57.1234572465324	0	0.253518071911413	0.113561065151816	5
57.8654769335444	57.1234572465324	0	0.223692416392424	0.518327270619636	5
57.0836750724109	57.1234572465324	0	0.193866760873434	-0.233648934994881	5
57.5009206042336	57.1234572465324	0	0.164041105354444	0.213422252346841	5
56.5359657224211	56.4935345006379	-0	0.134215449835454	-0.0917842280522376	6
56.2339583236944	56.4935345006379	-0	0.104389794316464	-0.363965971260032	6
56.5541531789737	56.4935345006379	-0	0.0745641387974745	-0.0139454604617113	6
56.8789288469064	56.4935345006379	-0	0.0447384832784847	0.340655862990012	6
56.6247156472882	56.4935345006379	-0	0.0149128277594949	0.116268318890799	6
56.5877522052009	56.4935345006379	-0	-0.0149128277594949	0.109130532322461	6
56.3698415960399	56.4935345006379	-0	-0.0447384832784847	-0.0789544213195638	6
56.7264100590575	56.4935345006379	-0	-0.0745641387974745	0.307439697217017	6
56.1331879432903	56.4935345006379	-0	-0.104389794316464	-0.255956763031183	6
56.407759542997	56.4935345006379	-0	-0.134215449835454	0.0484404921944792	6
56.4188054087076	56.4935345006379	-0	-0.164041105354444	0.089312013424124	6
56.7050196378814	56.4935345006379	-0	-0.193866760873434	0.405351898116889	6
56.1445812322488	56.4935345006379	-0	-0.223692416392424	-0.12526085199674	6
56.1925803139496	56.4935345006379	-0	-0.253518071911413	-0.0474361147769656	6
56.1911069642836	56.4935345006379	-0	-0.283343727430403	-0.0190838089238898	6
55.9368370483457	56.4935345006379	-0	-0.313169382949393	-0.243528069342801	6
56.0625880716585	56.4935345006379	-0	-0.342995038468383	-0.0879513905110352	6
55.9762691200596	56.4935345006379	-0	-0.372820693987372	-0.144444686590922	6
55.6079674182034	56.4935345006379	-0	-0.402646349506362	-0.482920732928207	6
56.0161311455616	56.4935345006379	-0	-0.432472005025352	-0.0449313500509498	6
56.9854944341402	56.4935345006379	-0	0.461187475900762	0.0307724576014956	6
57.1885297127242	56.4935345006379	-0	0.42938144308002	0.265613769006204	6
56.8984059634998	56.4935345006379	-0	0.397575410259278	0.00729605260262134	6
56.6500811975893	56.4935345006379	-0	0.365769377438536	-0.209222680487147	6
56.7512404003006	56.4935345006379	-0	0.333963344617793	-0.0762574449551088	6
56.7835337657003	56.4935345006379	-0	0.302157311797051	-0.0121580467346847	6
56.6496308804064	56.4935345006379	-0	0.270351278976309	-0.114254899207827	6
56.7079241451415	56.4935345006379	-0	0.238545246155567	-0.0241556016519905	6
56.4869755385191	56.4935345006379	-0	0.206739213334824	-0.21329817545368	6
57.0673983927472	56.4935345006379	-0	0.174933180514082	0.398930711595177	6
56.4211019492781	56.4935345006379	-0	0.14312714769334	-0.21555969905315	6
56.3014116576411	56.4935345006379	-0	0.111321114872598	-0.303443957869412	6
56.4847220869459	56.4935345006379	-0	0.0795150820518556	-0.088327495743847	6
56.580691078548	56.4935345006379	-0	0.0477090492311133	0.0394475286789377	6
56.4291582154565	56.4935345006379	-0	0.0159030164103711	-0.0802793015918234	6
56.4663742660528	56.4935345006379	-0	-0.0159030164103711	-0.0112572181747843	6
56.4721883365402	56.4935345006379	-0	-0.0477090492311133	0.0263628851334024	6
55.7909937989742	56.4935345006379	-0	-0.0795150820518556	-0.623025619611898	6
56.1663774272735	56.4935345006379	-0	-0.111321114872598	-0.215835958491874	6
56.0984025056796	56.4935345006379	-0	-0.14312714769334	-0.252004847264979	6
56.5000629776394	56.4935345006379	-0	-0.174933180514082	0.181461657515508	6
56.5765996746422	56.4935345006379	-0	-0.206739213334824	0.289804387339053	6
56.4484480498573	56.4935345006379	-0	-0.238545246155567	0.193458795374931	6
56.093982795176	56.4935345006379	-0	-0.270351278976309	-0.129200426485657	6
55.9749898249243	56.4935345006379	-0	-0.302157311797051	-0.216387363916574	6
56.407046756227	56.4935345006379	-0	-0.333963344617793	0.247475600206898	6
56.0386424001604	56.4935345006379	0	-0.365769377438536	-0.0891227230389934	6
56.2203002048559	56.4935345006379	0	-0.397575410259278	0.124341114477233	6
55.9267786928168	56.4935345006379	0	-0.42938144308002	-0.137374364741151	6
55.883581847382	56.4935345006379	0	-0.461187475900762	-0.148765177355141	6
56.5761594892175	56.4935345006379	0	0.451281457038374	-0.368656468458773	6
56.8968310583069	56.4935345006379	0	0.420158597932279	-0.0168620402633517	6
56.8045860795916	56.4935345006379	0	0.389035738826185	-0.0779841598725557	6
56.7176978249734	56.4935345006379	0	0.35791287972009	-0.133749555384617	6
56.9486383753753	56.4935345006379	0	0.326790020613995	0.128313854123388	6
56.4938393103682	56.4935345006379	0	0.2956671615079	-0.295362351777665	6
56.7597392156601	56.4935345006379	0	0.264544302401806	0.00166041262033245	6
56.8446783981049	56.4935345006379	0	0.233421443295711	0.117722454171252	6
56.6285220710183	56.4935345006379	0	0.202298584189616	-0.067311013809271	6
56.4208864980272	56.4935345006379	0	0.171175725083521	-0.243823727694287	6
56.5043497299157	56.4935345006379	0	0.140052865977426	-0.129237636699706	6
56.4733185324	56.4935345006379	0	0.108930006871332	-0.129145975109291	6
56.3877459984518	56.4935345006379	0	0.077807147765237	-0.183595649951325	6
56.4004592723941	56.4935345006379	0	0.0466842886591422	-0.139759516902966	6
56.8289442073615	56.4935345006379	0	0.0155614295530474	0.319848277170564	6
56.4870684983441	56.4935345006379	0	-0.0155614295530474	0.00909542725920173	6
56.2959076234769	56.4935345006379	0	-0.0466842886591422	-0.150942588501944	6
56.5122763518344	56.4935345006379	0	-0.077807147765237	0.0965489989617244	6
56.6736108486173	56.4935345006379	0	-0.108930006871332	0.289006354850657	6
56.3303250679799	56.4935345006379	0	-0.140052865977426	-0.0231565666806424	6
56.5079782787308	56.4935345006379	0	-0.171175725083521	0.185619503176407	6
56.3617895614651	56.4935345006379	0	-0.202298584189616	0.0705536450168146	6
55.9079691082247	56.4935345006379	0	-0.233421443295711	-0.352143949117507	6
56.3699569138692	56.4935345006379	0	-0.264544302401806	0.140966715633077	6
56.2389606338174	56.4935345006379	0	-0.2956671615079	0.041093294687393	6
56.0299663953413	56.4935345006379	0	-0.326790020613995	-0.136778084682603	6
56.2718410850971	56.4935345006379	0	-0.35791287972009	0.136219464179279	6
55.9752808737185	56.4935345006379	0	-0.389035738826185	-0.129217888093218	6
56.3264717002604	56.4935345006379	0	-0.420158597932279	0.253095797554748	6
56.4121552359033	56.4935345006379	0	-0.451281457038374	0.369902192303794	6
56.9876957208059	56.4935345006379	0	0.4659695517416	0.0281916684264108	6
57.0948165130776	56.4935345006379	0	0.433833720587007	0.167448291852646	6
57.0853044743822	56.4935345006379	0	0.401697889432414	0.190072084311834	6
56.7945551766168	56.4935345006379	0	0.369562058277821	-0.0685413822989562	6
56.9730166727673	56.4935345006379	0	0.337426227123228	0.142055945006123	6
56.8326591920722	56.4935345006379	0	0.305290395968635	0.0338342954656671	6
56.5835510252362	56.4935345006379	0	0.273154564814041	-0.183138040215782	6
56.7623782681607	56.4935345006379	0	0.241018733659448	0.027825033863337	6
56.6312611503208	56.4935345006379	0	0.208882902504855	-0.0711562528220289	6
56.6977498728691	56.4935345006379	0	0.176747071350262	0.027468300880892	6
56.5339171349696	56.4935345006379	0	0.144611240195669	-0.104228605864017	6
56.8216392166237	56.4935345006379	0	0.112475409041076	0.215629306944646	6
56.6167633533074	56.8320705318562	-0	0.0803395778864828	-0.295646756435288	7
56.9820715456739	56.8320705318562	-0	0.0482037467318897	0.101797267085801	7
56.8014016591215	56.8320705318562	-0	0.0160679155772966	-0.0467367883119695	7
56.8031534068243	56.8320705318562	-0	-0.0160679155772966	-0.0128492094546164	7
56.9416973663914	56.8320705318562	-0	-0.0482037467318897	0.157830581267109	7
56.9532941695695	56.8320705318562	-0	-0.0803395778864828	0.201563215599767	7
56.5269315018581	56.8320705318562	-0	-0.112475409041076	-0.192663620957042	7
56.7320193452069	56.8320705318562	-0	-0.144611240195669	0.0445600535463681	7
56.9483946912038	56.8320705318562	-0	-0.176747071350262	0.293071230697913	7
56.2833517131373	56.8320705318562	-0	-0.208882902504855	-0.339835916214008	7
56.9420104427497	56.8320705318562	-0	-0.241018733659448	0.350958644552968	7
56.7419403131535	56.8320705318562	-0	-0.273154564814041	0.183024346111401	7
56.3100854691059	56.8320705318562	-0	-0.305290395968635	-0.216694666781608	7
56.3614824610739	56.8320705318562	-0	-0.337426227123228	-0.133161843659059	7
56.7190932812457	56.8320705318562	-0	-0.369562058277821	0.256584807667374	7
56.5842716190507	56.8320705318562	-0	-0.401697889432414	0.153898976626993	7
56.2421841695383	56.8320705318562	-0	-0.433833720587007	-0.156052641730864	7
56.5368379479455	56.8320705318562	-0	-0.4659695517416	0.170736967830975	7
57.3965601221481	56.8320705318562	-0	0.460067874124306	0.104421716167648	7
56.8216135681391	56.8320705318562	-0	0.428339055219181	-0.438796018936284	7
57.3289332862109	56.8320705318562	-0	0.396610236314057	0.100252518040637	7
56.9078422896976	56.8320705318562	-0	0.364881417408932	-0.289109659567501	7
57.2921605778731	56.8320705318562	-0	0.333152598503808	0.126937447513128	7
56.9932736824394	56.8320705318562	-0	0.301423779598683	-0.140220629015452	7
57.1840818807639	56.8320705318562	-0	0.269694960693559	0.0823163882141869	7
57.2391967927094	56.8320705318562	-0	0.237966141788434	0.169160119064796	7
57.1351630835907	56.8320705318562	-0	0.206237322883309	0.0968552288512688	7
56.9322508649908	56.8320705318562	-0	0.174508503978185	-0.0743281708435176	7
57.4381885350132	56.8320705318562	-0	0.14277968507306	0.463338318083997	7
57.1431677715093	56.8320705318562	-0	0.111050866167936	0.2000463734852	7
56.6766833014004	56.8320705318562	-0	0.0793220472628113	-0.234709277718605	7
56.6534429353276	56.8320705318562	-0	0.0475932283576868	-0.226220824886202	7
56.8533855108518	56.8320705318562	-0	0.0158644094525623	0.00545056954304756	7
57.0059211287104	56.8320705318562	-0	-0.0158644094525623	0.18971500630684	7
57.0302821405156	56.8320705318562	-0	-0.0475932283576868	0.245804837017134	7
56.8948543530587	56.8320705318562	-0	-0.0793220472628113	0.142105868465392	7
56.8807093873147	56.8320705318562	-0	-0.111050866167936	0.159689721626436	7
56.7883694846453	56.8320705318562	-0	-0.14277968507306	0.0990786378621558	7
56.8013060871614	56.8320705318562	-0	-0.174508503978185	0.143744059283429	7
56.5032011970736	56.8320705318562	-0	-0.206237322883309	-0.122632011899279	7
56.5800594400884	56.8320705318562	-0	-0.237966141788434	-0.0140449499793782	7
56.3696123022503	56.8320705318562	-0	-0.269694960693559	-0.19276326891235	7
56.3629955394413	56.8320705318562	-0	-0.301423779598683	-0.167651212816218	7
56.639245536006	56.8320705318562	-0	-0.333152598503808	0.140327602653635	7
56.1998940767852	56.8320705318562	-0	-0.364881417408932	-0.267295037662056	7
56.4813020694648	56.8320705318562	-0	-0.396610236314057	0.0458417739227258	7
56.7771069102732	56.8320705318562	0	-0.428339055219181	0.373375433636247	7
56.4456611620549	56.8320705318562	0	-0.460067874124306	0.0736585043230002	7
57.2379466453246	56.8320705318562	0	0.458477151930014	-0.0526010384615519	7
57.040380399161	56.8320705318562	0	0.426858038003806	-0.218548170698977	7
57.1664023580852	56.8320705318562	0	0.395238924077598	-0.0609070978485687	7
57.5952910970824	56.8320705318562	0	0.36361981015139	0.399600755074857	7
57.2839189628617	56.8320705318562	0	0.332000696225182	0.119847734780329	7
57.1005255493183	56.8320705318562	0	0.300381582298975	-0.031926564836873	7
57.1925889687989	56.8320705318562	0	0.268762468372767	0.0917559685699468	7
57.5060728519582	56.8320705318562	0	0.237143354446559	0.436858965655493	7
57.2322650409725	56.8320705318562	0	0.205524240520351	0.194670268596023	7
56.6944350907927	56.8320705318562	0	0.173905126594143	-0.311540567657611	7
56.7404393035519	56.8320705318562	0	0.142286012667935	-0.233917240972195	7
56.7725261637051	56.8320705318562	0	0.110666898741727	-0.170211266892758	7
56.9247803117454	56.8320705318562	0	0.0790477848155196	0.0136619950737126	7
56.746431461707	56.8320705318562	0	0.0474286708893118	-0.133067741038501	7
56.8966773222901	56.8320705318562	0	0.0158095569631039	0.0487972334708598	7
57.0569260282324	56.8320705318562	0	-0.0158095569631039	0.240665053339373	7
56.5474370545524	56.8320705318562	0	-0.0474286708893118	-0.237204806414475	7
56.9796125456911	56.8320705318562	0	-0.0790477848155196	0.226589798650474	7
56.8050692543977	56.8320705318562	0	-0.110666898741727	0.0836656212832207	7
56.4613272754516	56.8320705318562	0	-0.142286012667935	-0.2284572437366	7
56.7920799648547	56.8320705318562	0	-0.173905126594143	0.133914559592706	7
56.6301019615372	56.8320705318562	0	-0.205524240520351	0.00355567020138816	7
57.0063635455915	56.8320705318562	0	-0.237143354446559	0.411436368181898	7
56.2187496252155	56.8320705318562	0	-0.268762468372767	-0.344558438267859	7
56.6637867332978	56.8320705318562	0	-0.300381582298975	0.132097783740608	7
56.6538139300755	56.8320705318562	0	-0.332000696225182	0.153744094444494	7
56.603771818471	56.8320705318562	0	-0.36361981015139	0.135321096766186	7
56.2618027579516	56.8320705318562	0	-0.395238924077598	-0.175028849826925	7
56.6325657974845	56.8320705318562	0	-0.426858038003806	0.227353303632104	7
56.2119589880435	56.8320705318562	0	-0.458477151930014	-0.161634391882628	7
57.1027162771818	56.8320705318562	0	0.446547521925796	-0.175901776600181	7
56.9901593970273	56.8320705318562	0	0.415751141103328	-0.25766227593221	7
57.2854452746807	56.8320705318562	0	0.384954760280859	0.0684199825436849	7
57.118862079663	56.8320705318562	0	0.35415837945839	-0.06736683165157	7
57.5120436702875	56.8320705318562	0	0.323361998635922	0.356611139795379	7
57.5561386707516	56.8320705318562	0	0.292565617813453	0.431502521081971	7
56.9869316920212	56.8320705318562	0	0.261769236990984	-0.106908076825924	7
56.8551524643999	56.8320705318562	0	0.230972856168515	-0.207890923624792	7
57.2063708044332	56.8320705318562	0	0.200176475346047	0.174123797231006	7
56.9665778891376	56.8320705318562	0	0.169380094523578	-0.0348727372421218	7
56.593833409046	56.8320705318562	0	0.138583713701109	-0.376820836511227	7
57.3274569487209	56.8320705318562	0	0.107787332878641	0.387599083986135	7
56.8183269296911	56.8320705318562	0	0.0769909520561718	-0.0907345542212152	7
56.8435011621146	56.8320705318562	0	0.0461945712337031	-0.0347639409752488	7
56.9627389459927	57.1326978852907	-0	0.0153981904112344	-0.185357129709288	8
57.0077029758616	57.1326978852907	-0	-0.0153981904112344	-0.109596719017874	8
57.1301463364231	57.1326978852907	-0	-0.0461945712337031	0.0436430223660551	8
57.11313864768	57.1326978852907	-0	-0.0769909520561718	0.0574317144453907	8
56.7994539997045	57.1326978852907	-0	-0.107787332878641	-0.225456552707605	8
57.1118169466674	57.1326978852907	-0	-0.138583713701109	0.11770277507778	8
56.5042519521023	57.1326978852907	-0	-0.169380094523578	-0.459065838664836	8
56.6878347591365	57.1326978852907	-0	-0.200176475346047	-0.244686650808163	8
56.8225011571318	57.1326978852907	-0	-0.230972856168515	-0.079223871990453	8
56.9522750913369	57.1326978852907	-0	-0.261769236990984	0.0813464430371348	8
57.0024847899771	57.1326978852907	-0	-0.292565617813453	0.162352522499842	8
56.74574656562	57.1326978852907	-0	-0.323361998635922	-0.0635893210348344	8
56.7532039203557	57.1326978852907	-0	-0.35415837945839	-0.0253355854766695	8
56.704777357546	57.1326978852907	-0	-0.384954760280859	-0.0429657674639255	8
56.5662211033189	57.1326978852907	-0	-0.415751141103328	-0.150725640868538	8
56.8357008143945	57.1326978852907	-0	-0.446547521925796	0.149550451029597	8
57.6015034754471	57.1326978852907	-0	0.458794000896834	0.0100115892595671	8
57.7011685107188	57.1326978852907	-0	0.427153035317742	0.141317590110355	8
57.3664397089885	57.1326978852907	-0	0.39551206973865	-0.161770246040929	8
57.4229276287356	57.1326978852907	-0	0.363871104159558	-0.0736413607146468	8
57.5415886369486	57.1326978852907	-0	0.332230138580466	0.076660613077433	8
57.627820000432	57.1326978852907	-0	0.300589173001374	0.19453294213985	8
57.3922022260584	57.1326978852907	-0	0.268948207422282	-0.00944386665460811	8
57.0835397676629	57.1326978852907	-0	0.23730724184319	-0.286465359471036	8
57.4534222181892	57.1326978852907	-0	0.205666276264098	0.11505805663439	8
57.3255205464874	57.1326978852907	-0	0.174025310685006	0.0187973505116551	8
57.2254816299956	57.1326978852907	-0	0.142384345105914	-0.0496006004010885	8
56.8503895841665	57.1326978852907	-0	0.110743379526822	-0.393051680651079	8
57.2655250392275	57.1326978852907	-0	0.07910241394773	0.0537247399890687	8
57.3609290355965	57.1326978852907	-0	0.047461448368638	0.180769701937092	8
57.3170135906606	57.1326978852907	-0	0.015820482789546	0.168495222580301	8
57.2116220907067	57.1326978852907	-0	-0.015820482789546	0.094744688205469	8
57.0861040324539	57.1326978852907	-0	-0.047461448368638	0.000867595531836096	8
56.8836937348258	57.1326978852907	-0	-0.07910241394773	-0.16990173651721	8
57.3248794347289	57.1326978852907	-0	-0.110743379526822	0.302924928965019	8
56.7920049969066	57.1326978852907	-0	-0.142384345105914	-0.198308543278226	8
56.7835929411418	57.1326978852907	-0	-0.174025310685006	-0.17507963346395	8
57.1977967211101	57.1326978852907	-0	-0.205666276264098	0.270765112083424	8
56.9087286637485	57.1326978852907	-0	-0.23730724184319	0.0133380203009456	8
56.8024005725607	57.1326978852907	-0	-0.268948207422282	-0.0613491053077495	8
56.7564390506341	57.1326978852907	-0	-0.300589173001374	-0.0756696616552401	8
56.7143562978103	57.1326978852907	-0	-0.332230138580466	-0.0861114488999251	8
56.6581826068105	57.1326978852907	-0	-0.363871104159558	-0.110644174320728	8
56.8482393738379	57.1326978852907	-0	-0.39551206973865	0.111053558285799	8
56.5170008480257	57.1326978852907	-0	-0.427153035317742	-0.188544001947255	8
56.8449154302321	57.1326978852907	-0	-0.458794000896834	0.171011545838175	8
57.3527379104899	57.1326978852907	0	0.446056777616707	-0.226016752417573	8
57.640252998342	57.1326978852907	0	0.415294241229348	0.0922608718219581	8
57.732132054946	57.1326978852907	0	0.384531704841989	0.214902464813265	8
57.4661449895681	57.1326978852907	0	0.35376916845463	-0.0203220641772272	8
57.5625254607655	57.1326978852907	0	0.323006632067271	0.106820943407465	8
57.176949774103	57.1326978852907	0	0.292244095679911	-0.247992206867604	8
57.2337655648456	57.1326978852907	0	0.261481559292552	-0.160413879737668	8
57.4178110374928	57.1326978852907	0	0.230719022905193	0.0543941292968678	8
57.3502737029984	57.1326978852907	0	0.199956486517834	0.0176193311898706	8
57.3890455272322	57.1326978852907	0	0.169193950130475	0.0871536918109541	8
57.130512625046	57.1326978852907	0	0.138431413743116	-0.140616673987855	8
56.8149973922147	57.1326978852907	0	0.107668877355757	-0.42536937043182	8
57.2269852582358	57.1326978852907	0	0.0769063409683978	0.0173810319766683	8
56.8754411554223	57.1326978852907	0	0.0461438045810387	-0.303400534449471	8
57.1875503742945	57.1326978852907	0	0.0153812681936796	0.0394712208100948	8
56.8785432400086	57.1326978852907	0	-0.0153812681936796	-0.238773377088482	8
57.2479740866637	57.1326978852907	0	-0.0461438045810387	0.161420005954001	8
57.0211071017126	57.1326978852907	0	-0.0769063409683978	-0.034684442609756	8
56.7989815505351	57.1326978852907	0	-0.107668877355757	-0.226047457399857	8
56.8269452032769	57.1326978852907	0	-0.138431413743116	-0.167321268270724	8
57.4665797176513	57.1326978852907	0	-0.169193950130475	0.503075782491061	8
57.0483960542802	57.1326978852907	0	-0.199956486517834	0.115654655507311	8
56.9140848769806	57.1326978852907	0	-0.230719022905193	0.0121060145950313	8
56.6781478997734	57.1326978852907	0	-0.261481559292552	-0.193068426224749	8
57.1861950514125	57.1326978852907	0	-0.292244095679911	0.345741261801704	8
56.8688430122348	57.1326978852907	0	-0.323006632067271	0.0591517590113157	8
56.9429867437231	57.1326978852907	0	-0.35376916845463	0.164058026886976	8
56.5381846093802	57.1326978852907	0	-0.384531704841989	-0.209981571068528	8
56.5425345143768	57.1326978852907	0	-0.415294241229348	-0.174869129684581	8
56.6947427181848	57.1326978852907	0	-0.446056777616707	0.00810161051075585	8
57.9298049023144	57.1326978852907	0	0.452708362087412	0.344398654936232	8
57.5903024596021	57.1326978852907	0	0.421487095736556	0.0361174785748057	8
57.6714382125192	57.1326978852907	0	0.3902658293857	0.148474497842811	8
57.1959561648794	57.1326978852907	0	0.359044563034844	-0.295786283446181	8
57.3806569536065	57.1326978852907	0	0.327823296683988	-0.0798642283682643	8
57.8248231769434	57.1326978852907	0	0.296602030333132	0.395523261319566	8
57.5405605371967	57.1326978852907	0	0.265380763982276	0.14248188792371	8
57.4468226303124	57.1326978852907	0	0.23415949763142	0.0799652473902161	8
57.3689228836924	57.1326978852907	0	0.202938231280564	0.0332867671211435	8
57.2041475177899	57.1326978852907	0	0.171716964929708	-0.100267332430544	8
57.6418887245761	57.1326978852907	0	0.140495698578852	0.368695140706487	8
57.1830856786461	57.1326978852907	0	0.109274432227996	-0.0588866388726856	8
56.9063205012309	57.1326978852907	0	0.0780531658771401	-0.304430549936971	8
57.1570843203226	57.1326978852907	0	0.046831899526284	-0.022445464494445	8
57.2813283125432	57.1326978852907	0	0.015610633175428	0.133019794077031	8
56.8866582587774	57.1326978852907	0	-0.015610633175428	-0.230428993337948	8
58.6618682269087	58.3859071753677	-0	-0.046831899526284	0.322792951067216	9
58.1271671302989	58.3859071753677	-0	-0.0780531658771401	-0.180686879191747	9
58.2430222701348	58.3859071753677	-0	-0.109274432227996	-0.0336104730049663	9
57.9562808721684	58.3859071753677	-0	-0.140495698578852	-0.289130604620499	9
58.4382781910792	58.3859071753677	-0	-0.171716964929708	0.224087980641158	9
58.2256863231037	58.3859071753677	-0	-0.202938231280564	0.0427173790165077	9
58.1206581834183	58.3859071753677	-0	-0.23415949763142	-0.0310894943180372	9
58.02694867139	58.3859071753677	-0	-0.265380763982276	-0.0935777399954934	9
58.0916008334108	58.3859071753677	-0	-0.296602030333132	0.00229568837620585	9
58.0474648127359	58.3859071753677	-0	-0.327823296683988	-0.0106190659478813	9
58.1416989119275	58.3859071753677	-0	-0.359044563034844	0.114836299594551	9
57.8560662038764	58.3859071753677	-0	-0.3902658293857	-0.139575142105618	9
58.2501501227868	58.3859071753677	-0	-0.421487095736556	0.28573004315566	9
57.9621887200812	58.3859071753677	-0	-0.452708362087412	0.0289899068008923	9
58.8299675981411	58.3859071753677	-0	0.449355481016659	-0.0052950582433329	9
59.1359198977484	58.3859071753677	-0	0.418365447843096	0.331647274537602	9
58.6086955139075	58.3859071753677	-0	0.387375414669534	-0.1645870761298	9
58.9576655549146	58.3859071753677	-0	0.356385381495971	0.215372998050899	9
58.7763485302647	58.3859071753677	-0	0.325395348322408	0.0650460065745629	9
58.4885864858874	58.3859071753677	-0	0.294405315148846	-0.191726004629192	9
58.7399289189924	58.3859071753677	-0	0.263415281975283	0.0906064616494147	9
59.0426621781693	58.3859071753677	-0	0.23242524880172	0.424329753999839	9
58.6407238188964	58.3859071753677	-0	0.201435215628158	0.0533814279004717	9
58.5916435261251	58.3859071753677	-0	0.170445182454595	0.0352911683027812	9
58.2076183945381	58.3859071753677	-0	0.139455149281032	-0.317743930110685	9
58.8724660819033	58.3859071753677	-0	0.108465116107469	0.378093790428087	9
58.5362598449234	58.3859071753677	-0	0.0774750829339068	0.0728775866217433	9
58.2873996841564	58.3859071753677	-0	0.0464850497603441	-0.144992540971731	9
58.1113857806629	58.3859071753677	-0	0.0154950165867814	-0.290016411291664	9
58.4101757646699	58.3859071753677	-0	-0.0154950165867814	0.0397636058889335	9
58.5917681035434	58.3859071753677	-0	-0.0464850497603441	0.252345977935977	9
58.1896977763311	58.3859071753677	-0	-0.0774750829339068	-0.118734316102757	9
57.9899869503001	58.3859071753677	-0	-0.108465116107469	-0.287455108960165	9
58.099642333059	58.3859071753677	-0	-0.139455149281032	-0.146809693027712	9
58.575518246889	58.3859071753677	-0	-0.170445182454595	0.360056253975802	9
57.7400185027587	58.3859071753677	-0	-0.201435215628158	-0.444453456980865	9
58.2650764361938	58.3859071753677	-0	-0.23242524880172	0.111594509627749	9
58.016897819425	58.3859071753677	-0	-0.263415281975283	-0.105594073967499	9
58.0153619461913	58.3859071753677	-0	-0.294405315148846	-0.0761399140276052	9
58.2392272622093	58.3859071753677	-0	-0.325395348322408	0.178715435163938	9
57.9639213152048	58.3859071753677	-0	-0.356385381495971	-0.0656004786670079	9
57.9003166416307	58.3859071753677	-0	-0.387375414669534	-0.0982151190675347	9
58.0005469610543	58.3859071753677	-0	-0.418365447843096	0.0330052335296859	9
58.1788124913682	58.3859071753677	-0	-0.449355481016659	0.242260797017145	9
58.6502014399595	58.3859071753677	-0	0.453248140729712	-0.188953876138008	9
58.6748043568306	58.3859071753677	-0	0.421989648265594	-0.133092466802743	9
58.8086246555546	58.3859071753677	0	0.390731155801476	0.0319863243854201	9
58.2436679268008	58.3859071753677	0	0.359472663337358	-0.501711911904349	9
58.9555636239114	58.3859071753677	0	0.32821417087324	0.241442277670422	9
58.5559234179197	58.3859071753677	0	0.296955678409122	-0.126939435857204	9
58.9977375042403	58.3859071753677	0	0.265697185945004	0.346133142927567	9
58.6721643562627	58.3859071753677	0	0.234438693480886	0.0518184874140653	9
58.5905309568606	58.3859071753677	0	0.203180201016768	0.00144358047608293	9
58.6372995502063	58.3859071753677	0	0.17192170855265	0.0794706662858636	9
58.3536595561112	58.3859071753677	0	0.140663216088531	-0.172910835345052	9
58.1136343319906	58.3859071753677	0	0.109404723624413	-0.381677567001575	9
58.360145976044	58.3859071753677	0	0.0781462311602952	-0.10390743048401	9
58.4951608548106	58.3859071753677	0	0.0468877386961771	0.06236594074671	9
58.4017595086704	58.3859071753677	0	0.015629246232059	0.000223087070614501	9
58.2672215517871	58.3859071753677	0	-0.015629246232059	-0.10305637734863	9
58.1517729174083	58.3859071753677	0	-0.0468877386961771	-0.187246519263228	9
57.9233448560803	58.3859071753677	0	-0.0781462311602952	-0.384416088127126	9
58.141259416129	58.3859071753677	0	-0.109404723624413	-0.135243035614349	9
58.1360055284292	58.3859071753677	0	-0.140663216088531	-0.10923843084998	9
58.1768196357749	58.3859071753677	0	-0.17192170855265	-0.0371658310402262	9
58.4406500671281	58.3859071753677	0	-0.203180201016768	0.25792309277709	9
58.0811551882731	58.3859071753677	0	-0.234438693480886	-0.0703132936138135	9
57.8980635351392	58.3859071753677	0	-0.265697185945004	-0.222146454283564	9
58.1893498100347	58.3859071753677	0	-0.296955678409122	0.100398313076031	9
58.2170693952101	58.3859071753677	0	-0.32821417087324	0.159376390715602	9
58.0151723543101	58.3859071753677	0	-0.359472663337358	-0.0112621577202936	9
57.7512847538518	58.3859071753677	0	-0.390731155801476	-0.243891265714437	9
58.1982860808658	58.3859071753677	0	-0.421989648265594	0.234368553763697	9
57.8862718236903	58.3859071753677	0	-0.453248140729712	-0.0463872109477341	9
58.7448228899191	58.3859071753677	0	0.473449504421209	-0.114533789869903	9
58.5883389094697	58.3859071753677	0	0.440797814461126	-0.23836608035913	9
58.4583723673743	58.3859071753677	0	0.408146124501043	-0.335680932494505	9
58.699114872218	58.3859071753677	0	0.375494434540959	-0.0622867376906944	9
58.9870899610677	58.3859071753677	0	0.342842744580876	0.258340041119083	9
58.5980627538501	58.3859071753677	0	0.310191054620792	-0.098035476138428	9
59.3875511572886	58.3859071753677	0	0.277539364660709	0.724104617260145	9
59.0447802906796	58.3859071753677	0	0.244887674700626	0.413985440611191	9
58.9262538879484	58.3859071753677	0	0.212235984740542	0.328110727840106	9
58.5639326368548	58.3859071753677	0	0.179584294780459	-0.00155883329343838	9
58.4417189377802	58.3859071753677	0	0.146932604820375	-0.0911208424078813	9
58.156019952844	58.3859071753677	0	0.114280914860292	-0.344168137384025	9
58.79620342583	58.3859071753677	0	0.0816292249002085	0.328667025562077	9
58.3287882639176	58.3859071753677	0	0.0489775349401251	-0.106096446390312	9
58.892003750946	58.3859071753677	0	0.0163258449800417	0.489770730598255	9
58.3218486378535	58.3859071753677	0	-0.0163258449800417	-0.0477326925341699	9
58.1772696493731	58.3859071753677	0	-0.0489775349401251	-0.159659991054527	9
58.6015114704922	58.3859071753677	0	-0.0816292249002085	0.297233520024653	9
58.1768860514402	58.0725983495114	-0	-0.114280914860292	0.218568616789087	10
58.12930806259	58.0725983495114	-0	-0.146932604820375	0.203642317898924	10
57.9488122977029	58.0725983495114	-0	-0.179584294780459	0.0557982429719673	10
57.8325699515907	58.0725983495114	-0	-0.212235984740542	-0.0277924131802221	10
57.4881185990699	58.0725983495114	-0	-0.244887674700626	-0.339592075740845	10
57.8628448367951	58.0725983495114	-0	-0.277539364660709	0.0677858519443598	10
57.5214226995892	58.0725983495114	-0	-0.310191054620792	-0.240984595301383	10
57.9766974823144	58.0725983495114	-0	-0.342842744580876	0.246941877383829	10
57.740347660386	58.0725983495114	-0	-0.375494434540959	0.0432437454155364	10
57.8314904836561	58.0725983495114	-0	-0.408146124501043	0.167038258645694	10
57.7251301410134	58.0725983495114	-0	-0.440797814461126	0.0933296059631181	10
57.64457049209	58.0725983495114	-0	-0.473449504421209	0.0454216469997521	10
58.5531443816672	58.0725983495114	-0	0.448559602536484	0.0319864296192472	10
58.4001894704018	58.0725983495114	-0	0.417624457533968	-0.0900333366435562	10
58.4055099214656	58.0725983495114	-0	0.386689312531452	-0.0537777405773148	10
58.0057768701815	58.0725983495114	-0	0.355754167528936	-0.422575646858898	10
58.5759230064171	58.0725983495114	-0	0.32481902252642	0.178505634379275	10
58.5128480218111	58.0725983495114	-0	0.293883877523904	0.146365794775788	10
58.3244070864431	58.0725983495114	-0	0.262948732521387	-0.0111399955897391	10
58.3790756337509	58.0725983495114	-0	0.232013587518871	0.0744636967206355	10
58.3023829675325	58.0725983495114	-0	0.201078442516355	0.0287061755046823	10
58.361886480508	58.0725983495114	-0	0.170143297513839	0.119144833482697	10
58.7523770773189	58.0725983495114	-0	0.139208152511323	0.540570575296189	10
58.2594191042644	58.0725983495114	-0	0.108273007508807	0.0785477472441369	10
58.2258153908996	58.0725983495114	-0	0.0773378625062904	0.0758791788818431	10
58.1334128156117	58.0725983495114	-0	0.0464027175037742	0.0144117485965325	10
58.555849357661	58.0725983495114	-0	0.0154675725012581	0.467783435648347	10
58.2079741937541	58.0725983495114	-0	-0.0154675725012581	0.150843416743967	10
58.2195929347982	58.0725983495114	-0	-0.0464027175037742	0.193397302790598	10
57.6757358105046	58.0725983495114	-0	-0.0773378625062904	-0.319524676500505	10
57.9018086428706	58.0725983495114	-0	-0.108273007508807	-0.0625166991319775	10
58.4154092251525	58.0725983495114	-0	-0.139208152511323	0.482019028152412	10
57.7848671764543	58.0725983495114	-0	-0.170143297513839	-0.117587875543292	10
57.722801495701	58.0725983495114	-0	-0.201078442516355	-0.148718411294096	10
57.9685074588157	58.0725983495114	-0	-0.232013587518871	0.127922696823111	10
58.0315599215646	58.0725983495114	-0	-0.262948732521387	0.221910304574567	10
57.8393838195541	58.0725983495114	-0	-0.293883877523904	0.0606693475666211	10
57.7171175580517	58.0725983495114	-0	-0.32481902252642	-0.0306617689332562	10
57.5664893445879	58.0725983495114	-0	-0.355754167528936	-0.150354837394628	10
58.0383643766406	58.0725983495114	-0	-0.386689312531452	0.352455339660645	10
57.1607977908353	58.0725983495114	-0	-0.417624457533968	-0.494176101142107	10
57.3391176393506	58.0725983495114	-0	-0.448559602536484	-0.284921107624352	10
58.9401724714165	58.0725983495114	-0	0.445991089942838	0.421583031962222	10
58.7050444483122	58.0725983495114	-0	0.415233083739884	0.217213015060881	10
58.3548800230666	58.0725983495114	-0	0.38447507753693	-0.102193403981766	10
58.61299241577	58.0725983495114	-0	0.353717071333975	0.186676994924553	10
58.7505282430408	58.0725983495114	0	0.322959065131021	0.354970828398384	10
58.1388575251818	58.0725983495114	0	0.292201058928067	-0.225941883257671	10
58.0984026042991	58.0725983495114	0	0.261443052725112	-0.235638797937447	10
58.3417064988876	58.0725983495114	0	0.230685046522158	0.0384231028540643	10
58.4644079147017	58.0725983495114	0	0.199927040319203	0.19188252487103	10
58.2279949641369	58.0725983495114	0	0.169169034116249	-0.0137724194907738	10
58.2128539438503	58.0725983495114	0	0.138411027913295	0.00184456642557859	10
58.3192039770838	58.0725983495114	0	0.10765302171034	0.138952605862024	10
57.9306822687169	58.0725983495114	0	0.0768950155073859	-0.218811096301862	10
58.0119634961958	58.0725983495114	0	0.0461370093044316	-0.106771862620008	10
57.757652647131	58.0725983495114	0	0.0153790031014772	-0.330324705481907	10
57.7080348920946	58.0725983495114	0	-0.0153790031014772	-0.349184454315334	10
58.0208721020835	58.0725983495114	0	-0.0461370093044316	-0.00558923812345418	10
57.8128513058501	58.0725983495114	0	-0.0768950155073859	-0.182852028153979	10
57.7679926910724	58.0725983495114	0	-0.10765302171034	-0.196952636728664	10
57.4667505148364	58.0725983495114	0	-0.138411027913295	-0.467436806761725	10
57.6593048849154	58.0725983495114	0	-0.169169034116249	-0.244124430479798	10
57.5937030849658	58.0725983495114	0	-0.199927040319203	-0.278968224226427	10
57.8410202180429	58.0725983495114	0	-0.230685046522158	-0.000893084946401545	10
57.9871588519931	58.0725983495114	0	-0.261443052725112	0.176003555206743	10
57.6935724299165	58.0725983495114	0	-0.292201058928067	-0.0868248606669001	10
57.9743094551731	58.0725983495114	0	-0.322959065131021	0.224670170792717	10
57.8494475488298	58.0725983495114	0	-0.353717071333975	0.130566270652336	10
57.584084552596	58.0725983495114	0	-0.38447507753693	-0.104038719378487	10
57.7837993542898	58.0725983495114	0	-0.415233083739884	0.126434088518275	10
57.9790136608516	58.0725983495114	0	-0.445991089942838	0.352406401282999	10
58.8382481903434	58.0725983495114	0	0.46315506394449	0.302494776887475	10
58.607721746873	58.0725983495114	0	0.431213335396594	0.103910061964973	10
58.0866257685209	58.0725983495114	0	0.399271606848698	-0.385244187839177	10
58.2263562858297	58.0725983495114	0	0.367329878300803	-0.213571941982499	10
58.3829609481414	58.0725983495114	0	0.335388149752907	-0.025025551122964	10
58.0193815968529	58.0725983495114	0	0.303446421205011	-0.35666317386353	10
58.3409751326523	58.0725983495114	0	0.271504692657115	-0.00312790951627684	10
58.0971136196133	58.0725983495114	0	0.239562964109219	-0.215047694007326	10
58.3779031848615	58.0725983495114	0	0.207621235561323	0.0976835997887763	10
58.3288863101932	58.0725983495114	0	0.175679507013427	0.0806084536683945	10
58.1566667686786	58.0725983495114	0	0.143737778465531	-0.0596693592983349	10
58.1581015631354	58.0725983495114	0	0.111796049917636	-0.0262928362937064	10
58.2557396592371	58.0725983495114	0	0.0798543213697397	0.103286988355909	10
57.9596573643577	58.0725983495114	0	0.0479125928218438	-0.160853577975538	10
58.2014889727432	58.0725983495114	0	0.0159708642739479	0.11291975895787	10
57.8521768060343	58.0725983495114	0	-0.0159708642739479	-0.204450679203146	10
57.9076770229996	58.0725983495114	0	-0.0479125928218438	-0.117008733689952	10
57.9396345358798	58.0725983495114	0	-0.0798543213697397	-0.0531094922619063	10
57.925270308174	58.0725983495114	0	-0.111796049917636	-0.0355319914197656	10
57.6227194513879	58.0725983495114	0	-0.143737778465531	-0.306141119657997	10
55.8500232557744	56.4771910361511	-0	-0.175679507013427	-0.451488273363292	11
56.1715839034649	56.4771910361511	-0	-0.207621235561323	-0.0979858971249028	11
56.6248851586487	56.4771910361511	-0	-0.239562964109219	0.387257086606859	11
56.3958901624809	56.4771910361511	-0	-0.271504692657115	0.190203818986883	11
56.1555074242624	56.4771910361511	-0	-0.303446421205011	-0.0182371906836448	11
56.1939726377352	56.4771910361511	-0	-0.335388149752907	0.0521697513370173	11
55.8649389137277	56.4771910361511	-0	-0.367329878300803	-0.244922244122562	11
55.8771110699362	56.4771910361511	-0	-0.399271606848698	-0.200808359366212	11
55.9481932078163	56.4771910361511	-0	-0.431213335396594	-0.0977844929381666	11
56.1585120923497	56.4771910361511	-0	-0.46315506394449	0.144476120143111	11
56.9542953526429	56.4771910361511	-0	0.443264982687179	0.0338393338046178	11
57.4989985794196	56.4771910361511	-0	0.412694983881167	0.609112559387352	11
57.1245613500791	56.4771910361511	-0	0.382124985075155	0.265245328852861	11
56.8839522154822	56.4771910361511	-0	0.351554986269142	0.0552061930619774	11
56.8067107627205	56.4771910361511	-0	0.32098498746313	0.0085347391062756	11
56.4769895974083	56.4771910361511	-0	0.290414988657118	-0.290616427399906	11
56.1853135984756	56.4771910361511	-0	0.259844989851105	-0.551722427526642	11
56.2008935544222	56.4771910361511	-0	0.229274991045093	-0.505572472774025	11
56.9033410798905	56.4771910361511	-0	0.19870499223908	0.227445051500347	11
56.4840602758634	56.4771910361511	-0	0.168134993433068	-0.1612657537208	11
56.2206733131581	56.4771910361511	-0	0.137564994627056	-0.394082717620023	11
56.3520897606169	56.4771910361511	-0	0.106994995821043	-0.232096271355274	11
56.4831595377734	56.4771910361511	-0	0.0764249970150309	-0.0704564953926819	11
56.7013730562118	56.4771910361511	-0	0.0458549982090186	0.178327021851683	11
56.8084826537707	56.4771910361511	-0	0.0152849994030062	0.316006618216616	11
56.6096626436891	56.4771910361511	-0	-0.0152849994030062	0.14775660694105	11
56.5933066650013	56.4771910361511	-0	-0.0458549982090186	0.161970627059241	11
56.311702726647	56.4771910361511	-0	-0.0764249970150309	-0.0890633124890824	11
56.4048879468039	56.4771910361511	-0	-0.106994995821043	0.034691906473841	11
56.5573427275072	56.4771910361511	-0	-0.137564994627056	0.217716685983121	11
56.4970952888612	56.4771910361511	-0	-0.168134993433068	0.188039246143205	11
56.3036012640816	56.4771910361511	-0	-0.19870499223908	0.0251152201696326	11
56.1890912733071	56.4771910361511	-0	-0.229274991045093	-0.058824771798936	11
55.9469830393898	56.4771910361511	-0	-0.259844989851105	-0.270363006910166	11
56.4877775708529	56.4771910361511	-0	-0.290414988657118	0.301001523358979	11
56.0344156362713	56.4771910361511	-0	-0.32098498746313	-0.12179041241662	11
55.9601969048165	56.4771910361511	-0	-0.351554986269142	-0.165439145065413	11
56.20421706138	56.4771910361511	-0	-0.382124985075155	0.109151010304109	11
55.8529955976525	56.4771910361511	-0	-0.412694983881167	-0.211500454617423	11
55.9384405018245	56.4771910361511	-0	-0.443264982687179	-0.0954855516394157	11
56.7836776507584	56.4771910361511	-0	0.449648524438546	-0.143161909831245	11
56.8003917470648	56.4771910361511	-0	0.418638281373818	-0.0954375704601328	11
56.8533580958377	56.4771910361511	-0	0.387628038309091	-0.0114609786224343	11
57.0610585172075	56.4771910361511	-0	0.356617795244364	0.227249685812093	11
56.9915594580153	56.4771910361511	-0	0.325607552179637	0.188760869684562	11
56.7820266959621	56.4771910361511	-0	0.294597309114909	0.0102383506960745	11
57.0688452182636	56.4771910361511	0	0.263587066050182	0.328067116062362	11
56.8467712585359	56.4771910361511	0	0.232576822985455	0.137003399399389	11
56.670921433936	56.4771910361511	0	0.201566579920727	-0.00783618213583469	11
56.6305265260559	56.4771910361511	0	0.170556336856	-0.0172208469511749	11
56.685495471853	56.4771910361511	0	0.139546093791273	0.0687583419106227	11
56.6539329964163	56.4771910361511	0	0.108535850726546	0.0682061095386856	11
56.8019840780168	56.4771910361511	0	0.0775256076618182	0.247267434203848	11
56.7878960475306	56.4771910361511	0	0.0465153645970909	0.264189646782447	11
56.3615807676267	56.4771910361511	0	0.0155051215323636	-0.131115390056781	11
56.5508998948226	56.4771910361511	0	-0.0155051215323636	0.0892139802039148	11
56.4393608827331	56.4771910361511	0	-0.0465153645970909	0.00868521117910285	11
56.6450177301656	56.4771910361511	0	-0.0775256076618182	0.245352301676341	11
56.3019065945344	56.4771910361511	0	-0.108535850726546	-0.066748590890116	11
56.7678808169742	56.4771910361511	0	-0.139546093791273	0.430235874614359	11
56.3709855661293	56.4771910361511	0	-0.170556336856	0.0643508668341683	11
56.2712886779363	56.4771910361511	0	-0.201566579920727	-0.00433577829408799	11
56.4278314488181	56.4771910361511	0	-0.232576822985455	0.183217235652432	11
56.090963392003	56.4771910361511	0	-0.263587066050182	-0.122640578097869	11
55.8285791953896	56.4771910361511	0	-0.294597309114909	-0.354014531646624	11
56.2219177730582	56.4771910361511	0	-0.325607552179637	0.0703342890867368	11
56.2936342958514	56.4771910361511	0	-0.356617795244364	0.173061054944674	11
56.2294022967983	56.4771910361511	0	-0.387628038309091	0.13983929895629	11
55.9816428253641	56.4771910361511	0	-0.418638281373818	-0.0769099294131601	11
56.0274733434465	56.4771910361511	0	-0.449648524438546	-6.91682660255662e-05	11
56.7037616801334	56.4771910361511	0	0.437660506865638	-0.211089862883323	11
57.0373655865646	56.4771910361511	0	0.407477023633525	0.152697526779973	11
57.2401487201838	56.4771910361511	0	0.377293540401412	0.385664143631254	11
56.814644330289	56.4771910361511	0	0.347110057169299	-0.00965676303142998	11
56.6417884433734	56.4771910361511	0	0.316926573937186	-0.152329166714828	11
57.0256689807313	56.4771910361511	0	0.286743090705073	0.261734853875095	11
56.4874743068935	56.4771910361511	0	0.25655960747296	-0.246276336730508	11
56.6255295553889	56.4771910361511	0	0.226376124240847	-0.078037605003027	11
56.7082037332182	56.4771910361511	0	0.196192641008734	0.0348200560584077	11
56.3967597672273	56.4771910361511	0	0.166009157776621	-0.246440426700406	11
56.8785631245321	56.4771910361511	0	0.135825674544508	0.265546413836461	11
56.6650931625205	56.4771910361511	0	0.105642191312395	0.08225993505702	11
56.2770912754098	56.4771910361511	0	0.0754587080802824	-0.275558468821577	11
56.4298475053446	56.4771910361511	0	0.0452752248481694	-0.0926187556546432	11
56.342753411732	56.4771910361511	0	0.0150917416160565	-0.149529366035176	11
56.453236167032	56.4771910361511	0	-0.0150917416160565	-0.00886312750301945	11
56.2954859610861	56.4771910361511	0	-0.0452752248481694	-0.136429850216823	11
56.2113973220066	56.4771910361511	0	-0.0754587080802824	-0.190335006064188	11
56.0582764297338	56.4771910361511	0	-0.105642191312395	-0.313272415104941	11
56.3024259520488	56.4771910361511	0	-0.135825674544508	-0.0389394095577877	11
56.3577088960565	56.4771910361511	0	-0.166009157776621	0.0465270176820751	11
56.0110767372881	56.4771910361511	0	-0.196192641008734	-0.269921657854289	11
57.9072160736208	58.1754208042117	-0	-0.226376124240847	-0.0418286063500696	12
57.8042715138092	58.1754208042117	-0	-0.25655960747296	-0.114589682929547	12
58.2589607510174	58.1754208042117	-0	-0.286743090705073	0.370283037510782	12
57.925104740322	58.1754208042117	-0	-0.316926573937186	0.0666105100474268	12
58.2409020550146	58.1754208042117	-0	-0.347110057169299	0.412591307972201	12
57.7081170344026	58.1754208042117	-0	-0.377293540401412	-0.0900102294077255	12
58.0623129819899	58.1754208042117	-0	-0.407477023633525	0.294369201411688	12
57.9485976861992	58.1754208042117	-0	-0.437660506865638	0.210837388853146	12
58.6985316948302	58.1754208042117	-0	0.453203444682392	0.069907445936112	12
58.2351212633868	58.1754208042117	-0	0.421948034704296	-0.362247575529245	12
58.3121467065452	58.1754208042117	-0	0.3906926247262	-0.253966722392768	12
58.5709065926125	58.1754208042117	-0	0.359437214748104	0.0360485736526791	12
58.8114706419852	58.1754208042117	-0	0.328181804770008	0.307868033003495	12
58.665582013863	58.1754208042117	-0	0.296926394791912	0.193234814859355	12
58.5814707806411	58.1754208042117	-0	0.265670984813816	0.140378991615549	12
58.5434451873977	58.1754208042117	-0	0.23441557483572	0.133608808350277	12
58.3760695006931	58.1754208042117	-0	0.203160164857624	-0.00251146837629553	12
58.0861735727988	58.1754208042117	-0	0.171904754879528	-0.261151986292435	12
58.4350083759464	58.1754208042117	-0	0.140649344901432	0.118938226833245	12
58.0192532167411	58.1754208042117	-0	0.109393934923336	-0.265561522393951	12
58.0773132192269	58.1754208042117	-0	0.07813852494524	-0.176246109930122	12
58.1858131665547	58.1754208042117	-0	0.046883114967144	-0.0364907526241455	12
57.7780426294966	58.1754208042117	-0	0.015627704989048	-0.413005879704177	12
58.0123382973717	58.1754208042117	-0	-0.015627704989048	-0.147454801850982	12
58.1098555025506	58.1754208042117	-0	-0.046883114967144	-0.0186821866939981	12
57.8824519346745	58.1754208042117	-0	-0.07813852494524	-0.214830344591944	12
57.8287021646179	58.1754208042117	-0	-0.109393934923336	-0.237324704670477	12
58.1417824492114	58.1754208042117	-0	-0.140649344901432	0.10701098990111	12
58.2708333893675	58.1754208042117	-0	-0.171904754879528	0.267317340035319	12
58.0604557509329	58.1754208042117	-0	-0.203160164857624	0.0881951115788301	12
58.0265769200837	58.1754208042117	-0	-0.23441557483572	0.0855716907077154	12
57.661038728689	58.1754208042117	-0	-0.265670984813816	-0.24871109070893	12
57.734577763655	58.1754208042117	-0	-0.296926394791912	-0.143916645764815	12
57.8682750238994	58.1754208042117	-0	-0.328181804770008	0.0210360244576963	12
57.6144745465766	58.1754208042117	-0	-0.359437214748104	-0.201509042887067	12
57.9562635908393	58.1754208042117	-0	-0.3906926247262	0.171535411353738	12
57.5301508821714	58.1754208042117	-0	-0.421948034704296	-0.223321887335994	12
57.6752126721918	58.1754208042117	-0	-0.453203444682392	-0.0470046873374889	12
58.7773421128055	58.1754208042117	-0	0.455149288247988	0.146772020345759	12
58.5370361202584	58.1754208042117	-0	0.42375968216192	-0.0621443661152713	12
58.3862657817119	58.1754208042117	-0	0.392370076075852	-0.181525098575715	12
58.4678456079387	58.1754208042117	-0	0.360980469989784	-0.0685556662627909	12
58.4288068232792	58.1754208042117	-0	0.329590863903715	-0.0762048448362241	12
58.6907740012474	58.1754208042117	-0	0.298201257817647	0.217151939217995	12
58.4692385571446	58.1754208042117	-0	0.266811651731579	0.0270061012012851	12
58.2124145891508	58.1754208042117	-0	0.235422045645511	-0.198428260706432	12
58.2044530805044	58.1754208042117	0	0.204032439559443	-0.175000163266757	12
58.2783464664448	58.1754208042117	0	0.172642833473375	-0.069717171240325	12
58.1683003518999	58.1754208042117	0	0.141253227387307	-0.148373679699167	12
58.276945181598	58.1754208042117	0	0.109863621301238	-0.00833924391497356	12
58.2773829931838	58.1754208042117	0	0.0784740152151703	0.023488173756934	12
58.6190118849259	58.1754208042117	0	0.0470844091291022	0.396506671585094	12
58.0644937514078	58.1754208042117	0	0.0156948030430341	-0.126621855846979	12
58.1888193678006	58.1754208042117	0	-0.0156948030430341	0.0290933666318764	12
58.1413750355984	58.1754208042117	0	-0.0470844091291022	0.0130386405157883	12
57.6414225808888	58.1754208042117	0	-0.0784740152151703	-0.455524208107781	12
57.7749458535892	58.1754208042117	0	-0.109863621301238	-0.29061132932134	12
58.4918435155352	58.1754208042117	0	-0.141253227387307	0.457675938710824	12
58.1621567894568	58.1754208042117	0	-0.172642833473375	0.15937881871844	12
58.168304190465	58.1754208042117	0	-0.204032439559443	0.19691582581268	12
57.9660728769488	58.1754208042117	0	-0.235422045645511	0.0260741183825824	12
57.4694871887084	58.1754208042117	0	-0.266811651731579	-0.439121963771744	12
57.9313455789586	58.1754208042117	0	-0.298201257817647	0.0541260325645191	12
57.7567779080014	58.1754208042117	0	-0.329590863903715	-0.0890520323065999	12
57.8433912199919	58.1754208042117	0	-0.360980469989784	0.028950885769956	12
57.9886938886566	58.1754208042117	0	-0.392370076075852	0.205643160520695	12
58.0009510435018	58.1754208042117	0	-0.42375968216192	0.249289921451963	12
57.6729650926967	58.1754208042117	0	-0.455149288247988	-0.0473064232669994	12
58.4948521927021	58.1754208042117	0	0.455693815898329	-0.136262427407914	12
58.5303636267351	58.1754208042117	0	0.424266656181203	-0.0693238336578273	12
58.6841990256416	58.1754208042117	0	0.392839496464077	0.115938724965756	12
58.4483046848132	58.1754208042117	0	0.36141233674695	-0.0885284561454688	12
58.1212049250624	58.1754208042117	0	0.329985177029824	-0.384201056179133	12
58.4293697923915	58.1754208042117	0	0.298558017312698	-0.0446090291329387	12
58.179675805644	58.1754208042117	0	0.267130857595572	-0.262875856163315	12
58.6065514458461	58.1754208042117	0	0.235703697878446	0.195426943755927	12
58.2504134427934	58.1754208042117	0	0.20427653816132	-0.129283899579643	12
58.469168430386	58.1754208042117	0	0.172849378444194	0.12089824773005	12
58.1513666945224	58.1754208042117	0	0.141422218727068	-0.165476328416388	12
58.4157900293321	58.1754208042117	0	0.109995059009941	0.130374166110418	12
58.2122965413213	58.1754208042117	0	0.0785678992928153	-0.0416921621832587	12
58.4911746774916	58.1754208042117	0	0.0471407395756892	0.268613133704169	12
58.2000825081784	58.1754208042117	0	0.0157135798585631	0.00894812410809314	12
58.2238202299081	58.1754208042117	0	-0.0157135798585631	0.0641130055549583	12
58.104678869845	58.1754208042117	0	-0.0471407395756892	-0.0236011947910699	12
58.056869538043	58.1754208042117	0	-0.0785678992928153	-0.0399833668759365	12
58.0960820741413	58.1754208042117	0	-0.109995059009941	0.0306563289394784	12
57.9467882214057	58.1754208042117	0	-0.141422218727068	-0.0872103640789429	12
57.8346080084469	58.1754208042117	0	-0.172849378444194	-0.167963417320615	12
58.0390731525863	58.1754208042117	0	-0.20427653816132	0.0679288865359152	12
58.0991252624365	58.1754208042117	0	-0.235703697878446	0.159408156103202	12
57.6711151445565	58.1754208042117	0	-0.267130857595572	-0.237174802059673	12
56.8824703388706	57.2809478482485	-0	-0.298558017312698	-0.0999194920651355	13
57.2520494413009	57.2809478482485	-0	-0.329985177029824	0.301086770082208	13
56.9537325022421	57.2809478482485	-0	-0.36141233674695	0.0341969907406085	13
57.2458687045212	57.2809478482485	-0	-0.392839496464077	0.357760352736834	13
56.8407616268526	57.2809478482485	-0	-0.424266656181203	-0.0159195652146435	13
56.4829699216067	57.2809478482485	-0	-0.455693815898329	-0.342284110743475	13
57.774084980107	57.2809478482485	-0	0.449959833254795	0.0431772986037471	13
57.7927160177376	57.2809478482485	-0	0.418928120616534	0.0928400488726089	13
57.7305038688132	57.2809478482485	-0	0.387896407978272	0.061659612586483	13
57.4857258061791	57.2809478482485	-0	0.35686469534001	-0.152086737409373	13
57.408450080523	57.2809478482485	-0	0.325832982701748	-0.198330750427181	13
57.5518854473077	57.2809478482485	-0	0.294801270063487	-0.0238636710042869	13
57.4863360345658	57.2809478482485	-0	0.263769557425225	-0.0583813711078923	13
57.9230728238897	57.2809478482485	-0	0.232737844786963	0.409387130854221	13
57.0125583049714	57.2809478482485	-0	0.201706132148701	-0.470095675425798	13
57.5204753578992	57.2809478482485	-0	0.17067441951044	0.0688530901402702	13
57.5299338669914	57.2809478482485	-0	0.139642706872178	0.109343311870746	13
57.479684209971	57.2809478482485	-0	0.108610994233916	0.0901253674886491	13
57.1962542704229	57.2809478482485	-0	0.0775792815956544	-0.162272859421264	13
56.9958256324131	57.2809478482485	-0	0.0465475689573926	-0.33166978479272	13
57.5709034351442	57.2809478482485	-0	0.0155158563191309	0.274439730576583	13
57.0981979894065	57.2809478482485	-0	-0.0155158563191309	-0.167234002522855	13
57.3513453972407	57.2809478482485	-0	-0.0465475689573926	0.116945117949635	13
57.1230592845775	57.2809478482485	-0	-0.0775792815956544	-0.0803092820753613	13
57.1079281588505	57.2809478482485	-0	-0.108610994233916	-0.064408695164076	13
56.9355736553462	57.2809478482485	-0	-0.139642706872178	-0.205731486030057	13
57.1118524691473	57.2809478482485	-0	-0.17067441951044	0.00157904040922528	13
56.8392121662359	57.2809478482485	-0	-0.201706132148701	-0.240029549863855	13
56.9669012793425	57.2809478482485	-0	-0.232737844786963	-0.0813087241189864	13
56.6312714648419	57.2809478482485	-0	-0.263769557425225	-0.385906825981329	13
56.8364223792136	57.2809478482485	-0	-0.294801270063487	-0.149724198971368	13
56.915668572508	57.2809478482485	-0	-0.325832982701748	-0.0394462930387049	13
57.0041646092363	57.2809478482485	-0	-0.35686469534001	0.0800814563278014	13
56.8757075157982	57.2809478482485	-0	-0.387896407978272	-0.0173439244720041	13
56.9722870386041	57.2809478482485	-0	-0.418928120616534	0.110267310972124	13
56.9943898380077	57.2809478482485	-0	-0.449959833254795	0.163401823014	13
58.1378755557911	57.2809478482485	-0	0.456117543731918	0.400810163810712	13
57.7784214364796	57.2809478482485	-0	0.424661161405579	0.0728124268255142	13
57.3466160447749	57.2809478482485	-0	0.39320477907924	-0.327536582552833	13
57.7603723268921	57.2809478482485	-0	0.361748396752901	0.117676081890764	13
57.4374774552151	57.2809478482485	-0	0.330292014426561	-0.173762407459957	13
57.534853042538	57.2809478482485	-0	0.298835632100222	-0.044930437810669	13
57.770811725475	57.2809478482485	-0	0.267379249773883	0.222484627452652	13
57.7616863177453	57.2809478482485	-0	0.235922867447544	0.24481560204931	13
57.4899766382526	57.2809478482485	-0	0.204466485121205	0.00456230488295497	13
57.5474080058995	57.2809478482485	-0	0.173010102794865	0.0934500548561178	13
57.4147929714944	57.2809478482485	0	0.141553720468526	-0.00770859722257059	13
57.2668224487248	57.2809478482485	0	0.110097338142187	-0.124222737665885	13
56.9214310583497	57.2809478482485	0	0.078640955815848	-0.438157745714661	13
57.4802085857293	57.2809478482485	0	0.0471845734895088	0.152076163991331	13
57.2692685077852	57.2809478482485	0	0.0157281911631696	-0.027407531626457	13
57.5645670449754	57.2809478482485	0	-0.0157281911631696	0.299347387890086	13
57.2724591070597	57.2809478482485	0	-0.0471845734895088	0.0386958323007563	13
57.0114219494112	57.2809478482485	0	-0.078640955815848	-0.190884943021388	13
56.712434288347	57.2809478482485	0	-0.110097338142187	-0.458416221759286	13
56.918484485392	57.2809478482485	0	-0.141553720468526	-0.22090964238792	13
57.3719285179744	57.2809478482485	0	-0.173010102794865	0.263990772520771	13
57.1871595365368	57.2809478482485	0	-0.204466485121205	0.110678173409526	13
56.7957765161242	57.2809478482485	0	-0.235922867447544	-0.249248464676705	13
56.987724235817	57.2809478482485	0	-0.267379249773883	-0.0258443626575653	13
57.1106595622013	57.2809478482485	0	-0.298835632100222	0.128547346053071	13
57.1596599512068	57.2809478482485	0	-0.330292014426561	0.20900411738489	13
57.0092098923399	57.2809478482485	0	-0.361748396752901	0.0900104408442943	13
56.7803638781361	57.2809478482485	0	-0.39320477907924	-0.107379191033174	13
56.793692500684	57.2809478482485	0	-0.424661161405579	-0.0625941861589139	13
56.375764674899	57.2809478482485	0	-0.456117543731918	-0.449065629617524	13
57.6985451653233	57.2809478482485	0	0.445098275387616	-0.0275009583128102	13
57.400381117337	57.2809478482485	0	0.414401842602263	-0.29496857351372	13
57.5181165926758	57.2809478482485	0	0.383705409816911	-0.146536665389584	13
57.5591216060234	57.2809478482485	0	0.353008977031558	-0.0748352192566718	13
57.7828622975743	57.2809478482485	0	0.322312544246205	0.179601905079607	13
57.3743620251483	57.2809478482485	0	0.291616111460852	-0.198201934560997	13
57.5542483461446	57.2809478482485	0	0.260919678675499	0.0123808192206413	13
57.4321543537266	57.2809478482485	0	0.230223245890146	-0.0790167404120185	13
57.4861947756805	57.2809478482485	0	0.199526813104794	0.00572011432722169	13
57.5905824530351	57.2809478482485	0	0.168830380319441	0.140804224467213	13
57.2163661315592	57.2809478482485	0	0.138133947534088	-0.202715664223319	13
57.1381976096913	57.2809478482485	0	0.107437514748735	-0.25018775330594	13
57.1093049608558	57.2809478482485	0	0.0767410819633821	-0.248383969356107	13
57.2363004466237	57.2809478482485	0	0.0460446491780293	-0.0906920508028373	13
57.6223812573624	57.2809478482485	0	0.0153482163926764	0.32608519272124	13
57.1095932002737	57.2809478482485	0	-0.0153482163926764	-0.156006431582134	13
57.1485367050211	57.2809478482485	0	-0.0460446491780293	-0.0863664940493942	13
57.132155306621	57.2809478482485	0	-0.0767410819633821	-0.0720514596641003	13
57.1455221677617	57.2809478482485	0	-0.107437514748735	-0.0279881657380744	13
57.0069073811548	57.2809478482485	0	-0.138133947534088	-0.135906519559631	13
56.9527493250886	57.2809478482485	0	-0.168830380319441	-0.159368142840384	13
56.9133812586355	57.2809478482485	0	-0.199526813104794	-0.168039776508203	13
56.7766697685745	57.2809478482485	0	-0.230223245890146	-0.274054833783805	13
56.9401769478323	57.2809478482485	0	-0.260919678675499	-0.0798512217406867	13
57.3074803100339	57.2809478482485	0	-0.291616111460852	0.318148573246327	13
57.0230827619812	57.2809478482485	0	-0.322312544246205	0.0644474579789452	13
56.7621498554385	56.9755789526239	-0	-0.353008977031558	0.139579879846093	14
56.329012274396	56.9755789526239	-0	-0.383705409816911	-0.262861268410988	14
56.4591164564388	56.9755789526239	-0	-0.414401842602263	-0.102060653582809	14
56.3972578152419	56.9755789526239	-0	-0.445098275387616	-0.133222861994383	14
57.6923529447656	56.9755789526239	-0	0.432728179835321	0.284045812306345	14
57.3606934132891	56.9755789526239	-0	0.402884857088057	-0.0177703964229094	14
57.1535882858404	56.9755789526239	-0	0.373041534340794	-0.195032201124354	14
57.3561226222138	56.9755789526239	-0	0.34319821159353	0.037345457996377	14
57.4958499685749	56.9755789526239	-0	0.313354888846267	0.206916127104715	14
57.4239304152537	56.9755789526239	-0	0.283511566099003	0.164839896530719	14
57.4519236817578	56.9755789526239	-0	0.25366824335174	0.222676485782113	14
57.3058423647024	56.9755789526239	-0	0.223824920604476	0.106438491473971	14
57.1285144222921	56.9755789526239	-0	0.193981597857213	-0.0410461281889984	14
56.993485644137	56.9755789526239	-0	0.164138275109949	-0.146231583596841	14
57.5757896918507	56.9755789526239	-0	0.134294952362686	0.465915786864123	14
57.1366609365474	56.9755789526239	-0	0.104451629615422	0.0566303543080706	14
57.2181986297374	56.9755789526239	-0	0.0746083068681588	0.168011370245309	14
57.0101985369388	56.9755789526239	-0	0.0447649841208953	-0.0101453998060093	14
57.0076044624745	56.9755789526239	-0	0.0149216613736318	0.0171038484769459	14
56.8541348290806	56.9755789526239	-0	-0.0149216613736318	-0.106522462169646	14
57.0280464196897	56.9755789526239	-0	-0.0447649841208953	0.0972324511866609	14
56.8767657440652	56.9755789526239	-0	-0.0746083068681588	-0.0242049016905397	14
56.9301707507138	56.9755789526239	-0	-0.104451629615422	0.0590434277053383	14
56.4694631205829	56.9755789526239	-0	-0.134294952362686	-0.371820879678357	14
56.7222313623854	56.9755789526239	-0	-0.164138275109949	-0.0892093151285352	14
56.8039422510935	56.9755789526239	-0	-0.193981597857213	0.022344896326797	14
56.4648607594085	56.9755789526239	-0	-0.223824920604476	-0.286893272610986	14
56.8295869205691	56.9755789526239	-0	-0.25366824335174	0.107676211296894	14
56.9560049562892	56.9755789526239	-0	-0.283511566099003	0.263937569764258	14
56.7495727540457	56.9755789526239	-0	-0.313354888846267	0.0873486902680236	14
56.8747012545594	56.9755789526239	-0	-0.34319821159353	0.242320513529032	14
56.7861913164811	56.9755789526239	-0	-0.373041534340794	0.183653898197949	14
56.7257383537632	56.9755789526239	-0	-0.402884857088057	0.153044258227299	14
56.6357481607401	56.9755789526239	-0	-0.432728179835321	0.0928973879514836	14
57.430125124766	56.9755789526239	-0	0.44442714095432	0.0101190311877329	14
57.3561092516976	56.9755789526239	-0	0.413776993302298	-0.0332466942286402	14
57.5132052939214	56.9755789526239	-0	0.383126845650276	0.154499495647216	14
57.2234833784659	56.9755789526239	-0	0.352476697998254	-0.104572272156269	14
57.0675602962161	56.9755789526239	-0	0.321826550346232	-0.22984520675409	14
57.2809905735714	56.9755789526239	-0	0.29117640269421	0.0142352182532934	14
56.9330723521904	56.9755789526239	-0	0.260526255042188	-0.303032855475757	14
57.6032666672805	56.9755789526239	-0	0.229876107390166	0.397811607266441	14
57.1639109450892	56.9755789526239	-0	0.199225959738144	-0.0108939672728783	14
57.1874957322924	56.9755789526239	-0	0.168575812086122	0.0433409675823365	14
56.8155218197335	56.9755789526239	-0	0.137925664434099	-0.297982797324555	14
56.8911660416514	56.9755789526239	-0	0.107275516782077	-0.191688427754593	14
57.0196113185423	56.9755789526239	0	0.0766253691300553	-0.0325930032117142	14
56.8087843763099	56.9755789526239	0	0.0459752214780332	-0.212769797792091	14
56.9145045019133	56.9755789526239	0	0.015325073826011	-0.076399524536681	14
56.6753533608116	56.9755789526239	0	-0.015325073826011	-0.284900517986263	14
56.7908491509952	56.9755789526239	0	-0.0459752214780332	-0.138754580150655	14
57.00093612886	56.9755789526239	0	-0.0766253691300553	0.101982545366141	14
56.9393006692726	56.9755789526239	0	-0.107275516782077	0.0709972334307656	14
57.0148667072603	56.9755789526239	0	-0.137925664434099	0.177213419070428	14
56.3404933325031	56.9755789526239	0	-0.168575812086122	-0.466509808034747	14
56.8290474362797	56.9755789526239	0	-0.199225959738144	0.0526944433939524	14
56.7663004628796	56.9755789526239	0	-0.229876107390166	0.0205976176458125	14
56.9308465239223	56.9755789526239	0	-0.260526255042188	0.215793826340598	14
56.7825580771392	56.9755789526239	0	-0.29117640269421	0.0981555272094627	14
56.9083252035023	56.9755789526239	0	-0.321826550346232	0.25457280122464	14
56.3458027087384	56.9755789526239	0	-0.352476697998254	-0.277299545887272	14
56.8640413480662	56.9755789526239	0	-0.383126845650276	0.271589241092535	14
56.1214873067529	56.9755789526239	0	-0.413776993302298	-0.440314652568706	14
56.4219889513641	56.9755789526239	0	-0.44442714095432	-0.109162860305553	14
57.0789952031315	56.9755789526239	0	0.458021252288701	-0.354605001781116	14
57.2015426845456	56.9755789526239	0	0.426433579717066	-0.200469847795399	14
57.1358282756701	56.9755789526239	0	0.394845907145432	-0.234596584099214	14
57.2813421850309	56.9755789526239	0	0.363258234573797	-0.0574950021668716	14
57.3328420232279	56.9755789526239	0	0.331670562002163	0.0255925086017871	14
57.0990948652008	56.9755789526239	0	0.300082889430528	-0.176566976853656	14
56.8291334629153	56.9755789526239	0	0.268495216858893	-0.414940706567552	14
57.031366420348	56.9755789526239	0	0.236907544287259	-0.181120076563181	14
57.3322023183049	56.9755789526239	0	0.205319871715624	0.151303493965347	14
57.3112860224144	56.9755789526239	0	0.17373219914399	0.16197487064648	14
57.0964744018704	56.9755789526239	0	0.142144526572355	-0.0212490773258989	14
57.312661511376	56.9755789526239	0	0.110556854000721	0.226525704751394	14
56.8772199189932	56.9755789526239	0	0.0789691814290863	-0.17732821505977	14
57.2747544899444	56.9755789526239	0	0.0473815088574518	0.251794028462992	14
56.7538971015588	56.9755789526239	0	0.0157938362858173	-0.237475687350916	14
56.7919310313051	56.9755789526239	0	-0.0157938362858173	-0.167854085032995	14
57.002809962326	56.9755789526239	0	-0.0473815088574518	0.0746125185595133	14
57.0896576774119	56.9755789526239	0	-0.0789691814290863	0.193047906217042	14
57.0075741437063	56.9755789526239	0	-0.110556854000721	0.142552045083144	14
57.0138562441131	56.9755789526239	0	-0.142144526572355	0.180421818061501	14
56.8164793709217	56.9755789526239	0	-0.17373219914399	0.0146326174417489	14
56.511567400047	56.9755789526239	0	-0.205319871715624	-0.258691680861349	14
57.0358186138926	56.9755789526239	0	-0.236907544287259	0.297147205555895	14
56.8778786258303	56.9755789526239	0	-0.268495216858893	0.170794890065244	14
56.8348283596582	56.9755789526239	0	-0.300082889430528	0.159332296464802	14
56.8248019171844	56.9755789526239	0	-0.331670562002163	0.180893526562635	14
56.8263466806821	56.9755789526239	0	-0.363258234573797	0.214025962631945	14
56.1477393609647	56.9755789526239	0	-0.394845907145432	-0.432993684513772	14
56.9614762428681	57.2768187363338	-0	-0.426433579717066	0.111091086251353	15
56.590379232967	57.2768187363338	-0	-0.458021252288701	-0.228418251078166	15
58.0768027097685	57.2768187363338	-0	0.465039102378056	0.334944871056565	15
57.6066477438611	57.2768187363338	-0	0.432967440145086	-0.103138432617866	15
57.9220209625277	57.2768187363338	-0	0.400895777912117	0.24430644828179	15
57.25885923716	57.2768187363338	-0	0.368824115679148	-0.386783614852984	15
57.320734512267	57.2768187363338	-0	0.336752453446178	-0.292836677513053	15
57.467586592484	57.2768187363338	-0	0.304680791213209	-0.113912935063004	15
57.5375968543522	57.2768187363338	-0	0.27260912898024	-0.011831010961927	15
57.1638005894664	57.2768187363338	-0	0.24053746674727	-0.353555613614663	15
57.3319778931764	57.2768187363338	-0	0.208465804514301	-0.15330664767176	15
57.5583367258521	57.2768187363338	-0	0.176394142281331	0.105123847236895	15
57.3019045344255	57.2768187363338	-0	0.144322480048362	-0.119236681956657	15
57.3126494373307	57.2768187363338	-0	0.112250817815393	-0.0764201168185759	15
57.1237726159833	57.2768187363338	-0	0.0801791555824234	-0.233225275932914	15
57.4654653134183	57.2768187363338	-0	0.048107493349454	0.140539083735047	15
57.3474101459801	57.2768187363338	-0	0.0160358311164847	0.054555578529827	15
57.6608750637949	57.2768187363338	-0	-0.0160358311164847	0.400092158577526	15
57.3169145590838	57.2768187363338	-0	-0.048107493349454	0.088203316099431	15
57.5522181444968	57.2768187363338	-0	-0.0801791555824234	0.355578563745403	15
57.5161157947888	57.2768187363338	-0	-0.112250817815393	0.351547876270326	15
57.0387258460736	57.2768187363338	-0	-0.144322480048362	-0.0937704102119211	15
57.3913088885899	57.2768187363338	-0	-0.176394142281331	0.290884294537436	15
56.9312577016906	57.2768187363338	-0	-0.208465804514301	-0.137095230128949	15
56.8245040885284	57.2768187363338	-0	-0.24053746674727	-0.211777181058162	15
56.8522437832519	57.2768187363338	-0	-0.27260912898024	-0.15196582410172	15
57.2057585372403	57.2768187363338	-0	-0.304680791213209	0.233620592119648	15
56.9548446343322	57.2768187363338	-0	-0.336752453446178	0.0147783514445266	15
56.8054751690779	57.2768187363338	-0	-0.368824115679148	-0.102519451576753	15
56.8052603961772	57.2768187363338	-0	-0.400895777912117	-0.0706625622445017	15
56.977804639529	57.2768187363338	-0	-0.432967440145086	0.133953343340216	15
56.9650404250839	57.2768187363338	-0	-0.465039102378056	0.153260791128112	15
57.7960829633976	57.2768187363338	-0	0.45919658733355	0.0600676397302476	15
57.6411174789156	57.2768187363338	-0	0.427527857172616	-0.0632291145908218	15
57.4696563343807	57.2768187363338	-0	0.395859127011681	-0.203021528964797	15
57.2245453803708	57.2768187363338	-0	0.364190396850747	-0.416463752813735	15
57.3626219860762	57.2768187363338	-0	0.332521666689812	-0.246718416947458	15
57.7184526621518	57.2768187363338	-0	0.300852936528878	0.14078098928906	15
57.3861776228785	57.2768187363338	-0	0.269184206367943	-0.159825319823248	15
57.9410743042267	57.2768187363338	-0	0.237515476207009	0.42674009168588	15
57.3429241962113	57.2768187363338	-0	0.205846746046074	-0.139741286168659	15
57.3592982819267	57.2768187363338	-0	0.17417801588514	-0.0916984702922713	15
56.8713625116038	57.2768187363338	-0	0.142509285724205	-0.547965510454264	15
57.7463238334443	57.2768187363338	-0	0.110840555563271	0.358664541547144	15
56.9495579755426	57.2768187363338	-0	0.0791718254023362	-0.406432586193542	15
57.5181813920036	57.2768187363338	-0	0.0475030952414017	0.193859560428346	15
57.0350361489114	57.2768187363338	0	0.0158343650804673	-0.257616952502899	15
56.8686952498459	57.2768187363338	0	-0.0158343650804673	-0.392289121407429	15
57.1471927864415	57.2768187363338	0	-0.0475030952414017	-0.0821228546509382	15
57.3263981960338	57.2768187363338	0	-0.0791718254023362	0.128751285102305	15
56.8465162111338	57.2768187363338	0	-0.110840555563271	-0.319461969636717	15
56.7756208171775	57.2768187363338	0	-0.142509285724205	-0.358688633432159	15
56.7338651004532	57.2768187363338	0	-0.17417801588514	-0.368775619995478	15
57.1276264802539	57.2768187363338	0	-0.205846746046074	0.0566544899661853	15
57.2112197647551	57.2768187363338	0	-0.237515476207009	0.17191650462831	15
56.8876670643776	57.2768187363338	0	-0.269184206367943	-0.119967465588276	15
57.0430989193681	57.2768187363338	0	-0.300852936528878	0.0671331195631862	15
56.8164429288674	57.2768187363338	0	-0.332521666689812	-0.127854140776606	15
56.7514947809774	57.2768187363338	0	-0.364190396850747	-0.161133558505667	15
56.3706353496006	57.2768187363338	0	-0.395859127011681	-0.51032425972153	15
57.0157208220993	57.2768187363338	0	-0.427527857172616	0.166429942938106	15
56.8016691933665	57.2768187363338	0	-0.45919658733355	-0.0159529556338256	15
57.9397001646452	57.2768187363338	0	0.444427531878624	0.218453896432785	15
57.6292764865373	57.2768187363338	0	0.413777357266305	-0.0613196070628218	15
57.50976248115	57.2768187363338	0	0.383127182653986	-0.15018343783783	15
57.4204474901034	57.2768187363338	0	0.352477008041667	-0.208848254272066	15
57.9600403505723	57.2768187363338	0	0.321826833429348	0.361394780809094	15
57.9367478432035	57.2768187363338	0	0.291176658817029	0.368752448052597	15
57.5783091803543	57.2768187363338	0	0.26052648420471	0.0409639598157738	15
57.1533724288667	57.2768187363338	0	0.229876309592391	-0.353322617059491	15
57.4813956088365	57.2768187363338	0	0.199226134980073	0.00535073752253729	15
57.6537788555935	57.2768187363338	0	0.168575960367754	0.208384158891937	15
57.4900824950936	57.2768187363338	0	0.137925785755435	0.0753379730043718	15
57.7892909139513	57.2768187363338	0	0.107275611143116	0.405196566474381	15
57.233196459943	57.2768187363338	0	0.0766254365307972	-0.120247712921633	15
57.2610690932128	57.2768187363338	0	0.0459752619184783	-0.0617249050395628	15
56.649467737798	57.2768187363338	0	0.0153250873061594	-0.642676085842029	15
57.6094865326416	57.2768187363338	0	-0.0153250873061594	0.347992883613937	15
57.7498290113387	57.2768187363338	0	-0.0459752619184783	0.518985536923376	15
57.5077927936761	57.2768187363338	0	-0.0766254365307972	0.307599493873083	15
57.2187415201478	57.2768187363338	0	-0.107275611143116	0.049198394957077	15
57.3930342001703	57.2768187363338	0	-0.137925785755435	0.25414124959185	15
57.1358590847023	57.2768187363338	0	-0.168575960367754	0.0276163087362485	15
56.8877896315203	57.2768187363338	0	-0.199226134980073	-0.189802969833489	15
56.9194302991818	57.2768187363338	0	-0.229876309592391	-0.127512127559688	15
56.7690308644095	57.2768187363338	0	-0.26052648420471	-0.247261387719646	15
57.0273720608643	57.2768187363338	0	-0.291176658817029	0.0417299833475161	15
56.7290862447553	57.2768187363338	0	-0.321826833429348	-0.225905658149182	15
56.7437148696908	57.2768187363338	0	-0.352477008041667	-0.180626858601342	15
56.88323881796	57.2768187363338	0	-0.383127182653986	-0.0104527357198038	15
57.0047362820135	57.2768187363338	0	-0.413777357266305	0.141694902946005	15
56.5232882941379	57.2768187363338	0	-0.444427531878624	-0.309102910317356	15
57.5262266179624	56.9206169869667	-0	0.453486511405595	0.15212311959009	16
57.0600318673855	56.9206169869667	-0	0.422211579584519	-0.282796699165723	16
57.5205987892767	56.9206169869667	-0	0.390936647763444	0.209045154546493	16
57.6290677098783	56.9206169869667	-0	0.359661715942368	0.348789006969177	16
57.9738014677683	56.9206169869667	-0	0.328386784121293	0.724797696680244	16
57.0569967788026	56.9206169869667	-0	0.297111852300217	-0.160732060464294	16
57.5510121902209	56.9206169869667	-0	0.265836920479142	0.364558282775001	16
57.409319283645	56.9206169869667	-0	0.234561988658066	0.254140308020242	16
57.3110859299168	56.9206169869667	-0	0.203287056836991	0.187181886113063	16
57.14885193249	56.9206169869667	-0	0.172012125015915	0.0562228205074054	16
57.1878451067363	56.9206169869667	-0	0.14073719319484	0.126490926574761	16
57.065630830121	56.9206169869667	-0	0.109462261373764	0.0355515817805099	16
57.3974034879411	56.9206169869667	-0	0.0781873295526888	0.398599171421718	16
56.5689699396793	56.9206169869667	-0	0.0469123977316133	-0.398559445018983	16
56.4137035225744	56.9206169869667	-0	0.0156374659105378	-0.522550930302813	16
57.2245161658431	56.9206169869667	-0	-0.0156374659105378	0.31953664478695	16
56.6015446342471	56.9206169869667	-0	-0.0469123977316133	-0.272159954987969	16
57.0753845631677	56.9206169869667	-0	-0.0781873295526888	0.232954905753685	16
57.2074679311129	56.9206169869667	-0	-0.109462261373764	0.396313205519916	16
56.6498310330129	56.9206169869667	-0	-0.14073719319484	-0.130048760759032	16
56.7053696840373	56.9206169869667	-0	-0.172012125015915	-0.0432351779135033	16
56.5711710647432	56.9206169869667	-0	-0.203287056836991	-0.146158865386557	16
56.532608714845	56.9206169869667	-0	-0.234561988658066	-0.153446283463634	16
56.6265067829244	56.9206169869667	-0	-0.265836920479142	-0.0282732835632067	16
57.1110765995485	56.9206169869667	-0	-0.297111852300217	0.487571464881977	16
56.4272858385014	56.9206169869667	-0	-0.328386784121293	-0.164944364344047	16
56.6592942342885	56.9206169869667	-0	-0.359661715942368	0.0983389632641455	16
56.5647081108571	56.9206169869667	-0	-0.390936647763444	0.0350277716537903	16
56.5465875606076	56.9206169869667	-0	-0.422211579584519	0.0481821532254004	16
56.2598742311815	56.9206169869667	-0	-0.453486511405595	-0.207256244379648	16
57.4926869682915	56.9206169869667	-0	0.439114901827781	0.132955079497042	16
57.7761025212297	56.9206169869667	-0	0.408831115494831	0.446654418768136	16
57.6809893429219	56.9206169869667	-0	0.37854732916188	0.381825026793273	16
57.1466304777354	56.9206169869667	-0	0.34826354282893	-0.122250052060281	16
57.1236633056899	56.9206169869667	-0	0.31797975649598	-0.114933437772817	16
56.891659491051	56.9206169869667	-0	0.287695970163029	-0.316653466078765	16
56.996639608683	56.9206169869667	-0	0.257412183830079	-0.181389562113781	16
56.8644296000621	56.9206169869667	-0	0.227128397497128	-0.283315784401711	16
57.4476614634708	56.9206169869667	-0	0.196844611164178	0.330199865339906	16
57.2033734840164	56.9206169869667	-0	0.166560824831227	0.116195672218404	16
57.3318014654226	56.9206169869667	-0	0.136277038498277	0.274907439957549	16
57.091241064349	56.9206169869667	-0	0.105993252165327	0.0646308252169239	16
56.9723747378583	56.9206169869667	-0	0.0757094658323761	-0.0239517149408193	16
56.6883677249785	56.9206169869667	-0	0.0454256794994257	-0.277674941487625	16
56.7356551595685	56.9206169869667	-0	0.0151418931664752	-0.20010372056468	16
56.8299908238146	56.9206169869667	-0	-0.0151418931664752	-0.0754842699856703	16
56.647317168872	56.9206169869667	0	-0.0454256794994257	-0.22787413859525	16
56.6319144064163	56.9206169869667	0	-0.0757094658323761	-0.212993114718024	16
56.7700179250977	56.9206169869667	0	-0.105993252165327	-0.0446058097037296	16
56.8928103417063	56.9206169869667	0	-0.136277038498277	0.108470393237892	16
56.715785427701	56.9206169869667	0	-0.166560824831227	-0.0382707344344592	16
56.5324278565144	56.9206169869667	0	-0.196844611164178	-0.191344519288158	16
56.7857234327001	56.9206169869667	0	-0.227128397497128	0.0922348432304837	16
56.9995223769508	56.9206169869667	0	-0.257412183830079	0.336317573814143	16
57.1022903892857	56.9206169869667	0	-0.287695970163029	0.469369372482026	16
56.8303616457324	56.9206169869667	0	-0.31797975649598	0.227724415261696	16
56.596767379633	56.9206169869667	0	-0.34826354282893	0.0244139354952076	16
56.0682867227157	56.9206169869667	0	-0.37854732916188	-0.473782935089121	16
56.2070224153641	56.9206169869667	0	-0.408831115494831	-0.30476345610774	16
55.826076372475	56.9206169869667	0	-0.439114901827781	-0.655425712663983	16
57.0974459440567	56.9206169869667	0	0.456006430334115	-0.279177473244107	16
57.0264479799762	56.9206169869667	0	0.424557711000728	-0.318726717991283	16
57.3678826918791	56.9206169869667	0	0.393108991667341	0.0541567132450147	16
57.5101082661158	56.9206169869667	0	0.361660272333954	0.227831006815139	16
57.3826663154562	56.9206169869667	0	0.330211553000566	0.131837775488889	16
57.2748711834705	56.9206169869667	0	0.298762833667179	0.0554913628366203	16
57.3595008473077	56.9206169869667	0	0.267314114333792	0.171569746007178	16
57.425306464361	56.9206169869667	0	0.235865395000404	0.268824082393844	16
56.9433861838578	56.9206169869667	0	0.204416675667017	-0.181647478775971	16
57.0907453012064	56.9206169869667	0	0.17296795633363	-0.00283964209392531	16
56.958474887242	56.9206169869667	0	0.141519237000243	-0.103661336724964	16
56.4731242944899	56.9206169869667	0	0.110070517666855	-0.557563210143711	16
57.182320306579	56.9206169869667	0	0.0786217983334682	0.183081521278762	16
57.2138329794137	56.9206169869667	0	0.0471730790000809	0.2460429134469	16
56.6485954067494	56.9206169869667	0	0.0157243596666936	-0.287745939884016	16
56.8807260478589	56.9206169869667	0	-0.0157243596666936	-0.0241665794411142	16
57.0940040250105	56.9206169869667	0	-0.0471730790000809	0.220560117043905	16
57.0143126771137	56.9206169869667	0	-0.0786217983334682	0.172317488480394	16
57.1996621472929	56.9206169869667	0	-0.110070517666855	0.389115677993017	16
56.4533887316824	56.9206169869667	0	-0.141519237000243	-0.325709018284051	16
56.9161860000119	56.9206169869667	0	-0.17296795633363	0.168536969378784	16
56.3887407182733	56.9206169869667	0	-0.204416675667017	-0.327459593026411	16
57.1094074775868	56.9206169869667	0	-0.235865395000404	0.424655885620467	16
57.1181027560507	56.9206169869667	0	-0.267314114333792	0.464799883417776	16
56.3607278916564	56.9206169869667	0	-0.298762833667179	-0.261126261643137	16
57.0257759405869	56.9206169869667	0	-0.330211553000566	0.435370506620785	16
56.6442546956078	56.9206169869667	0	-0.361660272333954	0.0852979809750883	16
56.5989864423348	56.9206169869667	0	-0.393108991667341	0.0714784470354674	16
56.6459796227791	56.9206169869667	0	-0.424557711000728	0.149920346813074	16
56.492894793325	56.9206169869667	0	-0.456006430334115	0.0282842366924385	16
57.542411103267	56.9206169869667	0	0.454130246125508	0.167663870174769	16
57.7923496442706	56.9206169869667	0	0.422810918806508	0.448921738497406	16
57.4152490285944	56.9519191006832	-0	0.391491591487507	0.0718383364236165	17
57.1628210527606	56.9519191006832	-0	0.360172264168507	-0.149270312091105	17
57.1756982816382	56.9519191006832	-0	0.328852936849506	-0.105073755894521	17
57.1253077865283	56.9519191006832	-0	0.297533609530505	-0.124144923685423	17
57.2706879602929	56.9519191006832	-0	0.266214282211505	0.0525545773981527	17
57.2710281739782	56.9519191006832	-0	0.234894954892504	0.0842141184024902	17
57.2842027958427	56.9519191006832	-0	0.203575627573504	0.128708067585981	17
57.0464447032251	56.9519191006832	-0	0.172256300254503	-0.0777306977126863	17
57.0332844868298	56.9519191006832	-0	0.140936972935503	-0.0595715867889044	17
57.3322788994222	56.9519191006832	-0	0.109617645616502	0.270742153122417	17
56.8487113748005	56.9519191006832	-0	0.0782983182975014	-0.18150604418026	17
56.8832210874824	56.9519191006832	-0	0.0469789909785008	-0.115677004179354	17
56.864229132705	56.9519191006832	-0	0.0156596636595003	-0.10334963163769	17
57.2420560395727	56.9519191006832	-0	-0.0156596636595003	0.305796602548936	17
56.870598205151	56.9519191006832	-0	-0.0469789909785008	-0.0343419045537391	17
57.1736799062645	56.9519191006832	-0	-0.0782983182975014	0.300059123878742	17
56.5504834120651	56.9519191006832	-0	-0.109617645616502	-0.291818043001605	17
56.4383004404079	56.9519191006832	-0	-0.140936972935503	-0.372681687339822	17
56.9678611062894	56.9519191006832	-0	-0.172256300254503	0.188198305860616	17
56.5375417260978	56.9519191006832	-0	-0.203575627573504	-0.210801747011949	17
56.6943742248884	56.9519191006832	-0	-0.234894954892504	-0.022649920902336	17
56.6142765952925	56.9519191006832	-0	-0.266214282211505	-0.0714282231791933	17
56.6869767015879	56.9519191006832	-0	-0.297533609530505	0.0325912104351909	17
56.5841623729015	56.9519191006832	-0	-0.328852936849506	-0.038903790932251	17
56.6595965497069	56.9519191006832	-0	-0.360172264168507	0.0678497131921788	17
56.3721334823552	56.9519191006832	-0	-0.391491591487507	-0.188294026840536	17
56.6507845743697	56.9519191006832	-0	-0.422810918806508	0.121676392492937	17
56.5617917121416	56.9519191006832	-0	-0.454130246125508	0.0640028575838502	17
56.9654849898295	56.9519191006832	-0	0.43475710370216	-0.421191214555926	17
57.4400662226571	56.9519191006832	-0	0.404773855170976	0.0833732668028454	17
57.6244181712245	56.9519191006832	-0	0.374790606639793	0.297708463901489	17
57.3006833581175	56.9519191006832	-0	0.344807358108609	0.00395689932561674	17
57.2416570269278	56.9519191006832	-0	0.314824109577426	-0.0250861833328955	17
56.8559006499555	56.9519191006832	-0	0.284840861046242	-0.380859311774008	17
57.2868177088002	56.9519191006832	-0	0.254857612515059	0.0800409956019229	17
57.096615770771	56.9519191006832	-0	0.224874363983876	-0.080177693896159	17
57.2069470464057	56.9519191006832	-0	0.194891115452692	0.060136830269735	17
56.7502008476524	56.9519191006832	-0	0.164907866921509	-0.36662611995238	17
57.1152555891493	56.9519191006832	-0	0.134924618390325	0.0284118700757696	17
56.7535163773757	56.9519191006832	-0	0.104941369859142	-0.303344093166712	17
56.9844249206623	56.9519191006832	-0	0.0749581213279586	-0.042452301348891	17
57.2149668476541	56.9519191006832	-0	0.0449748727967751	0.218072874174128	17
56.9176144448495	56.9519191006832	-0	0.0149916242655917	-0.0492962800992965	17
57.0292614709369	56.9519191006832	-0	-0.0149916242655917	0.0923339945192132	17
56.6191790272877	56.9519191006832	-0	-0.0449748727967751	-0.28776520059877	17
56.879578390485	56.9519191006832	-0	-0.0749581213279586	0.00261741112968479	17
56.9803927990026	56.9519191006832	0	-0.104941369859142	0.133415068178489	17
56.5467084749346	56.9519191006832	0	-0.134924618390325	-0.270286007358303	17
56.5253794148499	56.9519191006832	0	-0.164907866921509	-0.261631818911788	17
56.9694565792667	56.9519191006832	0	-0.194891115452692	0.212428594036176	17
56.9045346575716	56.9519191006832	0	-0.224874363983876	0.17748992087218	17
56.5665650817689	56.9519191006832	0	-0.254857612515059	-0.130496406399302	17
56.8306251501777	56.9519191006832	0	-0.284840861046242	0.16354691054073	17
56.7501271811311	56.9519191006832	0	-0.314824109577426	0.113032190025323	17
56.3706320433441	56.9519191006832	0	-0.344807358108609	-0.236479699230558	17
56.4031745441133	56.9519191006832	0	-0.374790606639793	-0.173953949930181	17
56.4367197440632	56.9519191006832	0	-0.404773855170976	-0.110425501449106	17
56.5344158521794	56.9519191006832	0	-0.43475710370216	0.0172538551982798	17
57.6435478263578	56.9519191006832	0	0.446888810453896	0.244739915220666	17
57.2186262584379	56.9519191006832	0	0.416068892491558	-0.14936173473692	17
57.4553130475869	56.9519191006832	0	0.385248974529221	0.118144972374425	17
57.5151080992337	56.9519191006832	0	0.354429056566883	0.208759941983624	17
56.9977657347949	56.9519191006832	0	0.323609138604545	-0.277762504492909	17
57.3375902813761	56.9519191006832	0	0.292789220642208	0.0928819600506278	17
57.2152894496791	56.9519191006832	0	0.26196930267987	0.00140104631594784	17
57.4934011779239	56.9519191006832	0	0.231149384717532	0.310332692523145	17
57.3790232674495	56.9519191006832	0	0.200329466755195	0.226774700011027	17
56.888319899464	56.9519191006832	0	0.169509548792857	-0.233108750012113	17
56.9740903391764	56.9519191006832	0	0.138689630830519	-0.11651839233738	17
56.9199377415379	56.9519191006832	0	0.107869712868182	-0.139851072013552	17
57.1423023035919	56.9519191006832	0	0.0770497949058441	0.113333408002822	17
57.1301193791969	56.9519191006832	0	0.0462298769435065	0.131970401570163	17
56.9308147196049	56.9519191006832	0	0.0154099589811688	-0.0365143400595017	17
56.9783194495483	56.9519191006832	0	-0.0154099589811688	0.0418103078462094	17
56.8667575669527	56.9519191006832	0	-0.0462298769435065	-0.038931656787003	17
56.8226582953587	56.9519191006832	0	-0.0770497949058441	-0.0522110104187215	17
57.156523796565	56.9519191006832	0	-0.107869712868182	0.31247440874994	17
56.9105568830681	56.9519191006832	0	-0.138689630830519	0.0973274132153894	17
56.9693112500626	56.9519191006832	0	-0.169509548792857	0.186901698172251	17
56.7976500713831	56.9519191006832	0	-0.200329466755195	0.0460604374550704	17
56.5954587898562	56.9519191006832	0	-0.231149384717532	-0.125310926109497	17
56.786315350629	56.9519191006832	0	-0.26196930267987	0.0963655526255831	17
56.3798749747348	56.9519191006832	0	-0.292789220642208	-0.279254905306264	17
56.8491643781393	56.9519191006832	0	-0.323609138604545	0.220854416060618	17
56.4503932810138	56.9519191006832	0	-0.354429056566883	-0.147096763102584	17
56.9411732274748	56.9519191006832	0	-0.385248974529221	0.374503101320812	17
56.5807229735001	56.9519191006832	0	-0.416068892491558	0.0448727653083764	17
56.3215604932687	56.9519191006832	0	-0.446888810453896	-0.183469796960675	17
57.4426636814784	56.9519191006832	0	0.466367878266479	0.0243767025286882	17
57.4599299860318	56.9519191006832	0	0.434204576317067	0.0738063090315213	17
57.4834342569952	56.9519191006832	0	0.402041274367654	0.12947388194428	17
57.6213314973747	56.9519191006832	0	0.369877972418242	0.299534424273175	17
57.4547346287652	57.5769574025838	-0	0.33771467046883	-0.459937444287443	18
57.5636701344057	57.5769574025838	-0	0.305551368519417	-0.318838636697516	18
57.3296903517338	57.5769574025838	-0	0.273388066570005	-0.520655117419981	18
57.4571697952797	57.5769574025838	-0	0.241224764620593	-0.361012371924731	18
57.7402615227193	57.5769574025838	-0	0.20906146267118	-0.0457573425356954	18
57.4373061797676	57.5769574025838	-0	0.176898160721768	-0.316549383538001	18
57.5468637401641	57.5769574025838	-0	0.144734858772356	-0.174828521192084	18
58.0945899262968	57.5769574025838	-0	0.112571556822943	0.405060966890082	18
57.7018255014749	57.5769574025838	-0	0.0804082548735309	0.0444598440175516	18
57.330618983938	57.5769574025838	-0	0.0482449529241185	-0.294583371569972	18
57.6869699570364	57.5769574025838	-0	0.0160816509747062	0.0939309034778388	18
57.599448885098	57.5769574025838	-0	-0.0160816509747062	0.0385731334889386	18
57.8255747277508	57.5769574025838	-0	-0.0482449529241185	0.296862278091146	18
57.5183920532889	57.5769574025838	-0	-0.0804082548735309	0.0218429055786527	18
57.6843435698821	57.5769574025838	-0	-0.112571556822943	0.219957724121207	18
57.8812197646907	57.5769574025838	-0	-0.144734858772356	0.448997220879284	18
57.7024679359962	57.5769574025838	-0	-0.176898160721768	0.302408694134191	18
57.2901207441341	57.5769574025838	-0	-0.20906146267118	-0.0777751957785226	18
57.2432992443838	57.5769574025838	-0	-0.241224764620593	-0.0924333935793886	18
57.1553231595862	57.5769574025838	-0	-0.273388066570005	-0.148246176427656	18
57.1873699781741	57.5769574025838	-0	-0.305551368519417	-0.0840360558902722	18
57.4519337542865	57.5769574025838	-0	-0.33771467046883	0.212691022171484	18
57.6165230936984	57.5769574025838	-0	-0.369877972418242	0.40944366353282	18
57.1031886616279	57.5769574025838	-0	-0.402041274367654	-0.07172746658824	18
57.407675949873	57.5769574025838	-0	-0.434204576317067	0.26492312360625	18
56.7914937464991	57.5769574025838	-0	-0.466367878266479	-0.319095777818183	18
58.1000844714425	57.5769574025838	-0	0.429974573904317	0.0931524949544043	18
57.8492984794818	57.5769574025838	-0	0.400321155014364	-0.127980078116394	18
57.909448921214	57.5769574025838	-0	0.370667736124411	-0.0381762174942408	18
58.1313963709349	57.5769574025838	-0	0.341014317234458	0.213424651116633	18
58.1039788053166	57.5769574025838	-0	0.311360898344506	0.215660504388254	18
58.0383021246527	57.5769574025838	-0	0.281707479454553	0.17963724261431	18
57.8535918584997	57.5769574025838	-0	0.2520540605646	0.0245803953512647	18
57.7438575797642	57.5769574025838	-0	0.222400641674647	-0.0555004644942264	18
57.6433825792379	57.5769574025838	-0	0.192747222784694	-0.126322046130596	18
57.6306539338834	57.5769574025838	-0	0.163093803894741	-0.109397272595197	18
57.1894469933053	57.5769574025838	-0	0.133440385004788	-0.52095079428333	18
57.5129475640169	57.5769574025838	-0	0.103786966114835	-0.167796804681743	18
57.9153140729982	57.5769574025838	-0	0.0741335472248823	0.264223123189544	18
57.6047385468783	57.5769574025838	-0	0.0444801283349294	-0.0166989840404375	18
57.5705509607137	57.5769574025838	-0	0.0148267094449765	-0.0212331513150988	18
57.3753656001735	57.5769574025838	-0	-0.0148267094449765	-0.186765092965319	18
57.4643639254727	57.5769574025838	-0	-0.0444801283349294	-0.0681133487762198	18
57.6807252305878	57.5769574025838	-0	-0.0741335472248823	0.177901375228904	18
57.7914991365726	57.5769574025838	-0	-0.103786966114835	0.318328700103665	18
57.541859490373	57.5769574025838	-0	-0.133440385004788	0.0983424727939831	18
57.8445991819377	57.5769574025838	0	-0.163093803894741	0.430735583248578	18
57.3475042617456	57.5769574025838	0	-0.192747222784694	-0.0367059180534981	18
57.3411557038051	57.5769574025838	0	-0.222400641674647	-0.0134010571040496	18
57.5763753713309	57.5769574025838	0	-0.2520540605646	0.251472029311638	18
57.3869856814681	57.5769574025838	0	-0.281707479454553	0.0917357583387946	18
57.520412515463	57.5769574025838	0	-0.311360898344506	0.254816011223704	18
57.3491466335859	57.5769574025838	0	-0.341014317234458	0.113203548236507	18
57.2541564662304	57.5769574025838	0	-0.370667736124411	0.0478667997709799	18
57.3363187490244	57.5769574025838	0	-0.400321155014364	0.159682501454921	18
57.188780901461	57.5769574025838	0	-0.429974573904317	0.0417980727814838	18
57.9182250230196	57.5769574025838	0	0.443438667350888	-0.102171046915085	18
58.2867526004399	57.5769574025838	0	0.412856690292206	0.296938507563848	18
57.6894970071154	57.5769574025838	0	0.382274713233524	-0.269735108701935	18
57.9717764533875	57.5769574025838	0	0.351692736174842	0.0431263146288638	18
57.9368552471697	57.5769574025838	0	0.32111075911616	0.0387870854697611	18
57.9279167767964	57.5769574025838	0	0.290528782057479	0.0604305921551173	18
57.9858117962957	57.5769574025838	0	0.259946804998797	0.148907588713042	18
57.6934736711319	57.5769574025838	0	0.229364827940115	-0.112848559392025	18
57.7489632495118	57.5769574025838	0	0.198782850881433	-0.0267770039534511	18
57.9045238278492	57.5769574025838	0	0.168200873822751	0.159365551442684	18
57.6672931478898	57.5769574025838	0	0.137618896764069	-0.0472831514580415	18
57.9787491898884	57.5769574025838	0	0.107036919705387	0.294754867599217	18
57.4720429977162	57.5769574025838	0	0.0764549426467049	-0.181369347514363	18
57.3684109861085	57.5769574025838	0	0.0458729655880229	-0.254419382063323	18
57.0480565094145	57.5769574025838	0	0.015290988529341	-0.544191881698671	18
57.7124544605417	57.5769574025838	0	-0.015290988529341	0.150788046487255	18
57.6308102080349	57.5769574025838	0	-0.0458729655880229	0.0997257710391082	18
57.6708262629912	57.5769574025838	0	-0.0764549426467049	0.170323803054057	18
57.4590709930329	57.5769574025838	0	-0.107036919705387	-0.0108494898455539	18
57.6852555104349	57.5769574025838	0	-0.137618896764069	0.245917004615154	18
57.2458732287214	57.5769574025838	0	-0.168200873822751	-0.162883300039719	18
57.3701384260606	57.5769574025838	0	-0.198782850881433	-0.00803612564180995	18
57.2341283090812	57.5769574025838	0	-0.229364827940115	-0.113464265562452	18
57.2414348847624	57.5769574025838	0	-0.259946804998797	-0.0755757128225822	18
57.2391293460359	57.5769574025838	0	-0.290528782057479	-0.0472992744904443	18
57.2700072585887	57.5769574025838	0	-0.32111075911616	0.0141606151210076	18
57.3796652616387	57.5769574025838	0	-0.351692736174842	0.15440059522972	18
56.9314418903684	57.5769574025838	0	-0.382274713233524	-0.263240798981888	18
56.8105785671454	57.5769574025838	0	-0.412856690292206	-0.353522145146232	18
57.1468414482864	57.5769574025838	0	-0.443438667350888	0.013322713053425	18
58.2495467550639	57.5769574025838	0	0.434279953389347	0.238309399090729	18
57.8910806992793	57.5769574025838	0	0.404329611776289	-0.0902063150807867	18
58.1399394884768	57.5769574025838	0	0.37437927016323	0.188602815729764	18
57.8743172608753	57.5769574025838	0	0.344428928550172	-0.0470690702587277	18
58.0478584003766	57.5769574025838	0	0.314478586937113	0.156422410855687	18
57.8646626224065	57.5769574025838	0	0.284528245324055	0.00317697449866008	18
57.8532182157394	57.5457167113229	-0	0.254577903710996	0.0529236007055406	19
57.9488747757222	57.5457167113229	-0	0.224627562097938	0.178530502301317	19
57.7141443172818	57.5457167113229	-0	0.19467722048488	-0.0262496145260122	19
57.8641545886027	57.5457167113229	-0	0.164726878871821	0.153710998407949	19
57.5156677743567	57.5457167113229	-0	0.134776537258763	-0.164825474224989	19
57.467830240591	57.5457167113229	-0	0.104826195645704	-0.182712666377633	19
57.4610202853842	57.5457167113229	-0	0.074875854032646	-0.159572279971359	19
57.5815852937488	57.5457167113229	-0	0.0449255124195876	-0.00905692999366662	19
57.7327446730077	57.5457167113229	-0	0.0149751708065292	0.1720527908783	19
57.3035119153651	57.5457167113229	-0	-0.0149751708065292	-0.227229625151322	19
57.3874864937579	57.5457167113229	-0	-0.0449255124195876	-0.113304705145394	19
57.4381369894853	57.5457167113229	-0	-0.074875854032646	-0.0327038678049865	19
57.6086198915529	57.5457167113229	-0	-0.104826195645704	0.167729375875726	19
57.4743825487191	57.5457167113229	-0	-0.134776537258763	0.0634423746549468	19
57.3200075862874	57.5457167113229	-0	-0.164726878871821	-0.0609822461636939	19
57.2316080239623	57.5457167113229	-0	-0.19467722048488	-0.119431466875771	19
57.6792647230289	57.5457167113229	-0	-0.224627562097938	0.35817557380392	19
57.1012761431671	57.5457167113229	-0	-0.254577903710996	-0.189862664444819	19
57.4761231282237	57.5457167113229	-0	-0.284528245324055	0.214934662224801	19
56.7837016795206	57.5457167113229	-0	-0.314478586937113	-0.447536444865176	19
57.0854154108125	57.5457167113229	-0	-0.344428928550172	-0.115872371960204	19
57.3447775162891	57.5457167113229	-0	-0.37437927016323	0.173440075129389	19
57.3466614414072	57.5457167113229	-0	-0.404329611776289	0.205274341860594	19
57.1734221660388	57.5457167113229	-0	-0.434279953389347	0.0619854081051985	19
58.1783328852627	57.5457167113229	-0	0.439489203256109	0.193126970683636	19
58.0021199908748	57.5457167113229	-0	0.40917960303155	0.0472236765203283	19
57.7297614740044	57.5457167113229	-0	0.37887000280699	-0.194825240125501	19
57.8482380734104	57.5457167113229	-0	0.348560402582431	-0.0460390404949094	19
57.4361068042545	57.5457167113229	-0	0.318250802357872	-0.427860709426246	19
57.869385632483	57.5457167113229	-0	0.287941202133313	0.0357277190268162	19
57.6384536965988	57.5457167113229	-0	0.257631601908753	-0.164894616632895	19
57.7766498173349	57.5457167113229	-0	0.227322001684194	0.00361110432778675	19
58.1519738577815	57.5457167113229	-0	0.197012401459635	0.409244744998917	19
57.6880911713	57.5457167113229	-0	0.166702801235076	-0.0243283412579745	19
57.5391150098387	57.5457167113229	-0	0.136393201010517	-0.142994902494746	19
57.0922406357885	57.5457167113229	-0	0.106083600785957	-0.559559676320385	19
57.6056108418569	57.5457167113229	-0	0.0757740005613981	-0.0158798700273996	19
57.25759751601	57.5457167113229	-0	0.0454644003368388	-0.333583595649704	19
57.7865899544543	57.5457167113229	-0	0.0151548001122796	0.225718443019065	19
57.3104916221718	57.5457167113229	-0	-0.0151548001122796	-0.220070289038826	19
57.5035936853784	57.5457167113229	-0	-0.0454644003368388	0.00334137439236632	19
57.6920656629837	57.5457167113229	-0	-0.0757740005613981	0.222122952222202	19
57.281950214686	57.5457167113229	-0	-0.106083600785957	-0.157682895850915	19
57.4608303385805	57.5457167113229	-0	-0.136393201010517	0.051506828268063	19
57.2165502383821	57.5457167113229	-0	-0.166702801235076	-0.1624636717057	19
57.1647242677447	57.5457167113229	-0	-0.197012401459635	-0.183980042118584	19
56.912289007306	57.5457167113229	0	-0.227322001684194	-0.406105702332761	19
57.192648470943	57.5457167113229	0	-0.257631601908753	-0.0954366384711409	19
57.5159991473693	57.5457167113229	0	-0.287941202133313	0.25822363817973	19
57.0873800488419	57.5457167113229	0	-0.318250802357872	-0.140085860123156	19
57.2678671457518	57.5457167113229	0	-0.348560402582431	0.0707108370113182	19
57.1565186217362	57.5457167113229	0	-0.37887000280699	-0.01032808677968	19
57.1682290550271	57.5457167113229	0	-0.40917960303155	0.0316919467357407	19
57.1907286271603	57.5457167113229	0	-0.439489203256109	0.0845011190934594	19
57.840982362564	57.5457167113229	0	0.433462007044609	-0.138196355803472	19
57.7361093825143	57.5457167113229	0	0.403568075524291	-0.213175404332859	19
57.8417131019455	57.5457167113229	0	0.373674144003973	-0.077677753381345	19
57.826441298412	57.5457167113229	0	0.343780212483656	-0.0630556253945773	19
58.1317844537842	57.5457167113229	0	0.313886280963338	0.272181461497985	19
57.8429279200447	57.5457167113229	0	0.28399234944302	0.0132188592787877	19
57.4613434595401	57.5457167113229	0	0.254098417922702	-0.338471669705546	19
57.7440910831557	57.5457167113229	0	0.224204486402384	-0.0258301145696104	19
57.6249303432805	57.5457167113229	0	0.194310554882066	-0.115096922924489	19
58.2238425001959	57.5457167113229	0	0.164416623361748	0.51370916551125	19
57.9551730670593	57.5457167113229	0	0.13452269184143	0.274933663894987	19
57.8013460835554	57.5457167113229	0	0.104628760321113	0.151000611911329	19
57.8353589927289	57.5457167113229	0	0.0747348288007947	0.214907452605215	19
57.4985579475269	57.5457167113229	0	0.0448408972804768	-0.0919996610764728	19
57.6344119695378	57.5457167113229	0	0.0149469657601589	0.0737482924547381	19
57.5438679979295	57.5457167113229	0	-0.0149469657601589	0.0130982523667341	19
57.6044365617737	57.5457167113229	0	-0.0448408972804768	0.103560747731298	19
57.6582810860141	57.5457167113229	0	-0.0747348288007947	0.187299203492025	19
57.4881941636259	57.5457167113229	0	-0.104628760321113	0.0471062126241459	19
57.4022048516749	57.5457167113229	0	-0.13452269184143	-0.00898916780654203	19
57.2515312621269	57.5457167113229	0	-0.164416623361748	-0.129768825834237	19
57.5806377554301	57.5457167113229	0	-0.194310554882066	0.229231598989231	19
57.0760738133563	57.5457167113229	0	-0.224204486402384	-0.245438411564261	19
57.2786425708441	57.5457167113229	0	-0.254098417922702	-0.0129757225561367	19
57.2374616966707	57.5457167113229	0	-0.28399234944302	-0.0242626652092005	19
57.4235204644617	57.5457167113229	0	-0.313886280963338	0.191690034102125	19
57.2515365725905	57.5457167113229	0	-0.343780212483656	0.0496000737512654	19
57.0844401113873	57.5457167113229	0	-0.373674144003973	-0.0876024559316012	19
57.0675787891512	57.5457167113229	0	-0.403568075524291	-0.0745698466474532	19
56.9859154209382	57.5457167113229	0	-0.433462007044609	-0.126339283340054	19
57.9832859248443	57.5457167113229	0	0.453694159081132	-0.0161249455597604	19
58.0474056492441	57.5457167113229	0	0.422404906730709	0.0792840311904866	19
57.9700608790681	57.5457167113229	0	0.391115654380286	0.0332285133648833	19
58.1680841132701	57.5457167113229	0	0.359826402029863	0.262540999917331	19
58.0091925112213	57.5457167113229	0	0.32853714967944	0.134938650218961	19
57.5967356315307	57.5457167113229	0	0.297247897329018	-0.246228977121202	19
58.0014584367609	57.5457167113229	0	0.265958644978595	0.189783080459404	19
57.8787153401155	57.5457167113229	0	0.234669392628172	0.0983292361644503	19
58.0608557904288	57.5488762615584	-0	0.203380140277749	0.308599388592581	20
57.5328234459063	57.5488762615584	-0	0.172090887927326	-0.18814370357946	20
57.6467109793743	57.5488762615584	-0	0.140801635576903	-0.0429669177609995	20
58.0221208502422	57.5488762615584	-0	0.10951238322648	0.363732205457237	20
57.7462640042334	57.5488762615584	-0	0.0782231308760573	0.119164611798938	20
57.6608862242738	57.5488762615584	-0	0.0469338785256344	0.0650760841897515	20
57.4164995921473	57.5488762615584	-0	0.0156446261752115	-0.148021295586374	20
57.5880846080337	57.5488762615584	-0	-0.0156446261752115	0.0548529726504306	20
57.5626396428177	57.5488762615584	-0	-0.0469338785256344	0.0606972597849404	20
57.6441131783784	57.5488762615584	-0	-0.0782231308760573	0.173460047696055	20
57.5143008295749	57.5488762615584	-0	-0.10951238322648	0.0749369512429175	20
57.4128392929579	57.5488762615584	-0	-0.140801635576903	0.00476466697636366	20
56.6992149147507	57.5488762615584	-0	-0.172090887927326	-0.67757045888045	20
57.3511591301255	57.5488762615584	-0	-0.203380140277749	0.0056630088448083	20
57.3804780034537	57.5488762615584	-0	-0.234669392628172	0.0662711345233928	20
57.5407250587137	57.5488762615584	-0	-0.265958644978595	0.25780744213383	20
56.8454992947996	57.5488762615584	-0	-0.297247897329018	-0.406129069429861	20
57.3551540956355	57.5488762615584	-0	-0.32853714967944	0.134814983756539	20
57.3003614468155	57.5488762615584	-0	-0.359826402029863	0.111311587286932	20
57.3690825196483	57.5488762615584	-0	-0.391115654380286	0.21132191247011	20
57.0381187704295	57.5488762615584	-0	-0.422404906730709	-0.0883525843982021	20
57.0493845689661	57.5488762615584	-0	-0.453694159081132	-0.0457975335112546	20
58.2559796506719	57.5488762615584	-0	0.440638200733287	0.266465188380153	20
57.8955916339785	57.5488762615584	-0	0.410249359303405	-0.0635339868833559	20
57.4830614000116	57.5488762615584	-0	0.379860517873523	-0.445675379420374	20
58.0510232042365	57.5488762615584	-0	0.349471676443641	0.152675266234436	20
58.3306096542077	57.5488762615584	-0	0.31908283501376	0.462650557635481	20
57.4678687584079	57.5488762615584	-0	0.288693993583878	-0.36970149673443	20
57.5333818309177	57.5488762615584	-0	0.258305152153996	-0.273799582794776	20
57.4436244769487	57.5488762615584	-0	0.227916310724114	-0.333168095333826	20
57.6974910398491	57.5488762615584	-0	0.197527469294232	-0.0489126910035588	20
57.6850385672349	57.5488762615584	-0	0.16713862786435	-0.030976322187924	20
57.4926365044444	57.5488762615584	-0	0.136749786434468	-0.192989543548506	20
57.7097069390366	57.5488762615584	-0	0.106360945004587	0.0544697324735886	20
57.9667022564477	57.5488762615584	-0	0.0759721035747047	0.341853891314515	20
57.5353786678959	57.5488762615584	-0	0.0455832621448228	-0.0590808558074024	20
57.5626376492222	57.5488762615584	-0	0.0151944207149409	-0.00143303305119694	20
57.6237033592751	57.5488762615584	-0	-0.0151944207149409	0.0900215184315553	20
57.9970980271712	57.5488762615584	-0	-0.0455832621448228	0.493805027757614	20
57.3325848214997	57.5488762615584	-0	-0.0759721035747047	-0.140319336484043	20
57.6159507910718	57.5488762615584	-0	-0.106360945004587	0.173435474517974	20
57.2661025226503	57.5488762615584	-0	-0.136749786434468	-0.146023952473694	20
57.3733781703859	57.5488762615584	-0	-0.16713862786435	-0.00835946330817071	20
57.8440580816097	57.5488762615584	-0	-0.197527469294232	0.492709289345499	20
57.8122643140544	57.5488762615584	-0	-0.227916310724114	0.49130436322006	20
57.4624831315734	57.5488762615584	-0	-0.258305152153996	0.171912022168918	20
57.4029529163621	57.5488762615584	0	-0.288693993583878	0.142770648387568	20
57.3211463786306	57.5488762615584	0	-0.31908283501376	0.0913529520859608	20
57.0309538599165	57.5488762615584	0	-0.349471676443641	-0.168450725198298	20
57.4252828130063	57.5488762615584	0	-0.379860517873523	0.25626706932141	20
56.8753318240173	57.5488762615584	0	-0.410249359303405	-0.263295078237756	20
56.6998889038331	57.5488762615584	0	-0.440638200733287	-0.408349156992018	20
57.9118470153721	57.5488762615584	0	0.450982816309283	-0.0880120624956263	20
57.8446246008731	57.5488762615584	0	0.419880553115539	-0.124132213800904	20
57.8460017337814	57.5488762615584	0	0.388778289921795	-0.0916528176988339	20
57.7040023804936	57.5488762615584	0	0.357676026728052	-0.20254990779289	20
57.3783420628466	57.5488762615584	0	0.326573763534308	-0.497107962246143	20
57.324711990093	57.5488762615584	0	0.295471500340564	-0.519635771806015	20
57.7564483490891	57.5488762615584	0	0.264369237146821	-0.0567971496161451	20
57.9172392062226	57.5488762615584	0	0.233266973953077	0.135095970711095	20
57.9147627909656	57.5488762615584	0	0.202164710759334	0.163721818647782	20
58.0867206719187	57.5488762615584	0	0.17106244756559	0.366781962794655	20
57.8278240571798	57.5488762615584	0	0.139960184371846	0.138987611249559	20
58.0098373429611	57.5488762615584	0	0.108857921178103	0.352103160224527	20
57.7078787973675	57.5488762615584	0	0.0777556579843591	0.081246877824735	20
57.8234197689273	57.5488762615584	0	0.0466533947906154	0.227890112578258	20
57.8634095979711	57.5488762615584	0	0.0155511315968718	0.29898220481578	20
57.705558710367	57.5488762615584	0	-0.0155511315968718	0.172233580405443	20
57.4174461562361	57.5488762615584	0	-0.0466533947906154	-0.0847767105317395	20
57.5836691414418	57.5488762615584	0	-0.0777556579843591	0.112548537867758	20
57.2793249011976	57.5488762615584	0	-0.108857921178103	-0.160693439182776	20
57.5845988484924	57.5488762615584	0	-0.139960184371846	0.175682771305836	20
57.1231362744211	57.5488762615584	0	-0.17106244756559	-0.254677539571754	20
57.1341730319601	57.5488762615584	0	-0.202164710759334	-0.212538518839025	20
57.0986689941875	57.5488762615584	0	-0.233266973953077	-0.216940293417867	20
57.2394339320329	57.5488762615584	0	-0.264369237146821	-0.0450730923786774	20
57.3318287046144	57.5488762615584	0	-0.295471500340564	0.078423943396519	20
57.4631564234352	57.5488762615584	0	-0.326573763534308	0.240853925411041	20
56.9367631977376	57.5488762615584	0	-0.357676026728052	-0.254437037092821	20
57.3836642765435	57.5488762615584	0	-0.388778289921795	0.223566304906852	20
57.1577541481087	57.5488762615584	0	-0.419880553115539	0.0287584396657475	20
57.0825825393324	57.5488762615584	0	-0.450982816309283	-0.0153109059167958	20
57.991159153311	57.5488762615584	0	0.456302763940302	-0.0140198721877306	20
57.7028448888796	57.5488762615584	0	0.424833607806488	-0.270864980485346	20
58.017230343334	57.5488762615584	0	0.393364451672674	0.0749896301029152	20
57.9387572026078	57.5488762615584	0	0.36189529553886	0.0279856455105225	20
58.2951236493384	57.5488762615584	0	0.330426139405046	0.415821248374921	20
57.6597751675931	57.5488762615584	0	0.298956983271232	-0.188058077236544	20
57.9163598358414	57.5488762615584	0	0.267487827137418	0.0999957471455538	20
57.9595403476009	57.5488762615584	0	0.236018671003604	0.174645415038821	20
57.6008599382747	57.5488762615584	0	0.20454951486979	-0.152565838153494	20
57.5649820652758	57.5488762615584	0	0.173080358735976	-0.156974555018643	20
56.9643117013932	57.260069721549	-0	0.141611202602163	-0.437369222758024	21
57.2322110560971	57.260069721549	-0	0.110142046468349	-0.138000711920259	21
57.685671073948	57.260069721549	-0	0.0786728903345348	0.346928462064405	21
57.4784615372245	57.260069721549	-0	0.0472037342007208	0.171188081474767	21
56.9879552494144	57.260069721549	-0	0.015734578066907	-0.287849050201523	21
57.123796093969	57.260069721549	-0	-0.015734578066907	-0.120539049513115	21
56.9949756851748	57.260069721549	-0	-0.0472037342007208	-0.217890302173455	21
57.5466434375796	57.260069721549	-0	-0.0786728903345348	0.365246606365118	21
57.0093769106788	57.260069721549	-0	-0.110142046468349	-0.140550764401817	21
57.1362205029929	57.260069721549	-0	-0.141611202602163	0.0177619840460876	21
57.2310615923864	57.260069721549	-0	-0.173080358735976	0.144072229573325	21
57.1342054933169	57.260069721549	-0	-0.20454951486979	0.0786852866376825	21
56.7360998362406	57.260069721549	-0	-0.236018671003604	-0.287951214304773	21
57.0766870395524	57.260069721549	-0	-0.267487827137418	0.0841051451407958	21
57.1532683417771	57.260069721549	-0	-0.298956983271232	0.192155603499306	21
57.0101697061272	57.260069721549	-0	-0.330426139405046	0.0805261239832411	21
56.5744366668234	57.260069721549	-0	-0.36189529553886	-0.323737759186781	21
56.6755091737516	57.260069721549	-0	-0.393364451672674	-0.191196096124764	21
56.7743623527809	57.260069721549	-0	-0.424833607806488	-0.0608737609615809	21
56.8926780793071	57.260069721549	-0	-0.456302763940302	0.0889111216984356	21
57.4184797628498	57.260069721549	-0	0.446785163747523	-0.288375122446759	21
57.7517736274606	57.260069721549	-0	0.415972393833901	0.0757315120777316	21
57.4515138732386	57.260069721549	-0	0.385159623920278	-0.193715472230694	21
57.3142651404406	57.260069721549	-0	0.354346854006656	-0.30015143511508	21
57.6805741205944	57.260069721549	-0	0.323534084093034	0.0969703149524098	21
57.7974410693293	57.260069721549	-0	0.292721314179412	0.244650033600841	21
57.7610086535095	57.260069721549	-0	0.261908544265789	0.239030387694693	21
57.5878265439449	57.260069721549	-0	0.231095774352167	0.0966610480437031	21
57.6144372780314	57.260069721549	-0	0.200283004438545	0.154084552043858	21
57.5039413936727	57.260069721549	-0	0.169470234524923	0.0744014375987681	21
57.5719678419588	57.260069721549	-0	0.1386574646113	0.173240655798533	21
57.3608837706796	57.260069721549	-0	0.107844694697678	-0.00703064556710034	21
57.2547884655239	57.260069721549	-0	0.0770319247840557	-0.0823131808091635	21
57.2441833154371	57.260069721549	-0	0.0462191548704334	-0.0621055609822947	21
57.4242702240346	57.260069721549	-0	0.0154063849568111	0.148794117528747	21
57.1451899231605	57.260069721549	-0	-0.0154063849568111	-0.0994734134317228	21
57.5636196067713	57.260069721549	-0	-0.0462191548704334	0.349769040092696	21
56.7446381873338	57.260069721549	-0	-0.0770319247840557	-0.438399609431138	21
57.0062214851967	57.260069721549	-0	-0.107844694697678	-0.146003541654583	21
56.6805669055676	57.260069721549	-0	-0.1386574646113	-0.440845351370075	21
56.9859211020727	57.260069721549	-0	-0.169470234524923	-0.104678384951435	21
57.1645660704101	57.260069721549	-0	-0.200283004438545	0.104779353299636	21
56.8412499926508	57.260069721549	-0	-0.231095774352167	-0.187723954546029	21
56.5805389541937	57.260069721549	-0	-0.261908544265789	-0.417622223089482	21
56.7207213616569	57.260069721549	-0	-0.292721314179412	-0.246627045712652	21
56.8742839447135	57.260069721549	-0	-0.323534084093034	-0.0622516927424475	21
57.0662413243932	57.260069721549	0	-0.354346854006656	0.160518456850805	21
57.1788021925149	57.260069721549	0	-0.385159623920278	0.303892094886142	21
57.0153671393999	57.260069721549	0	-0.415972393833901	0.17126981168482	21
56.5531656470338	57.260069721549	0	-0.446785163747523	-0.260118910767652	21
57.8959298147758	57.260069721549	0	0.456276698703008	0.17958339452383	21
58.0634958634562	57.260069721549	0	0.424809340171766	0.378616801735404	21
57.6604828624532	57.260069721549	0	0.393341981640524	0.00707115926361701	21
57.4205081579677	57.260069721549	0	0.361874623109283	-0.201436186690633	21
57.6972557103852	57.260069721549	0	0.330407264578041	0.106778724258152	21
57.7194049353441	57.260069721549	0	0.298939906046799	0.160395307748253	21
57.8389829333592	57.260069721549	0	0.267472547515557	0.31144066429462	21
57.6120880268	57.260069721549	0	0.236005188984315	0.116013116266697	21
57.3943928633465	57.260069721549	0	0.204537830453073	-0.0702146886556244	21
57.8946592988482	57.260069721549	0	0.173070471921831	0.461519105377341	21
57.3349624101083	57.260069721549	0	0.141603113390589	-0.0667104248313197	21
57.6933597125789	57.260069721549	0	0.110135754859347	0.323154236170547	21
57.3749412234928	57.260069721549	0	0.0786683963281049	0.0362031056157148	21
57.1630419429881	57.260069721549	0	0.0472010377968629	-0.144228816357754	21
57.4552298945931	57.260069721549	0	0.015733679265621	0.179426493778462	21
57.479959465932	57.260069721549	0	-0.015733679265621	0.23562342364864	21
57.1279281402375	57.260069721549	0	-0.0472010377968629	-0.0849405435146716	21
57.4954770095255	57.260069721549	0	-0.0786683963281049	0.314075684304639	21
56.7112155788699	57.260069721549	0	-0.110135754859347	-0.438718387819787	21
57.0735534462484	57.260069721549	0	-0.141603113390589	-0.0449131619100403	21
56.8166676036921	57.260069721549	0	-0.173070471921831	-0.270331645935076	21
57.0421999541403	57.260069721549	0	-0.204537830453073	-0.0133319369556741	21
56.6691307777795	57.260069721549	0	-0.236005188984315	-0.354933754785152	21
56.6120038293392	57.260069721549	0	-0.267472547515557	-0.380593344694294	21
56.9904911622951	57.260069721549	0	-0.298939906046799	0.0293613467928747	21
56.8657304446539	57.260069721549	0	-0.330407264578041	-0.0639320123170421	21
56.6207095233176	57.260069721549	0	-0.361874623109283	-0.277485575122086	21
56.4522737784346	57.260069721549	0	-0.393341981640524	-0.41445396147391	21
56.6492411683391	57.260069721549	0	-0.424809340171766	-0.186019213038159	21
57.0166139903197	57.260069721549	0	-0.456276698703008	0.212820967473705	21
57.7607127777003	57.260069721549	0	0.447883681925313	0.0527593742259504	21
57.4719376113365	57.260069721549	0	0.41699515213736	-0.205127262349896	21
57.593298695745	57.260069721549	0	0.386106622349408	-0.0528776481534009	21
57.5264657933016	57.260069721549	0	0.355218092561455	-0.0888220208088745	21
57.8531859900851	57.260069721549	0	0.324329562773502	0.268786705762619	21
57.5044701367599	57.260069721549	0	0.29344103298555	-0.0490406177746988	21
57.6440961874147	57.260069721549	0	0.262552503197597	0.121473962668096	21
57.6811205667626	57.260069721549	0	0.231663973409645	0.189386871803941	21
57.1812742723519	57.260069721549	0	0.200775443621692	-0.279570892818833	21
57.3818564151648	57.260069721549	0	0.169886913833739	-0.0481002202179754	21
57.6079980552992	57.260069721549	0	0.138998384045787	0.208929949704404	21
57.3456120047542	57.260069721549	0	0.108109854257834	-0.0225675710525967	21
56.6302497270344	56.5323423257678	-0	0.0772213244698815	0.0206860767967268	22
56.5106884144175	56.5323423257678	-0	0.0463327946819289	-0.0679867060322325	22
56.5608569802329	56.5323423257678	-0	0.0154442648939763	0.0130703895711613	22
56.4273369892101	56.5323423257678	-0	-0.0154442648939763	-0.089561071663639	22
56.2920811149797	56.5323423257678	-0	-0.0463327946819289	-0.193928416106096	22
56.3248570227403	56.5323423257678	-0	-0.0772213244698815	-0.130263978557615	22
56.045908566864	56.5323423257678	-0	-0.108109854257834	-0.378323904645944	22
56.1113544101749	56.5323423257678	-0	-0.138998384045787	-0.281989531547038	22
56.090811808381	56.5323423257678	-0	-0.169886913833739	-0.271643603553006	22
56.1688878519994	56.5323423257678	-0	-0.200775443621692	-0.162679030146667	22
56.4106090391158	56.5323423257678	-0	-0.231663973409645	0.109930686757731	22
56.4490232155625	56.5323423257678	-0	-0.262552503197597	0.179233392992309	22
56.0762785448566	56.5323423257678	-0	-0.29344103298555	-0.162622747925578	22
56.5372215927897	56.5323423257678	-0	-0.324329562773502	0.329208829795446	22
56.1775642545893	56.5323423257678	-0	-0.355218092561455	0.000440021383040905	22
56.1336949734316	56.5323423257678	-0	-0.386106622349408	-0.0125407299867301	22
55.843813593777	56.5323423257678	-0	-0.41699515213736	-0.271533579853434	22
55.8686955218379	56.5323423257678	-0	-0.447883681925313	-0.215763122004568	22
56.9625921352581	56.5323423257678	-0	0.447119780961581	-0.0168699714711918	22
56.7634824293202	56.5323423257678	-0	0.416283933998714	-0.18514383044626	22
56.9742932047139	56.5323423257678	-0	0.385448087035846	0.0565027919102602	22
57.1924989313701	56.5323423257678	-0	0.354612240072978	0.305544365529322	22
57.3079589273453	56.5323423257678	-0	0.323776393110111	0.451840208467418	22
56.9921713071962	56.5323423257678	-0	0.292940546147243	0.166888435281177	22
57.0956587923881	56.5323423257678	-0	0.262104699184375	0.301211767436	22
56.6871850702586	56.5323423257678	-0	0.231268852221508	-0.0764261077307019	22
56.7326638049554	56.5323423257678	-0	0.20043300525864	-0.000111526071042392	22
56.9456317765813	56.5323423257678	-0	0.169597158295772	0.243692292517804	22
56.8058141777859	56.5323423257678	-0	0.138761311332905	0.134710540685231	22
56.4067474959475	56.5323423257678	-0	0.107925464370037	-0.233520294190305	22
56.7062502053532	56.5323423257678	-0	0.0770896174071692	0.0968182621783236	22
56.4606528501044	56.5323423257678	-0	0.0462537704443015	-0.117943246107635	22
56.3152735614547	56.5323423257678	-0	0.0154179234814338	-0.232486687794526	22
56.5170913366638	56.5323423257678	-0	-0.0154179234814338	0.000166934377454423	22
56.1314360752541	56.5323423257678	-0	-0.0462537704443015	-0.354652480069351	22
56.4743390770582	56.5323423257678	-0	-0.0770896174071692	0.0190863686975977	22
56.2985584973408	56.5323423257678	-0	-0.107925464370037	-0.125858364056923	22
56.4770507450144	56.5323423257678	-0	-0.138761311332905	0.0834697305795777	22
56.3456477574495	56.5323423257678	-0	-0.169597158295772	-0.0170974100224361	22
56.5207442418027	56.5323423257678	-0	-0.20043300525864	0.18883492129354	22
56.2631557023445	56.5323423257678	-0	-0.231268852221508	-0.0379177712017651	22
56.2322525194614	56.5323423257678	-0	-0.262104699184375	-0.0379851071220074	22
56.5548419975141	56.5323423257678	-0	-0.292940546147243	0.315440217893585	22
56.382366611782	56.5323423257678	-0	-0.323776393110111	0.173800679124373	22
56.3562470531348	56.5323423257678	-0	-0.354612240072978	0.17851696744007	22
56.2675627423772	56.5323423257678	-0	-0.385448087035846	0.120668503645302	22
55.678337175323	56.5323423257678	0	-0.416283933998714	-0.43772121644609	22
56.0724526537377	56.5323423257678	0	-0.447119780961581	-0.0127698910684554	22
56.6705848305862	56.5323423257678	0	0.453421033531335	-0.31517852871288	22
56.700493962126	56.5323423257678	0	0.422150617425726	-0.253998981067532	22
56.7476360016462	56.5323423257678	0	0.390880201320117	-0.175586525441652	22
57.3602966068224	56.5323423257678	0	0.359609785214507	0.468344495840102	22
56.6326047741772	56.5323423257678	0	0.328339369108898	-0.228076920699495	22
56.7344295936156	56.5323423257678	0	0.297068953003289	-0.0949816851554253	22
56.7700251894952	56.5323423257678	0	0.265798536897679	-0.0281156731702199	22
57.0864372913104	56.5323423257678	0	0.23452812079207	0.319566844750572	22
56.4315694807045	56.5323423257678	0	0.203257704686461	-0.304030549749691	22
57.0450695919192	56.5323423257678	0	0.171987288580851	0.340739977570599	22
56.7224687694029	56.5323423257678	0	0.140716872475242	0.0494095711599109	22
56.8869648289314	56.5323423257678	0	0.109446456369633	0.245176046793993	22
57.0217589214063	56.5323423257678	0	0.0781760402640233	0.411240555374548	22
56.4494267847756	56.5323423257678	0	0.046905624158414	-0.129821165150585	22
56.5549096044676	56.5323423257678	0	0.0156352080528047	0.00693207064707857	22
56.6709489504788	56.5323423257678	0	-0.0156352080528047	0.154241832763816	22
56.1746493936179	56.5323423257678	0	-0.046905624158414	-0.310787307991424	22
56.2204811559365	56.5323423257678	0	-0.0781760402640233	-0.233685129567225	22
56.756825974883	56.5323423257678	0	-0.109446456369633	0.333930105484851	22
[truncated: 918,001 more rows]
